# Supplementary material for: A Transcriptome Analysis of Poncirus trifoliata, an Aurantioideae Species Tolerant to Asian Citrus Psyllid, Has Identified Potential Genes and Events Associated with Psyllid Resistance
Source: Insects. 2024 Aug 2;15(8):589. doi: 10.3390/insects15080589 (PMC11354599; doi:10.3390/insects15080589)
Supplement: Supplementary file 1 [file insects-15-00589-s001.zip]

Archive with 9 entries (9 files):
- Figure S1-Co-expression network construction using WGCNA analysis.tif
- Figure S2-Gene ontology enrichment of differential expressed genes (DEGs) between CK samples at different points in time.tif
- Figure S3-KEGG enrichment of differential expressed genes (DEGs) between CK samples at different points in time.tif
- Table S1.xlsx
- Table S2.xlsx
- Table S3.xlsx
- Table S4.xlsx
- Table S5.xlsx
- Table S6.xlsx
