# Supplementary material for: A Transcriptome Analysis of Poncirus trifoliata, an Aurantioideae Species Tolerant to Asian Citrus Psyllid, Has Identified Potential Genes and Events Associated with Psyllid Resistance
Source: Insects. 2024 Aug 2;15(8):589. doi: 10.3390/insects15080589 (PMC11354599; doi:10.3390/insects15080589)
Supplement: Supplementary file 1 [file insects-15-00589-s001.zip › Table S1.xlsx]

## Sheet: CK-7d vs. S-7d
Table S1. Differential expressed genes identified in this study
ID	CK-7d-1_Count	CK-7d-2_Count	CK-7d-3_Count	S-7d-1_Count	S-7d-2_Count	S-7d-3_Count	CK-7d-1_FPKM	CK-7d-2_FPKM	CK-7d-3_FPKM	S-7d-1_FPKM	S-7d-2_FPKM	S-7d-3_FPKM	FDR	log2FC	regulated
Ptrif.0001s0017.v1.3.1	48	63	77	33	16	13	0.636217	0.832683	1.10283	0.394835	0.199375	0.140691	0.00380927	-1.30944	down
Ptrif.0001s0028.v1.3.1	268	355	418	23	34	26	7.86953	10.26	13.041	0.595734	0.94584	0.645367	2.49433e-33	-3.40969	down
Ptrif.0001s0039.v1.3.1	2279	2471	2132	1223	1062	1332	83.3166	89.0256	82.862	40.6975	37.4542	42.2286	3.09809e-22	-1.10192	down
Ptrif.0001s0081.v1.3.1	80	111	663	50	83	51	1.69738	2.32145	15.0614	0.969775	1.70516	0.943622	0.00908595	-1.34323	down
Ptrif.0001s0086.v1.3.1	129	203	1771	38	40	45	1.64445	2.53946	24.011	0.439687	0.482503	0.497376	0.00481247	-1.42349	down
Ptrif.0001s0112.v1.3.1	6093	7105	6869	4046	3151	3904	111.606	128.285	133.815	67.4748	55.7109	62.0262	4.77196e-16	-1.02494	down
Ptrif.0001s0150.v1.3.1	147	159	724	86	80	90	4.78674	5.13422	25.2234	2.55887	2.52528	2.55394	0.00218818	-1.47024	down
Ptrif.0001s0154.v1.3.1	1104	1514	1708	364	572	250	30.3177	40.9725	49.899	9.09698	15.1461	5.94667	2.88793e-08	-1.78072	down
Ptrif.0001s0155.v1.3.1	752	622	596	1875	2032	1774	14.4594	11.789	12.1846	32.8181	37.7215	29.5918	8.23285e-19	1.31033	up
Ptrif.0001s0177.v1.3.1	407	565	1016	318	317	323	9.33513	12.7786	24.8117	6.63956	7.02681	6.43476	0.00143788	-1.08252	down
Ptrif.0001s0191.v1.3.1	44	91	814	12	21	4	3.17392	6.46515	62.7772	0.738643	1.42031	0.222291	0.000414602	-1.77195	down
Ptrif.0001s0210.v1.3.1	329	192	165	692	496	812	5.15325	2.99498	2.75509	10.1241	7.57127	11.1232	0.000114945	1.20332	up
Ptrif.0001s0225.v1.3.1	806	759	1237	87	23	44	58.4461	54.2513	95.3717	5.73086	1.5565	2.76315	1.76519e-21	-3.49353	down
Ptrif.0001s0250.v1.3.1	112	185	279	57	28	38	4.88042	7.92673	12.8997	2.2275	1.15815	1.41416	2.35168e-06	-1.89463	down
Ptrif.0001s0270.v1.3.1	8594	10366	12606	4768	3836	4772	70.0078	83.2414	109.214	35.364	30.1646	33.7167	6.98028e-17	-1.38267	down
Ptrif.0001s0355.v1.3.1	107	158	1000	105	65	68	1.26153	1.84484	12.625	1.13354	0.737467	0.692414	0.00423362	-1.4582	down
Ptrif.0001s0384.v1.3.1	602	638	559	295	257	329	12.2666	12.8081	12.1139	5.47184	5.04079	5.80861	1.51534e-16	-1.19109	down
Ptrif.0001s0399.v1.3.1	104	112	1155	46	47	45	3.69115	3.91424	43.7871	1.46277	1.59936	1.36194	0.000516764	-1.75441	down
Ptrif.0001s0440.v1.3.1	6335	6997	13177	3524	3127	3790	94.9847	103.414	210.141	48.1111	45.257	49.285	1.45383e-07	-1.4066	down
Ptrif.0001s0493.v1.3.1	1425	1271	1405	564	582	617	37.377	32.7556	38.1325	13.0284	14.472	13.5666	2.49162e-48	-1.38968	down
Ptrif.0001s0494.v1.3.1	566	702	764	178	109	182	8.39937	10.2773	12.0575	2.39933	1.55072	2.34322	5.3577e-20	-2.15081	down
Ptrif.0001s0511.v1.3.1	74355	76533	59216	33301	24725	34330	621.189	630.274	526.144	253.305	199.405	248.77	6.97428e-18	-1.33872	down
Ptrif.0001s0523.v1.3.1	441	625	665	305	246	273	15.0396	21.0228	24.1302	9.48291	8.10367	8.08846	1.44186e-07	-1.18713	down
Ptrif.0001s0525.v1.3.1	175	176	1580	29	27	46	3.44546	3.41713	33.1841	0.515577	0.506229	0.775421	0.00151628	-1.60031	down
Ptrif.0001s0534.v1.3.1	4303	4475	4277	2487	2248	2379	98.859	101.359	104.493	52.0257	49.8492	47.3986	7.9595e-41	-1.05501	down
Ptrif.0001s0555.v1.3.1	48	77	100	35	13	24	0.405857	0.642509	0.899928	0.263882	0.101915	0.173482	0.00294055	-1.34629	down
Ptrif.0001s0580.v1.3.1	129	125	166	61	48	62	5.19882	4.96234	7.14579	2.2415	1.87091	2.17788	6.70124e-07	-1.35807	down
Ptrif.0001s0581.v1.3.1	2047	2535	1372	965	910	1028	61.9987	75.7018	44.208	26.6181	26.6045	27.0047	1.07599e-06	-1.15078	down
Ptrif.0001s0612.v1.3.1	47	60	31	207	227	195	3.40245	4.26982	2.37353	13.7171	16.0203	12.333	8.417e-09	1.77068	up
Ptrif.0001s0635.v1.3.1	88	88	156	36	51	29	1.4249	1.3954	2.69815	0.525366	0.789932	0.398665	0.000607502	-1.36704	down
Ptrif.0001s0645.v1.3.1	685	746	1182	334	323	316	11.7984	12.6686	21.663	5.2328	5.3662	4.71771	9.3182e-10	-1.49746	down
Ptrif.0001s0647.v1.3.1	736	917	607	2252	2671	2569	63.8315	78.3617	55.9423	177.806	223.636	193.263	1.20909e-15	1.47881	up
Ptrif.0001s0648.v1.3.1	34	26	21	89	97	85	5.45695	4.14958	3.48751	13.2757	15.2798	11.9393	8.86788e-05	1.34424	up
Ptrif.0001s0649.v1.3.1	280	231	165	660	897	731	20.4044	16.6021	12.7752	43.917	63.2749	46.3347	7.93675e-09	1.45883	up
Ptrif.0001s0655.v1.3.1	486	479	1588	329	343	350	8.08179	7.84791	28.0824	4.97424	5.49981	5.04602	0.00486224	-1.18705	down
Ptrif.0001s0696.v1.3.1	409	581	1399	221	139	187	29.6478	41.484	107.852	14.5378	9.72734	11.7287	3.67449e-06	-1.83675	down
Ptrif.0001s0697.v1.3.1	1164	1548	3979	668	394	579	15.7652	20.662	57.3343	8.23859	5.1529	6.80408	3.82721e-06	-1.78904	down
Ptrif.0001s0700.v1.3.1	1255	1463	2010	838	767	851	11.3453	13.0404	19.3379	6.89425	6.69419	6.67276	9.39141e-08	-1.08126	down
Ptrif.0001s0720.v1.3.1	85	109	56	210	197	272	2.12538	2.70906	1.49387	4.83164	4.78341	5.94835	0.000553656	1.10569	up
Ptrif.0001s0736.v1.3.1	209	249	479	72	101	52	28.3732	33.3419	69.3276	8.86768	13.1408	6.12113	3.44436e-06	-1.79825	down
Ptrif.0001s0749.v1.3.1	399	439	1264	291	265	318	5.31628	5.76334	17.9274	3.52987	3.41281	3.67835	0.00448933	-1.16688	down
Ptrif.0001s0807.v1.3.1	380	454	1186	218	189	156	4.94885	5.83842	16.4559	2.57913	2.37845	1.76098	5.22424e-05	-1.61447	down
Ptrif.0001s0810.v1.3.1	139	210	372	78	69	61	4.27188	6.37605	12.2103	2.18085	2.05421	1.6141	2.4874e-05	-1.61419	down
Ptrif.0001s0869.v1.3.1	156	220	758	97	157	102	2.74174	3.81464	14.1899	1.54179	2.66947	1.55307	0.0079365	-1.27357	down
Ptrif.0001s0871.v1.3.1	193	227	343	105	73	129	10.7613	12.5175	20.3767	5.35256	3.92451	6.21856	4.81901e-05	-1.32479	down
Ptrif.0001s0873.v1.3.1	193	176	220	89	97	63	4.01482	3.60642	4.86076	1.6709	1.93581	1.12203	4.73041e-06	-1.2917	down
Ptrif.0001s0875.v1.3.1	355	327	1714	131	118	67	6.77684	6.14668	34.8256	2.26411	2.16924	1.10818	1.53781e-05	-2.02083	down
Ptrif.0001s0914.v1.3.1	1933	1518	1240	4045	3845	4083	98.5261	75.1257	65.6968	188.559	190.811	181.915	1.0007e-10	1.12534	up
Ptrif.0001s0929.v1.3.1	432	426	491	264	178	213	10.9075	10.6067	13.1788	6.06181	4.32212	4.66438	1.61859e-08	-1.16994	down
Ptrif.0001s0941.v1.3.1	53	62	51	0	0	0	3.37318	3.90524	3.45038	0	0	0	2.57504e-16	-3.67485	down
Ptrif.0001s1074.v1.3.1	214	170	161	61	60	94	2.97609	2.3374	2.38592	0.773666	0.807931	1.12988	5.06026e-07	-1.39852	down
Ptrif.0001s1123.v1.3.1	232	234	762	155	175	157	3.07871	3.06101	10.7889	1.88035	2.24654	1.80348	0.00817487	-1.16198	down
Ptrif.0001s1169.v1.3.1	177	211	267	37	23	39	5.33405	6.28247	8.58256	1.01062	0.66826	1.01953	4.78996e-18	-2.57688	down
Ptrif.0001s1195.v1.3.1	1004	634	582	2334	2700	2807	43.741	27.2188	26.9505	92.5938	113.581	106.09	3.01331e-12	1.54033	up
Ptrif.0001s1208.v1.3.1	223	247	208	94	82	89	3.43547	3.74111	3.40563	1.31179	1.21751	1.17664	1.54071e-12	-1.46522	down
Ptrif.0001s1285.v1.3.1	156	143	88	76	66	50	5.09557	4.5978	3.0427	2.25232	2.08214	1.42109	0.00525457	-1.01767	down
Ptrif.0001s1286.v1.3.1	320	277	214	85	135	70	2.04326	1.74548	1.4504	0.493361	0.831108	0.386448	1.81264e-05	-1.43823	down
Ptrif.0001s1298.v1.3.1	456	488	931	286	312	365	5.77649	6.11299	12.5616	3.30235	3.8176	4.01389	0.00114896	-1.02692	down
Ptrif.0001s1314.v1.3.1	1292	1378	1976	585	504	587	61.742	64.9556	100.469	25.459	23.2315	24.3316	6.13494e-16	-1.58346	down
Ptrif.0001s1320.v1.3.1	104	137	148	49	58	46	3.00861	3.91521	4.5648	1.28576	1.62695	1.15753	5.19562e-06	-1.37022	down
Ptrif.0001s1334.v1.3.1	44	27	17	99	97	78	5.52673	3.38368	2.2528	11.4911	12.003	8.67041	0.00584122	1.15481	up
Ptrif.0001s1335.v1.3.1	101	114	518	76	39	57	1.05601	1.17443	5.75338	0.720012	0.384036	0.513049	0.00373231	-1.43622	down
Ptrif.0001s1364.v1.3.1	9154	11948	15670	4593	3458	4403	301.063	387.35	548.098	137.534	109.787	125.601	1.29314e-15	-1.66171	down
Ptrif.0001s1370.v1.3.1	472	444	508	269	197	263	15.0467	13.9334	17.2384	7.78933	6.04135	7.25834	2.52934e-10	-1.11491	down
Ptrif.0001s1396.v1.3.1	221	203	174	85	106	101	16.7962	15.1932	14.1055	5.88701	7.7374	6.67172	8.28329e-07	-1.147	down
Ptrif.0001s1397.v1.3.1	67	86	75	26	11	27	4.7969	6.03768	5.70895	1.67632	0.722477	1.63774	4.80753e-05	-1.61853	down
Ptrif.0001s1431.v1.3.1	810	800	548	1747	1807	1642	8.83846	8.51234	6.38738	17.2227	19.099	15.6401	1.12441e-07	1.0372	up
Ptrif.0001s1436.v1.3.1	717	657	1148	337	511	206	54.2082	48.9491	92.3156	23.1509	37.249	13.4912	0.00123275	-1.20099	down
Ptrif.0001s1456.v1.3.1	63	88	245	37	45	48	9.36026	12.9699	39.0273	5.00732	6.46602	6.11822	0.00756479	-1.26251	down
Ptrif.0001s1469.v1.3.1	196	251	97	36	23	48	3.05206	3.86171	1.60873	0.50058	0.346398	0.648494	8.96913e-07	-1.98267	down
Ptrif.0001s1472.v1.3.1	451	751	1046	164	208	207	6.85693	11.2713	16.9265	2.27228	3.05694	2.72488	8.52548e-10	-1.89295	down
Ptrif.0001s1486.v1.3.1	747	837	1485	467	449	397	8.23495	9.10013	17.422	4.6877	4.77613	3.78938	1.062e-05	-1.27401	down
Ptrif.0001s1497.v1.3.1	759	433	241	12001	10316	12929	12.5516	7.04688	4.23667	180.692	164.683	185.446	1.8319e-36	3.85616	up
Ptrif.0001s1499.v1.3.1	16	11	0	230	249	296	0.388515	0.25954	0	5.08188	5.84004	6.21946	3.02611e-09	2.75084	up
Ptrif.0001s1500.v1.3.1	1285	601	351	17302	15588	17967	20.547	9.4656	5.96229	252.029	240.742	249.321	9.50903e-14	3.11285	up
Ptrif.0001s1502.v1.3.1	6881	5330	3101	29645	28402	37062	105.136	80.2733	50.3925	412.436	418.952	491.217	2.973e-19	2.25053	up
Ptrif.0001s1506.v1.3.1	535	433	355	2238	2031	2834	18.1867	14.5218	12.829	69.3378	66.696	83.632	2.02748e-31	2.13859	up
Ptrif.0001s1542.v1.3.1	8	17	5	49	48	72	0.070427	0.157865	0.042362	0.423334	0.44039	0.588248	0.000745165	1.5749	up
Ptrif.0001s1544.v1.3.1	257	418	744	156	179	134	8.93572	14.3341	27.5258	4.94399	5.99793	4.0363	9.65894e-05	-1.47126	down
Ptrif.0001s1566.v1.3.1	681	633	1631	457	343	462	6.71325	6.15255	17.1088	4.10267	3.25654	3.9451	0.00102478	-1.19789	down
Ptrif.0001s1679.v1.3.1	107	120	520	45	23	22	5.85867	6.45079	30.3474	2.21806	1.17377	1.00114	3.82821e-05	-1.97877	down
Ptrif.0001s1699.v1.3.1	83	96	61	15	7	21	3.66176	4.1542	2.83444	0.595668	0.287803	0.797545	8.41688e-07	-2.03642	down
Ptrif.0001s1763.v1.3.1	95	56	91	8	2	2	2.87397	1.6716	2.90381	0.199655	0.053347	0.039772	5.1966e-11	-2.9051	down
Ptrif.0001s1777.v1.3.1	968	1645	671	3180	2750	3829	5.73408	9.6041	4.22591	17.1558	15.7262	19.677	7.94538e-05	1.22503	up
Ptrif.0001s1778.v1.3.1	301	400	312	801	739	1006	2.14851	2.86679	2.30629	5.36309	5.17575	6.29355	1.11366e-08	1.08887	up
Ptrif.0001s1798.v1.3.1	288	242	200	771	752	869	9.86651	8.16236	7.27977	24.0596	24.8762	25.832	1.11131e-17	1.46991	up
Ptrif.0001s1813.v1.3.1	1477	1947	3192	758	638	565	28.3407	36.8256	65.1452	13.236	11.803	9.39289	1.01607e-09	-1.7456	down
Ptrif.0001s1876.v1.3.1	247	227	781	176	144	131	1.89014	1.72485	6.40152	1.2278	1.06976	0.868484	0.00443327	-1.25575	down
Ptrif.0001s1878.v1.3.1	11669	11334	8828	4523	3495	4790	289.4	277.056	232.634	102.117	83.6359	103.029	5.84357e-21	-1.46178	down
Ptrif.0001s1956.v1.3.1	253	252	210	120	78	120	14.7766	14.4829	12.9904	6.35307	4.37776	6.04782	4.2104e-07	-1.26461	down
Ptrif.0001s1976.v1.3.1	1760	1773	2331	974	852	902	54.7982	54.4364	77.2057	27.6131	25.5988	24.3656	1.11671e-15	-1.25343	down
Ptrif.0001s1983.v1.3.1	1083	2057	4282	299	618	158	47.9048	89.661	201.416	12.0273	26.3587	6.03641	0.00195156	-1.57629	down
Ptrif.0001s2023.v1.3.1	3202	4460	3323	2053	771	2150	52.8499	72.5609	58.3251	30.8517	12.2786	30.7813	0.000584753	-1.1711	down
Ptrif.0001s2025.v1.3.1	1124	1267	1199	486	386	568	18.3693	20.4207	20.8534	7.22848	6.08966	8.05553	1.76711e-21	-1.46862	down
Ptrif.0001s2026.v1.3.1	2587	3554	2512	1562	821	1307	42.3012	57.2803	43.682	23.2519	12.955	18.5293	3.18451e-07	-1.31554	down
Ptrif.0001s2028.v1.3.1	1178	1294	2298	624	582	538	19.8097	21.4547	41.1016	9.54991	9.44919	7.83758	4.04642e-08	-1.49336	down
Ptrif.0001s2033.v1.3.1	62	93	140	20	35	28	1.11827	1.65983	2.68682	0.316767	0.595582	0.437994	0.000150517	-1.56996	down
Ptrif.0001s2043.v1.3.1	53	76	147	38	29	20	1.14032	1.62796	3.40829	0.73766	0.607496	0.362368	0.00343327	-1.33845	down
Ptrif.0001s2046.v1.3.1	66	83	48	37	24	28	3.66304	4.58055	2.87316	1.86848	1.25655	1.34723	0.00638484	-1.09004	down
Ptrif.0001s2051.v1.3.1	70	220	395	19	29	15	2.80917	8.70277	16.8933	0.695408	1.11606	0.52184	5.54942e-07	-2.31751	down
Ptrif.0001s2065.v1.3.1	194	202	342	78	81	116	4.07191	4.18997	7.64902	1.49023	1.64173	2.11831	8.68182e-06	-1.42376	down
Ptrif.0001s2077.v1.3.1	226	238	514	102	80	113	8.95822	9.30398	21.656	3.64913	3.03648	3.86089	7.88206e-06	-1.61253	down
Ptrif.0001s2149.v1.3.1	1469	1411	4329	975	1013	1114	15.3641	14.557	46.92	8.93318	10.0274	9.95676	0.00276998	-1.16105	down
Ptrif.0001s2151.v1.3.1	809	1293	6687	243	50	76	36.1147	56.9176	317.76	9.87601	2.15314	2.92288	0.00191871	-1.55623	down
Ptrif.0001s2170.v1.3.1	74	69	63	12	13	37	1.41272	1.2829	1.26177	0.202154	0.237579	0.609829	0.00160204	-1.42091	down
Ptrif.0001s2294.v1.3.1	459	412	375	243	225	194	10.6557	9.41048	9.25941	5.11754	5.0227	3.89484	8.43865e-08	-1.04858	down
Ptrif.0001s2296.v1.3.1	236	216	196	484	527	512	12.8446	11.5889	11.3598	24.0286	27.7608	24.2444	8.19921e-11	1.01774	up
Ptrif.0001s2308.v1.3.1	884	840	1715	257	248	293	7.78106	7.28375	16.0513	2.05604	2.10425	2.23213	4.38394e-13	-2.06328	down
Ptrif.0001s2325.v1.3.1	1478	1698	4042	937	1088	1222	13.6915	15.499	39.8236	7.90236	9.72326	9.81561	0.00122181	-1.15068	down
Ptrif.0001s2334.v1.3.1	925	1033	854	505	353	452	21.1315	23.2747	20.7556	10.496	7.77352	8.95127	3.83281e-12	-1.24395	down
Ptrif.0001s2391.v1.3.1	131	219	1147	57	82	64	4.03951	6.67161	37.7037	1.59703	2.43351	1.70882	0.000250271	-1.80354	down
Ptrif.0001s2410.v1.3.1	129	81	231	54	71	50	7.2837	4.4776	13.9304	2.75769	3.86264	2.45746	0.00535722	-1.18364	down
Ptrif.0001s2450.v1.3.1	37	67	128	6	5	0	1.14731	2.07984	4.27593	0.169657	0.144497	0	1.26569e-05	-2.15227	down
Ptrif.0001s2451.v1.3.1	1341	1688	4132	1138	1186	1136	43.6117	54.1019	142.922	33.6857	37.2193	32.0498	0.00563129	-1.04063	down
Ptrif.0001s2473.v1.3.1	145	140	421	67	85	79	1.99693	1.89993	6.16355	0.832324	1.12443	0.936551	0.00158007	-1.36947	down
Ptrif.0001s2507.v1.3.1	1607	1820	2316	473	421	429	13.6471	15.2303	20.9093	3.653	3.45033	3.15216	4.31753e-38	-2.21921	down
Ptrif.0001s2519.v1.3.1	66	48	106	29	33	32	1.3083	0.936497	2.23806	0.523788	0.631221	0.552623	0.00597793	-1.13146	down
Ptrif.0001s2584.v1.3.1	14	19	26	61	66	96	1.12572	1.54601	2.2702	4.65123	5.29425	6.96364	0.000485698	1.38842	up
Ptrif.0001s2589.v1.3.1	41	96	164	15	26	25	2.61232	6.05187	11.1817	0.835128	1.58417	1.36687	0.000617397	-1.61255	down
Ptrif.0001s2625.v1.3.1	145	166	126	40	47	63	4.79386	5.43196	4.46378	1.2279	1.47009	1.79568	4.7167e-08	-1.56651	down
Ptrif.0001s2650.v1.3.1	2310	2818	3027	1396	816	944	14.3904	17.303	20.0564	7.91486	4.90468	5.10072	2.41958e-10	-1.45923	down
Ptrif.0001s2657.v1.3.1	23	20	23	65	54	91	0.955715	0.826479	1.03691	2.54677	2.26056	3.40767	0.00107665	1.23081	up
Ptrif.0001s2673.v1.3.1	141	149	720	116	67	85	2.76255	2.88242	15.1067	2.05995	1.2547	1.45229	0.00587063	-1.35761	down
Ptrif.0001s2808.v1.3.1	259	252	472	129	76	94	5.16002	4.95153	10.0104	2.3313	1.45531	1.62399	1.53107e-06	-1.63486	down
Ptrif.0001s2814.v1.3.1	146	113	82	276	282	269	9.8422	7.47518	5.83691	16.9555	18.3356	15.7045	0.000292944	1.00339	up
Ptrif.0001s2831.v1.3.1	534	643	492	371	231	252	15.4318	18.3027	15.1196	9.75621	6.42937	6.31331	3.19268e-05	-1.06947	down
Ptrif.0001s2851.v1.3.1	101	144	98	4	9	4	3.48539	4.90491	3.60937	0.123006	0.282939	0.106768	4.59139e-18	-3.37714	down
Ptrif.0001s2930.v1.3.1	48	73	309	14	10	3	2.25273	3.39045	15.6242	0.598975	0.449504	0.085734	5.02803e-05	-2.01554	down
Ptrif.0002s0005.v1.3.1	259	217	687	72	64	106	2.38241	1.9679	6.73932	0.604178	0.56993	0.84081	4.1211e-06	-1.89553	down
Ptrif.0002s0034.v1.3.1	5266	5699	10570	3816	3480	3742	112.264	119.747	239.644	74.0626	71.6016	69.187	7.24386e-05	-1.06117	down
Ptrif.0002s0037.v1.3.1	377	417	596	282	167	235	54.5412	59.556	91.9314	37.2183	23.3424	29.4557	0.000128429	-1.1025	down
Ptrif.0002s0052.v1.3.1	747	881	559	1748	1338	2267	12.2357	14.2233	9.72442	26.0633	21.1485	32.2141	3.11858e-05	1.02166	up
Ptrif.0002s0083.v1.3.1	162	161	463	101	63	84	3.71435	3.62637	11.3077	2.1116	1.38533	1.66357	0.00102197	-1.41519	down
Ptrif.0002s0153.v1.3.1	1045	1164	1221	631	581	581	26.413	28.9867	32.807	14.5056	14.172	12.7298	3.25307e-18	-1.1011	down
Ptrif.0002s0166.v1.3.1	178	243	1634	61	29	39	4.12682	5.54462	40.4242	1.27496	0.627384	0.765788	0.00156613	-1.60223	down
Ptrif.0002s0213.v1.3.1	102	242	602	29	25	15	1.00678	2.35115	6.32112	0.255658	0.234312	0.127472	3.9144e-08	-2.52089	down
Ptrif.0002s0250.v1.3.1	573	802	560	154	305	91	53.3439	73.6118	55.4488	13.0201	27.3408	7.33692	8.19211e-05	-1.57922	down
Ptrif.0002s0253.v1.3.1	512	504	345	1055	1052	1120	13.7602	13.3335	9.85432	25.8276	27.2889	26.1045	1.36957e-07	1.01416	up
Ptrif.0002s0258.v1.3.1	973	1159	862	559	531	474	16.1112	18.9169	15.1836	8.42629	8.48321	6.79742	3.73699e-09	-1.07936	down
Ptrif.0002s0271.v1.3.1	68	71	58	0	0	1	1.05437	1.0817	0.942921	0	0	0.013014	1.91927e-18	-3.82387	down
Ptrif.0002s0275.v1.3.1	96	105	311	54	59	35	3.36518	3.60153	11.6079	1.6829	1.98495	1.06188	0.00248829	-1.40007	down
Ptrif.0002s0278.v1.3.1	1015	837	1393	547	589	585	10.4116	8.46623	15.1976	5.10464	5.82931	5.20612	1.73819e-06	-1.04263	down
Ptrif.0002s0285.v1.3.1	99	98	182	43	63	73	2.04483	1.98725	4.00087	0.800456	1.24214	1.3074	0.00625578	-1.05837	down
Ptrif.0002s0291.v1.3.1	600	537	577	1668	1672	2013	18.047	15.9017	18.4449	45.6875	48.552	52.5224	7.74215e-44	1.43403	up
Ptrif.0002s0294.v1.3.1	69	103	100	318	446	516	1.38258	2.04607	2.1525	5.89151	8.76685	9.12744	5.71697e-12	1.85876	up
Ptrif.0002s0407.v1.3.1	68	71	59	28	14	28	0.552095	0.564746	0.510273	0.204956	0.105689	0.1925	0.000311778	-1.38999	down
Ptrif.0002s0422.v1.3.1	74	50	38	144	107	167	6.87519	4.54728	3.7598	12.1592	9.59789	13.4277	0.00500711	1.00882	up
Ptrif.0002s0428.v1.3.1	194	177	956	28	9	20	14.7866	13.2758	77.5305	1.92949	0.649935	1.31341	6.45974e-09	-2.72122	down
Ptrif.0002s0439.v1.3.1	39	166	101	6	3	0	0.379793	1.6145	1.0566	0.049179	0.019361	0	7.80265e-07	-2.40753	down
Ptrif.0002s0452.v1.3.1	369	391	683	221	232	193	8.33988	8.71989	16.4165	4.54584	5.06398	3.77919	5.79567e-05	-1.20623	down
Ptrif.0002s0465.v1.3.1	493	484	423	283	235	223	9.76524	9.45467	8.92027	5.1069	4.48386	3.83236	1.50547e-08	-1.05918	down
Ptrif.0002s0471.v1.3.1	121	143	94	334	250	353	7.50122	8.7503	6.16824	18.9223	14.9916	19.05	1.94865e-05	1.10662	up
Ptrif.0002s0518.v1.3.1	428	343	619	250	200	188	15.4373	12.2055	23.7642	8.2152	6.94492	5.86192	3.11858e-05	-1.18709	down
Ptrif.0002s0532.v1.3.1	37	82	771	46	36	45	0.813034	1.78506	18.3133	0.917201	0.765373	0.854996	0.00950115	-1.34873	down
Ptrif.0002s0552.v1.3.1	4319	4723	4952	1316	1303	1207	65.757	70.8932	80.1932	18.2423	19.1411	15.9317	1.55219e-77	-2.02563	down
Ptrif.0002s0575.v1.3.1	79	112	245	36	42	37	2.23579	3.15207	7.45302	0.937464	1.13335	0.897705	0.000216812	-1.59203	down
Ptrif.0002s0579.v1.3.1	550	426	772	296	338	297	9.06568	6.93071	13.5478	4.4481	5.3849	4.24893	0.000147707	-1.00843	down
Ptrif.0002s0594.v1.3.1	103	101	1050	69	66	39	1.36761	1.32637	14.9173	0.838614	0.844444	0.451634	0.00310155	-1.51885	down
Ptrif.0002s0602.v1.3.1	131	129	434	77	90	86	3.31266	3.2047	11.6932	1.75671	2.20225	1.87182	0.0080084	-1.20969	down
Ptrif.0002s0615.v1.3.1	101	85	182	43	45	44	3.88537	3.21987	7.47192	1.48432	1.64505	1.47091	0.000269192	-1.37909	down
Ptrif.0002s0636.v1.3.1	9189	8113	7143	17960	19047	19431	211.182	183.794	174.584	375.784	422.538	387.308	8.28807e-19	1.00518	up
Ptrif.0002s0641.v1.3.1	477	527	669	305	227	222	5.77856	6.2787	8.61283	3.36071	2.65175	2.31969	8.59752e-08	-1.25118	down
Ptrif.0002s0642.v1.3.1	1363	2019	1941	400	75	166	31.3164	45.7341	47.4309	8.36003	1.64719	3.3011	4.59123e-05	-1.96753	down
Ptrif.0002s0644.v1.3.1	502	553	587	199	357	176	13.8657	15.0634	17.2445	5.00239	9.51446	4.22024	0.000206547	-1.18644	down
Ptrif.0002s0648.v1.3.1	62510	66196	51248	20325	14124	21029	1689.42	1755.85	1465.91	498.243	369.637	495.044	6.66179e-28	-1.82677	down
Ptrif.0002s0687.v1.3.1	50	35	54	123	119	106	6.7789	4.67956	7.73308	15.234	15.5564	12.5083	0.00124767	1.01854	up
Ptrif.0002s0730.v1.3.1	64	80	48	189	151	258	1.22555	1.50035	0.974015	3.29603	2.79128	4.30182	8.53757e-05	1.269	up
Ptrif.0002s0753.v1.3.1	512	537	1008	242	229	253	11.7791	12.1861	24.6832	5.07387	5.09001	5.04928	1.86117e-07	-1.52333	down
Ptrif.0002s0769.v1.3.1	549	678	2577	222	279	256	5.73304	6.98872	28.6599	2.10479	2.81025	2.31859	2.66356e-05	-1.83858	down
Ptrif.0002s0799.v1.3.1	99	106	160	60	51	62	2.78859	2.93997	4.7926	1.53686	1.37091	1.50341	0.000528036	-1.12005	down
Ptrif.0002s0806.v1.3.1	437	465	329	253	152	249	15.5691	16.3462	12.4637	8.19325	5.20943	7.6955	0.000199213	-1.01728	down
Ptrif.0002s0812.v1.3.1	630	741	456	6	6	3	14.7838	17.1264	11.3766	0.126285	0.119111	0.047679	1.39618e-71	-5.78794	down
Ptrif.0002s0819.v1.3.1	141	121	187	73	66	62	6.29373	5.28576	8.84389	2.93759	2.81634	2.38412	3.26884e-05	-1.21436	down
Ptrif.0002s0847.v1.3.1	1547	1668	4825	641	530	472	36.1021	38.3656	119.777	13.6176	11.9426	9.55401	6.79222e-08	-2.0182	down
Ptrif.0002s0856.v1.3.1	61	54	408	26	21	20	0.774192	0.669097	5.54306	0.294737	0.249702	0.21416	0.000973401	-1.66836	down
Ptrif.0002s0919.v1.3.1	45	45	63	21	16	27	1.5628	1.51222	2.31395	0.638733	0.535973	0.806681	0.00340188	-1.17676	down
Ptrif.0002s0926.v1.3.1	136	117	309	31	35	12	5.66492	4.79965	13.7544	1.17943	1.40025	0.429464	2.35591e-06	-2.10598	down
Ptrif.0002s0927.v1.3.1	64	50	236	32	24	31	2.75818	2.08686	10.8121	1.24482	0.969475	1.15453	0.0048214	-1.39524	down
Ptrif.0002s0944.v1.3.1	151	189	863	87	95	111	2.11287	2.61007	12.9062	1.09984	1.27438	1.32726	0.00256236	-1.46349	down
Ptrif.0002s0947.v1.3.1	727	1446	10051	268	192	192	16.3998	32.1515	241.242	5.49956	4.17287	3.73944	0.00308472	-1.4926	down
Ptrif.0002s0954.v1.3.1	123	135	353	87	39	70	1.02895	1.1099	3.14904	0.662224	0.310718	0.502914	0.00275574	-1.34984	down
Ptrif.0002s1010.v1.3.1	1672	1151	1003	3723	3484	3976	20.8228	14.1283	13.2883	42.2378	41.9065	42.9702	4.80476e-11	1.29899	up
Ptrif.0002s1021.v1.3.1	1004	1385	1211	105	124	125	22.9443	31.2059	29.4276	2.1689	2.72847	2.47473	2.22672e-75	-3.38041	down
Ptrif.0002s1064.v1.3.1	365	365	432	212	168	254	17.0571	16.8322	21.4992	9.03089	7.54887	10.2877	6.17359e-07	-1.01831	down
Ptrif.0002s1094.v1.3.1	59	74	89	17	31	15	0.523749	0.653783	0.851473	0.135737	0.266452	0.115973	0.000172525	-1.55464	down
Ptrif.0002s1097.v1.3.1	160	156	240	52	58	43	8.38493	8.09481	13.3916	2.45626	2.90765	1.94745	3.18247e-09	-1.8082	down
Ptrif.0002s1103.v1.3.1	41	35	55	22	9	6	0.840576	0.691214	1.20192	0.402151	0.174129	0.106604	0.00882035	-1.29514	down
Ptrif.0002s1105.v1.3.1	1661	1976	2752	1100	1023	1194	13.3394	15.6468	23.5149	8.04493	7.93291	8.32198	1.87595e-07	-1.08094	down
Ptrif.0002s1138.v1.3.1	76	72	170	25	9	6	1.53908	1.40507	3.66793	0.435541	0.155608	0.099608	3.58978e-05	-1.97183	down
Ptrif.0002s1189.v1.3.1	2742	3388	6822	1235	1543	1063	104.533	127.351	276.654	42.8625	56.798	35.1396	1.85889e-07	-1.68644	down
Ptrif.0002s1215.v1.3.1	54	50	41	169	163	115	1.29608	1.18019	1.04526	3.72386	3.81145	2.40641	7.17271e-05	1.27482	up
Ptrif.0002s1244.v1.3.1	80	105	120	56	38	55	2.35696	3.09017	3.74682	1.56352	1.07986	1.39754	0.00129181	-1.07499	down
Ptrif.0002s1256.v1.3.1	325	125	482	59	34	49	17.6151	6.67237	27.776	2.87099	1.77037	2.30665	2.15046e-07	-2.17136	down
Ptrif.0002s1315.v1.3.1	1118	700	557	1963	2130	2198	120.619	74.351	63.8807	192.792	221.825	205.69	1.22842e-05	1.12988	up
Ptrif.0002s1321.v1.3.1	44	33	27	95	112	99	3.74826	2.79478	2.42123	7.46216	9.32916	7.3756	0.000328149	1.19989	up
Ptrif.0002s1331.v1.3.1	535	586	982	320	274	327	14.6406	15.8156	28.6054	7.95931	7.24437	7.75615	3.07997e-06	-1.26509	down
Ptrif.0002s1464.v1.3.1	82	92	239	30	32	17	1.76656	1.96617	5.5276	0.587696	0.653824	0.30986	6.29345e-05	-1.80639	down
Ptrif.0002s1497.v1.3.1	226	202	1509	63	92	55	3.77419	3.32848	26.8313	0.958348	1.47982	0.797075	5.48189e-05	-1.9682	down
Ptrif.0002s1509.v1.3.1	266	370	1193	202	158	171	4.06233	5.56447	19.4049	2.80702	2.31205	2.25735	0.00122777	-1.44872	down
Ptrif.0002s1512.v1.3.1	4265	4679	3274	1380	1429	1411	117.902	127.505	96.2498	34.7368	38.1373	33.8224	1.71319e-26	-1.66951	down
Ptrif.0002s1513.v1.3.1	267	358	360	149	179	140	11.0949	14.746	15.8423	5.66607	7.1363	5.11252	1.20558e-06	-1.17485	down
Ptrif.0002s1528.v1.3.1	1643	1897	2591	758	399	537	41.0506	46.7293	68.8476	17.2438	9.6246	11.6228	2.45101e-12	-1.86629	down
Ptrif.0002s1559.v1.3.1	5506	5217	3244	12702	9709	13416	259.075	241.973	162.362	544.259	441.044	547.622	7.93715e-07	1.10235	up
Ptrif.0002s1629.v1.3.1	1433	1722	3460	405	299	356	31.3742	37.1732	80.5749	8.07286	6.30467	6.7589	5.50298e-16	-2.48287	down
Ptrif.0002s1688.v1.3.1	435	458	373	245	186	256	4.97078	5.1536	4.52458	2.54524	2.0461	2.53321	1.20141e-07	-1.02854	down
Ptrif.0002s1737.v1.3.1	419	573	1362	324	313	294	3.72575	5.02634	12.8844	2.61933	2.68783	2.26283	0.00162021	-1.24372	down
Ptrif.0002s1739.v1.3.1	293	342	935	253	195	205	2.72701	3.13759	9.25685	2.14408	1.75289	1.65541	0.00605744	-1.14964	down
Ptrif.0002s1813.v1.3.1	168	236	240	45	20	25	4.09976	5.66655	6.23594	0.987801	0.453639	0.529206	1.7478e-13	-2.5363	down
Ptrif.0002s1816.v1.3.1	64	91	60	216	146	182	1.46646	2.04023	1.46236	4.50326	3.21536	3.60383	0.00100472	1.02773	up
Ptrif.0002s1835.v1.3.1	6563	8036	10827	2826	2247	2818	117.29	141.578	205.797	45.9767	38.7656	43.6801	4.94088e-20	-1.79127	down
Ptrif.0002s1864.v1.3.1	82	121	69	41	52	43	2.20341	3.20415	1.94805	0.997196	1.33173	0.984101	0.00669919	-1.0064	down
Ptrif.0002s1869.v1.3.1	100	71	206	50	33	45	3.91144	2.74299	8.58611	1.7688	1.22013	1.511	0.00217733	-1.33182	down
Ptrif.0002s1921.v1.3.1	54	50	148	20	24	30	2.62257	2.42473	7.75093	0.899933	1.12802	1.26367	0.00328017	-1.37636	down
Ptrif.0002s1951.v1.3.1	587	597	1555	124	52	57	21.6114	21.6862	60.9375	4.14428	1.82916	1.81969	1.15543e-12	-2.84186	down
Ptrif.0002s1959.v1.3.1	340	318	872	62	21	43	15.095	13.9137	41.2099	2.47072	0.886227	1.63436	1.25019e-11	-2.79695	down
Ptrif.0002s1988.v1.3.1	469	481	491	214	226	225	16.6599	16.8243	18.528	6.89795	7.72978	6.91099	1.66028e-21	-1.27495	down
Ptrif.0002s2043.v1.3.1	301	361	1548	126	153	82	13.7143	16.2252	75.0796	5.21212	6.69262	3.21521	5.99413e-05	-1.86898	down
Ptrif.0002s2051.v1.3.1	20	18	16	84	46	58	0.341156	0.309855	0.294626	1.34618	0.776609	0.881339	0.00204582	1.2766	up
Ptrif.0002s2059.v1.3.1	1094	1340	1468	467	305	345	23.7704	28.6998	33.9287	9.22984	6.38868	6.50106	7.97931e-19	-1.88177	down
Ptrif.0002s2084.v1.3.1	47	35	50	20	12	22	1.27036	0.932825	1.43481	0.491378	0.306466	0.508938	0.0057816	-1.1656	down
Ptrif.0002s2121.v1.3.1	93	69	514	32	53	58	1.21522	0.888784	7.18518	0.374089	0.667109	0.656149	0.00670723	-1.38549	down
Ptrif.0002s2179.v1.3.1	126	166	238	64	53	56	2.65867	3.46173	5.36087	1.23629	1.07739	1.02307	1.34908e-06	-1.57275	down
Ptrif.0002s2193.v1.3.1	621	669	856	421	299	387	15.7728	16.7595	23.1397	9.73977	7.32171	8.52566	2.21277e-07	-1.08825	down
Ptrif.0002s2195.v1.3.1	1009	846	666	319	435	296	18.8676	15.6151	13.2013	5.51536	7.85085	4.79147	8.84165e-08	-1.33879	down
Ptrif.0002s2217.v1.3.1	1049	1264	3330	478	358	351	17.2353	20.4742	58.2357	7.14456	5.67835	4.99548	1.12508e-07	-1.98621	down
Ptrif.0002s2259.v1.3.1	140	94	343	73	54	49	2.49063	1.65617	6.52538	1.1791	0.917248	0.759782	0.00214503	-1.38694	down
Ptrif.0002s2341.v1.3.1	10906	9375	8997	25886	27681	27719	434.627	368.283	381.328	939.271	1064.96	958.157	1.29719e-38	1.27226	up
Ptrif.0002s2362.v1.3.1	102	182	1220	25	43	30	2.07484	3.64966	26.4489	0.449921	0.831454	0.529947	2.03456e-05	-2.10158	down
Ptrif.0002s2400.v1.3.1	234	265	205	68	66	107	3.53752	3.95139	3.30188	0.926145	0.95575	1.39418	1.72464e-09	-1.5976	down
Ptrif.0002s2410.v1.3.1	711	959	809	298	242	390	11.0804	14.7393	13.4145	4.23288	3.63836	5.26896	7.82928e-13	-1.52523	down
Ptrif.0002s2411.v1.3.1	2450	3028	2910	984	846	1011	37.9482	46.2414	47.9515	13.8812	12.6543	13.584	1.98766e-41	-1.71727	down
Ptrif.0002s2417.v1.3.1	42	67	424	31	28	25	1.53677	2.46157	16.8223	1.04266	0.987321	0.804027	0.00426428	-1.47027	down
Ptrif.0002s2422.v1.3.1	598	708	2256	169	243	185	11.6486	13.5835	46.7524	2.98985	4.56328	3.11073	2.85268e-07	-2.1086	down
Ptrif.0002s2450.v1.3.1	790	906	1803	531	475	618	8.20334	9.2657	19.9118	5.01837	4.76012	5.56075	0.000340229	-1.15009	down
Ptrif.0002s2463.v1.3.1	686	881	2641	554	534	515	7.1748	9.08427	29.3995	5.27566	5.39517	4.67424	0.0030667	-1.24239	down
Ptrif.0002s2469.v1.3.1	2570	2475	1774	5648	5180	6383	19.0224	18.0559	13.9616	38.0709	37.0176	40.9857	2.5072e-11	1.10881	up
Ptrif.0002s2492.v1.3.1	62	58	41	146	109	164	1.06796	0.980664	0.748305	2.31571	1.8333	2.47444	0.000813883	1.05768	up
Ptrif.0002s2494.v1.3.1	1173	1479	1639	595	336	445	40.5109	50.3791	60.2311	18.712	11.2097	13.3197	1.58765e-12	-1.7022	down
Ptrif.0002s2545.v1.3.1	181	175	1264	85	62	87	3.12884	2.98775	23.3606	1.33615	1.03709	1.30123	0.000363122	-1.76016	down
Ptrif.0002s2551.v1.3.1	1490	1554	836	219	288	224	33.2675	34.2178	19.8842	4.48699	6.21306	4.324	1.53752e-18	-2.35488	down
Ptrif.0002s2562.v1.3.1	116	153	121	56	60	79	8.11333	10.5446	8.97777	3.57202	4.01126	4.7868	0.000162794	-1.08541	down
Ptrif.0002s2616.v1.3.1	734	783	827	276	330	248	11.6583	12.2444	13.9689	3.98908	5.05206	3.40639	1.51866e-18	-1.57545	down
Ptrif.0002s2620.v1.3.1	160	134	103	36	50	45	4.88742	4.02648	3.33377	1.00197	1.4572	1.17162	4.95913e-07	-1.57534	down
Ptrif.0002s2623.v1.3.1	1178	1295	767	241	389	128	17.7544	19.2397	12.2796	3.2946	5.65682	1.66513	7.63947e-07	-1.85411	down
Ptrif.0002s2640.v1.3.1	367	346	247	818	877	982	3.89996	3.62403	2.79021	7.90107	8.97652	9.04112	1.51321e-10	1.23503	up
Ptrif.0002s2644.v1.3.1	68	40	66	19	24	26	5.13654	2.96672	5.31469	1.25725	1.72722	1.69224	0.00196873	-1.23457	down
Ptrif.0002s2671.v1.3.1	254	301	1006	195	177	171	11.5493	13.5149	48.7802	8.09024	7.77513	6.73616	0.00439883	-1.27497	down
Ptrif.0002s2691.v1.3.1	98	95	134	14	32	62	1.57616	1.50935	2.29443	0.202095	0.490869	0.867682	0.00443475	-1.30757	down
Ptrif.0002s2731.v1.3.1	399	374	308	871	988	1059	13.6583	12.6129	11.2062	27.1822	32.6909	31.4697	9.11355e-15	1.20881	up
Ptrif.0002s2738.v1.3.1	173	147	153	56	85	65	6.89131	5.79258	6.48837	2.03636	3.26403	2.25073	5.89632e-06	-1.26061	down
Ptrif.0002s2766.v1.3.1	173	134	136	361	432	320	4.99531	3.82209	4.17984	9.51041	12.0919	8.0447	8.95008e-06	1.07521	up
Ptrif.0002s2794.v1.3.1	2147	2595	3496	1345	1691	1226	78.4705	93.4993	135.928	44.7472	59.6456	38.875	8.47403e-06	-1.06076	down
Ptrif.0002s2801.v1.3.1	76	74	70	26	37	33	3.74949	3.60699	3.67143	1.17092	1.7588	1.38178	0.000238425	-1.21244	down
Ptrif.0002s2802.v1.3.1	4551	4793	7649	2937	2251	2342	141.751	147.172	253.414	83.3028	67.6866	63.2751	3.98435e-08	-1.27548	down
Ptrif.0002s2864.v1.3.1	61	65	684	23	41	44	0.887501	0.93071	10.7229	0.304141	0.572961	0.561473	0.00439883	-1.46946	down
Ptrif.0002s2902.v1.3.1	123	184	619	92	95	93	2.05917	3.04432	11.0847	1.40749	1.53101	1.35249	0.00509361	-1.32839	down
Ptrif.0002s2906.v1.3.1	177	163	581	97	124	100	2.48147	2.25711	8.71472	1.241	1.68545	1.21668	0.0056049	-1.25629	down
Ptrif.0002s2911.v1.3.1	76	58	398	19	36	27	1.51348	1.14418	8.50843	0.330522	0.681666	0.465057	0.00145261	-1.60648	down
Ptrif.0002s2912.v1.3.1	933	1074	1361	282	274	279	8.4118	9.54652	13.0533	2.31303	2.38427	2.175	1.28306e-31	-2.11017	down
Ptrif.0002s2962.v1.3.1	75	108	148	30	30	32	4.11818	5.86676	8.66332	1.49866	1.58185	1.51498	2.17974e-06	-1.70505	down
Ptrif.0002s2988.v1.3.1	48177	59474	61275	26599	21574	28551	1608.43	1957.29	2175.7	808.541	695.307	826.784	4.04015e-21	-1.30085	down
Ptrif.0002s3009.v1.3.1	33	76	746	11	29	47	0.379525	0.851557	9.12602	0.111318	0.316784	0.462263	0.00702701	-1.38589	down
Ptrif.0002s3034.v1.3.1	76	107	370	22	44	55	1.65642	2.29713	8.75276	0.422066	0.8995	1.02305	0.00226352	-1.50389	down
Ptrif.0002s3045.v1.3.1	60	68	305	4	11	18	4.36508	4.8704	23.6443	0.203274	0.723108	1.10563	3.73151e-05	-2.03702	down
Ptrif.0002s3051.v1.3.1	215	221	524	126	136	144	8.97358	9.13244	23.3647	4.78241	5.49235	5.23208	0.0018821	-1.18804	down
Ptrif.0002s3054.v1.3.1	73727	90441	101966	39675	25935	28613	1941.32	2347.47	2855.47	951.179	659.247	653.504	5.54906e-16	-1.60498	down
Ptrif.0002s3087.v1.3.1	50	71	236	23	33	31	1.27156	1.7827	6.42953	0.523492	0.808337	0.686643	0.00372452	-1.42638	down
Ptrif.0002s3118.v1.3.1	4935	5080	4870	2128	2287	1880	136.864	138.858	143.641	53.736	61.2167	45.219	7.75033e-29	-1.39708	down
Ptrif.0002s3197.v1.3.1	102	99	102	37	44	41	4.46175	4.27388	4.74059	1.46041	1.85686	1.54585	7.93715e-07	-1.36627	down
Ptrif.0002s3272.v1.3.1	175	174	526	116	129	112	3.63742	3.57771	11.6572	2.19914	2.58873	2.02554	0.00897608	-1.13911	down
Ptrif.0002s3290.v1.3.1	358	692	492	6	11	15	3.5216	6.71097	5.14887	0.047936	0.099652	0.12283	1.23288e-44	-4.73254	down
Ptrif.0002s3311.v1.3.1	339	296	205	697	697	947	6.22877	5.36675	3.9959	11.6619	12.3591	15.096	4.35792e-07	1.20333	up
Ptrif.0002s3314.v1.3.1	138	229	994	156	114	97	4.14764	6.77588	31.785	4.25268	3.28494	2.52584	0.00903553	-1.30686	down
Ptrif.0002s3342.v1.3.1	110	143	806	108	56	56	0.847755	1.0827	6.62326	0.757022	0.415699	0.372924	0.00527778	-1.41811	down
Ptrif.0002s3360.v1.3.1	304	403	276	164	193	130	9.9538	13.0091	9.59259	4.87786	6.09338	3.66686	0.000119983	-1.08939	down
Ptrif.0002s3379.v1.3.1	37	60	127	24	22	22	0.905394	1.46602	3.36896	0.533586	0.517484	0.455497	0.00444678	-1.3374	down
Ptrif.0002s3511.v1.3.1	335	413	1159	204	234	273	4.51248	5.49569	16.6361	2.50527	3.04429	3.19036	0.00247622	-1.26956	down
Ptrif.0002s3515.v1.3.1	615	681	691	358	280	279	10.3399	11.2854	12.3516	5.47127	4.54345	4.06722	8.90834e-13	-1.25439	down
Ptrif.0002s3549.v1.3.1	1970	1880	2676	981	845	635	48.0035	45.1608	69.3566	21.7669	19.8598	13.4188	1.19337e-10	-1.48646	down
Ptrif.0003s0002.v1.3.1	219	260	697	135	99	132	5.228	6.14346	17.7573	2.94059	2.28005	2.7334	0.000432399	-1.46546	down
Ptrif.0003s0016.v1.3.1	108	102	280	61	52	49	5.45247	5.06934	15.1286	2.80616	2.52269	2.15167	0.00147757	-1.36617	down
Ptrif.0003s0017.v1.3.1	36	45	46	16	16	14	1.31942	1.64848	1.78884	0.522819	0.540448	0.449479	0.00105602	-1.32305	down
Ptrif.0003s0051.v1.3.1	3059	2828	2030	6421	6662	7159	60.4089	55.0343	42.6234	115.454	126.994	122.621	1.90744e-11	1.12849	up
Ptrif.0003s0105.v1.3.1	70	37	636	6	27	9	1.23945	0.641887	11.9882	0.084268	0.451865	0.137217	0.00145478	-1.61042	down
Ptrif.0003s0119.v1.3.1	52	63	472	43	28	28	0.793609	0.94475	7.67881	0.58953	0.411581	0.367504	0.00620451	-1.4132	down
Ptrif.0003s0121.v1.3.1	388	474	671	228	168	185	9.71071	11.7246	17.9165	5.19779	4.05452	4.00969	6.482e-08	-1.45276	down
Ptrif.0003s0142.v1.3.1	765	698	4910	263	194	174	10.7398	9.66109	73.3257	3.35519	2.62817	2.11868	0.00189819	-1.58782	down
Ptrif.0003s0154.v1.3.1	676	970	1462	157	219	132	17.7367	25.0854	40.8152	3.73574	5.54342	2.98551	1.34124e-14	-2.42853	down
Ptrif.0003s0169.v1.3.1	134	144	92	352	365	365	1.41953	1.49648	1.02526	3.38879	3.73118	3.3467	4.50188e-08	1.27634	up
Ptrif.0003s0180.v1.3.1	274	215	393	147	140	173	1.86399	1.44408	2.84695	0.909543	0.91973	1.02119	0.000355749	-1.02747	down
Ptrif.0003s0220.v1.3.1	86	113	524	12	18	21	1.56534	2.02871	10.1785	0.193288	0.306344	0.325565	1.11676e-06	-2.32546	down
Ptrif.0003s0224.v1.3.1	45	44	86	15	17	10	1.22006	1.15763	2.48943	0.349736	0.436021	0.218536	0.000239601	-1.63088	down
Ptrif.0003s0226.v1.3.1	100	156	83	320	297	429	1.25256	1.93248	1.10477	3.66665	3.59667	4.67356	2.93219e-05	1.27662	up
Ptrif.0003s0235.v1.3.1	802	996	2868	520	442	559	13.4371	16.4468	51.1061	7.92106	7.13891	8.11481	0.000310907	-1.44803	down
Ptrif.0003s0252.v1.3.1	2763	3613	3987	1080	1440	1034	52.5629	67.7584	80.6588	18.7067	26.436	17.0537	9.07833e-15	-1.63363	down
Ptrif.0003s0253.v1.3.1	83	50	33	142	135	181	1.42226	0.850206	0.604761	2.22083	2.24745	2.6999	0.0060658	1.05965	up
Ptrif.0003s0254.v1.3.1	984	1077	2576	577	414	468	16.051	17.3291	44.7055	8.57184	6.50981	6.61515	7.88206e-06	-1.57419	down
Ptrif.0003s0272.v1.3.1	230	259	697	117	132	85	4.57112	5.08071	14.7695	2.11947	2.53432	1.45403	0.000220152	-1.55092	down
Ptrif.0003s0275.v1.3.1	462	413	1304	247	218	210	3.51968	3.09973	10.5656	1.7072	1.59745	1.38417	0.000185062	-1.499	down
Ptrif.0003s0281.v1.3.1	388	358	932	206	204	153	5.20816	4.73355	13.2951	2.51575	2.64117	1.77101	0.00014968	-1.44567	down
Ptrif.0003s0325.v1.3.1	576	593	2048	308	290	257	8.89516	9.03357	33.6907	4.31905	4.30835	3.43074	0.000112756	-1.61643	down
Ptrif.0003s0326.v1.3.1	39	53	696	17	20	8	0.955512	1.29762	18.4431	0.363368	0.47512	0.161551	0.00118509	-1.63968	down
Ptrif.0003s0335.v1.3.1	59	72	157	24	27	20	2.17317	2.60538	6.19755	0.787952	0.949313	0.615858	0.000199167	-1.62986	down
Ptrif.0003s0337.v1.3.1	332	361	327	92	92	84	11.3279	12.1507	11.8704	2.83125	3.0189	2.48236	1.19385e-28	-2.02699	down
Ptrif.0003s0338.v1.3.1	73	75	103	24	29	34	2.23143	2.28592	3.37797	0.66473	0.862494	0.900134	1.38883e-05	-1.48006	down
Ptrif.0003s0343.v1.3.1	160	147	1284	93	109	95	2.34113	2.11552	19.9909	1.22727	1.5338	1.20608	0.00377733	-1.47334	down
Ptrif.0003s0345.v1.3.1	208	250	128	623	762	410	3.11715	3.70033	2.0427	8.50758	11.0462	5.33222	0.000366053	1.24045	up
Ptrif.0003s0358.v1.3.1	415	219	221	873	1027	535	6.60421	3.42894	3.73418	12.6653	15.7895	7.38915	0.00129352	1.14809	up
Ptrif.0003s0379.v1.3.1	75	79	47	6	17	5	0.880263	0.914312	0.582707	0.054346	0.191784	0.047691	1.78385e-05	-1.9889	down
Ptrif.0003s0392.v1.3.1	770	943	1754	483	390	399	11.3198	13.7357	27.2838	6.44048	5.53651	5.15299	3.79145e-06	-1.44496	down
Ptrif.0003s0396.v1.3.1	1250	1144	857	3983	3130	4158	54.1859	48.8692	39.5096	157.264	131.019	156.391	1.60582e-18	1.54347	up
Ptrif.0003s0408.v1.3.1	487	512	484	218	229	227	5.28137	5.47376	5.58295	2.15008	2.39017	2.12943	9.60854e-22	-1.29599	down
Ptrif.0003s0442.v1.3.1	1056	1156	992	405	373	387	13.616	14.6947	13.6043	4.75111	4.6356	4.32282	3.18653e-38	-1.61547	down
Ptrif.0003s0470.v1.3.1	119	90	151	38	36	40	3.3732	2.5128	4.54118	0.979506	0.98332	0.985864	3.59084e-07	-1.61957	down
Ptrif.0003s0474.v1.3.1	1279	1269	1379	609	544	737	15.8236	15.4741	18.1366	6.85721	6.49133	7.9078	7.33864e-23	-1.22414	down
Ptrif.0003s0480.v1.3.1	168	90	166	76	47	54	4.27572	2.2449	4.47661	1.74825	1.15513	1.19276	0.00103367	-1.21551	down
Ptrif.0003s0503.v1.3.1	466	488	1219	308	222	273	9.06635	9.35631	25.2519	5.45224	4.17352	4.60504	0.000320303	-1.3523	down
Ptrif.0003s0505.v1.3.1	1060	1140	843	2380	2422	2533	11.4965	12.1884	9.72742	23.5203	25.3754	23.8481	2.23185e-13	1.05547	up
Ptrif.0003s0522.v1.3.1	3074	3438	2499	1747	1531	1667	35.0649	38.6518	30.324	18.1472	16.8649	16.5115	2.4698e-11	-1.0257	down
Ptrif.0003s0587.v1.3.1	1406	1235	3558	743	837	487	30.7039	26.5893	82.6499	14.7653	17.6462	9.21099	0.000198099	-1.4391	down
Ptrif.0003s0602.v1.3.1	270	304	1460	143	81	95	6.19773	6.8758	35.6734	2.97688	1.78567	1.88775	6.82797e-05	-1.87492	down
Ptrif.0003s0639.v1.3.1	154	171	801	51	41	40	1.77781	1.95452	9.87456	0.535478	0.450547	0.401303	6.3058e-06	-2.1102	down
Ptrif.0003s0735.v1.3.1	113	163	174	79	38	58	1.86756	2.64582	3.04413	1.1747	0.606039	0.826788	0.000273188	-1.31625	down
Ptrif.0003s0750.v1.3.1	98	89	565	29	44	20	1.07808	0.960713	6.62091	0.288391	0.462545	0.182314	0.000349851	-1.78183	down
Ptrif.0003s0757.v1.3.1	705	1060	910	259	349	256	22.902	33.9589	31.4525	7.65045	10.9362	7.2215	9.87096e-13	-1.6912	down
Ptrif.0003s0758.v1.3.1	5159	7801	9985	1591	2442	879	114.104	170.069	234.874	32.0247	52.1409	16.8624	2.38744e-05	-1.80105	down
Ptrif.0003s0760.v1.3.1	1328	1464	1051	622	554	643	32.0905	34.8787	27.0088	13.6896	12.9156	13.4612	1.41755e-13	-1.22819	down
Ptrif.0003s0767.v1.3.1	330	399	340	866	858	870	9.69928	11.539	10.6091	23.1595	24.3451	22.1562	1.50718e-14	1.06717	up
Ptrif.0003s0784.v1.3.1	47	62	55	18	31	16	0.522461	0.67332	0.650061	0.175676	0.323555	0.148345	0.0052092	-1.18567	down
Ptrif.0003s0793.v1.3.1	54	72	470	36	32	28	0.92763	1.22589	8.69737	0.558909	0.529353	0.409818	0.00328759	-1.50378	down
Ptrif.0003s0795.v1.3.1	274	254	1205	214	179	177	4.19404	3.82804	19.6066	2.9804	2.63884	2.3458	0.00869416	-1.24899	down
Ptrif.0003s0829.v1.3.1	441	478	474	1272	1204	1563	6.58365	7.03316	7.53139	17.3026	17.3628	20.2564	5.98977e-26	1.3184	up
Ptrif.0003s0831.v1.3.1	192	152	180	1393	1424	1071	12.7353	9.95182	12.6929	84.3393	91.3855	61.7512	1.13386e-39	2.58077	up
Ptrif.0003s0852.v1.3.1	155	185	442	127	87	83	3.5679	4.19386	10.8427	2.66119	1.92864	1.65135	0.00363861	-1.23448	down
Ptrif.0003s0874.v1.3.1	54	74	65	37	23	21	1.77912	2.39791	2.26626	1.10705	0.730654	0.585708	0.00327275	-1.17109	down
Ptrif.0003s0896.v1.3.1	789	848	1200	386	281	415	23.1816	24.5493	37.4856	10.3157	7.94511	10.5665	7.73597e-11	-1.48632	down
Ptrif.0003s0899.v1.3.1	70	64	126	20	11	31	3.33488	2.99113	6.39753	0.854637	0.474123	1.28985	0.000133181	-1.67436	down
Ptrif.0003s0955.v1.3.1	649	755	956	245	291	191	10.5482	12.1126	16.5522	3.62126	4.56023	2.6863	2.39899e-12	-1.73821	down
Ptrif.0003s0986.v1.3.1	337	304	319	110	155	56	15.4295	13.7018	15.5091	4.58719	6.85549	2.1869	8.38396e-05	-1.4586	down
Ptrif.0003s0993.v1.3.1	1214	680	612	2734	3259	2795	47.5065	26.2252	25.4539	97.4313	123.163	94.888	1.77644e-08	1.49494	up
Ptrif.0003s1058.v1.3.1	556	520	1791	351	361	388	6.97616	6.42279	23.9016	4.00029	4.37231	4.2127	0.00324536	-1.2358	down
Ptrif.0003s1061.v1.3.1	63	91	69	1	0	0	6.20812	8.87083	7.20462	0.061538	0	0	5.18152e-19	-3.88966	down
Ptrif.0003s1062.v1.3.1	63	81	38	0	0	0	0.808967	1.02949	0.517365	0	0	0	1.44499e-13	-3.41101	down
Ptrif.0003s1063.v1.3.1	8186	9969	18014	5477	5170	6607	104.355	125.268	244.233	63.565	63.6218	73.0522	3.85598e-05	-1.15042	down
Ptrif.0003s1099.v1.3.1	121	98	57	345	417	542	2.30348	1.83669	1.14655	6.01651	7.70945	9.02041	6.65488e-09	1.80331	up
Ptrif.0003s1150.v1.3.1	30	28	16	67	109	126	0.493544	0.445914	0.272314	1.01959	1.74909	1.81377	0.000248615	1.46881	up
Ptrif.0003s1154.v1.3.1	481	528	589	185	132	157	9.4521	10.2227	12.3088	3.30157	2.49838	2.66079	4.20237e-22	-1.85414	down
Ptrif.0003s1155.v1.3.1	87	103	117	38	33	34	1.75185	2.04542	2.49042	0.679167	0.63308	0.594122	2.97888e-07	-1.54649	down
Ptrif.0003s1157.v1.3.1	671	643	573	1640	1571	1693	19.3351	18.2582	17.5317	43.0134	43.689	42.3099	7.15889e-31	1.17543	up
Ptrif.0003s1159.v1.3.1	64	134	51	309	255	304	2.28157	4.75112	1.92388	10.1565	8.88211	9.49191	0.000454159	1.33282	up
Ptrif.0003s1178.v1.3.1	777	997	2125	592	579	585	13.5732	17.1615	39.4473	9.4407	9.76333	8.85189	0.00106772	-1.15112	down
Ptrif.0003s1287.v1.3.1	115	90	66	36	31	46	12.0541	9.24312	7.29602	3.3571	3.05135	4.05154	0.000586266	-1.23772	down
Ptrif.0003s1293.v1.3.1	797	611	492	1558	1586	1565	20.0266	15.136	13.1461	35.6424	38.4653	34.1085	6.52337e-08	1.07485	up
Ptrif.0003s1343.v1.3.1	66	39	62	208	184	204	2.09003	1.21597	2.07237	6.00167	5.6205	5.60929	5.00206e-08	1.50216	up
Ptrif.0003s1355.v1.3.1	67	93	167	27	32	31	2.57557	3.5182	6.82772	0.944939	1.18081	1.00876	7.88948e-05	-1.60969	down
Ptrif.0003s1370.v1.3.1	555	554	532	313	301	307	22.3903	22.0504	22.8228	11.502	11.722	10.742	4.57389e-16	-1.00219	down
Ptrif.0003s1377.v1.3.1	336	393	1165	210	185	186	4.14127	4.76846	15.2786	2.34937	2.19805	1.98335	0.000417267	-1.47399	down
Ptrif.0003s1459.v1.3.1	196	265	218	139	73	120	3.15679	4.20366	3.73297	2.0426	1.12238	1.676	0.000458363	-1.0945	down
Ptrif.0003s1468.v1.3.1	24	42	18	178	153	265	0.31676	0.544118	0.252952	2.16827	1.96911	3.06599	6.02305e-09	2.14599	up
Ptrif.0003s1478.v1.3.1	35	45	15	73	157	140	0.594513	0.757985	0.26898	1.14388	2.63626	2.10667	0.00445995	1.29585	up
Ptrif.0003s1480.v1.3.1	6228	6368	4869	13681	17541	15544	257.448	259.477	214.063	514.978	700.055	557.391	6.11984e-14	1.19919	up
Ptrif.0003s1487.v1.3.1	11158	13779	6813	42658	38071	43664	822.643	1001.41	534.21	2863.55	2709.62	2792.31	1.57598e-12	1.66181	up
Ptrif.0003s1500.v1.3.1	3963	2721	2171	7986	9401	7112	407.64	275.834	237.496	747.949	933.609	634.611	6.87085e-07	1.20412	up
Ptrif.0003s1502.v1.3.1	436	372	217	806	923	925	44.7926	37.6713	23.6386	75.4074	91.6257	82.5316	8.35076e-05	1.08671	up
Ptrif.0003s1516.v1.3.1	63	54	224	29	18	14	1.49225	1.25923	5.67214	0.612235	0.398717	0.283665	0.000857862	-1.63816	down
Ptrif.0003s1548.v1.3.1	78	103	68	31	34	58	2.0312	2.50205	1.84133	0.69289	0.924814	1.2338	0.00861337	-1.01534	down
Ptrif.0003s1554.v1.3.1	357	306	270	742	795	846	8.87202	7.54637	7.11716	16.7829	19.0475	18.2495	1.67698e-13	1.1334	up
Ptrif.0003s1614.v1.3.1	147	142	208	68	49	45	3.91082	3.73706	5.89545	1.63606	1.25757	1.03332	4.01427e-07	-1.58798	down
Ptrif.0003s1616.v1.3.1	119	104	826	98	77	48	2.78879	2.39395	20.651	2.09427	1.72952	0.972215	0.0093691	-1.33999	down
Ptrif.0003s1623.v1.3.1	1101	1799	3395	270	363	186	16.0369	25.8431	52.6275	3.57163	5.10467	2.34541	4.84436e-12	-2.53689	down
Ptrif.0003s1707.v1.3.1	16656	24305	18358	10654	6082	8292	243.571	350.354	285.511	141.855	85.8488	105.17	6.65488e-09	-1.34689	down
Ptrif.0003s1709.v1.3.1	826	672	494	1709	1931	1956	33.597	27.0653	21.5368	63.5207	75.9907	68.8923	1.68562e-09	1.24053	up
Ptrif.0003s1718.v1.3.1	204	245	611	79	64	72	3.62218	4.30853	11.6833	1.27513	1.07892	1.11263	7.29382e-07	-1.96417	down
Ptrif.0003s1745.v1.3.1	153	160	285	520	684	427	16.4403	17.1136	32.8724	51.4894	71.8931	39.9355	0.00093419	1.11225	up
Ptrif.0003s1751.v1.3.1	37	57	105	15	28	20	0.70867	1.06831	2.12529	0.24869	0.507216	0.322686	0.00588572	-1.29594	down
Ptrif.0003s1768.v1.3.1	2528	3072	4423	1753	1530	1937	48.6034	58.2248	90.457	30.6925	28.4031	32.3094	1.49702e-06	-1.07043	down
Ptrif.0003s1806.v1.3.1	534	557	1028	116	149	84	49.6552	51.1218	101.755	9.78015	13.3735	6.73172	2.57005e-13	-2.38805	down
Ptrif.0003s1809.v1.3.1	662	1025	1174	158	375	120	61.6394	94.0636	116.258	13.3292	33.6434	9.6408	4.93693e-06	-1.81963	down
Ptrif.0003s1890.v1.3.1	156	149	176	79	60	61	1.34651	1.26912	1.61929	0.620456	0.498843	0.451672	1.37809e-07	-1.3428	down
Ptrif.0003s1981.v1.3.1	12266	27191	24848	4694	5603	3443	459.827	1004.8	990.663	160.203	202.751	111.924	6.82958e-13	-2.13727	down
Ptrif.0003s1983.v1.3.1	7476	13532	45996	3832	4355	3204	283.847	506.495	1857.46	132.463	159.616	105.509	0.00380222	-1.48141	down
Ptrif.0003s1987.v1.3.1	1653	1158	1144	574	776	228	44.3008	30.596	32.6147	14.0042	20.0643	5.28237	0.00221497	-1.21408	down
Ptrif.0003s1989.v1.3.1	62	37	62	24	17	17	1.5459	0.903747	1.64376	0.544793	0.409451	0.366093	0.00166373	-1.30577	down
Ptrif.0003s2033.v1.3.1	112	133	124	41	46	44	3.07457	3.58977	3.61623	1.00434	1.21202	1.04092	6.98799e-09	-1.54056	down
Ptrif.0003s2044.v1.3.1	54	114	81	17	24	18	0.619275	1.28487	0.987274	0.177598	0.260834	0.171776	1.48709e-05	-1.76421	down
Ptrif.0003s2096.v1.3.1	366	436	272	150	158	175	13.0821	15.3861	10.3101	4.86207	5.42942	5.428	2.93506e-07	-1.25236	down
Ptrif.0003s2169.v1.3.1	293	227	670	200	160	145	7.76049	5.91321	18.8664	4.80919	4.07225	3.31539	0.00490628	-1.14435	down
Ptrif.0003s2174.v1.3.1	34	16	28	81	142	101	0.912067	0.411991	0.790428	1.98735	3.6864	2.3551	0.000224199	1.4915	up
Ptrif.0003s2194.v1.3.1	213	243	161	77	92	86	2.5733	2.891	2.07157	0.841023	1.0729	0.898718	5.06026e-07	-1.34232	down
Ptrif.0003s2207.v1.3.1	106	76	124	256	245	288	0.812434	0.576021	1.00996	1.7953	1.82224	1.92161	1.10104e-05	1.09745	up
Ptrif.0003s2235.v1.3.1	203	304	244	10	0	8	1.27947	1.88787	1.63441	0.056317	0	0.040901	1.06026e-22	-3.9573	down
Ptrif.0003s2237.v1.3.1	69	81	244	24	33	23	0.556272	0.638359	2.08917	0.174531	0.255171	0.159582	0.000268112	-1.69627	down
Ptrif.0003s2256.v1.3.1	13617	14349	9476	6212	5575	7077	117.53	122.084	86.9887	48.8166	46.4512	52.9808	1.8854e-10	-1.13811	down
Ptrif.0003s2281.v1.3.1	919	675	593	3523	4481	3075	18.6802	13.5315	12.824	65.2222	87.964	54.2447	1.21511e-19	2.02982	up
Ptrif.0003s2318.v1.3.1	99	102	362	25	28	28	5.56743	5.66511	21.6561	1.26733	1.48456	1.34711	6.40401e-06	-2.04524	down
Ptrif.0003s2430.v1.3.1	8878	8463	7488	18757	19379	20530	146.779	137.826	131.641	282.508	309.3	294.16	3.74527e-32	1.04293	up
Ptrif.0003s2468.v1.3.1	98	87	142	37	50	41	2.51028	2.19447	3.87092	0.85769	1.23552	0.91462	0.000108336	-1.3267	down
Ptrif.0003s2502.v1.3.1	54	105	56	0	0	0	0.579664	1.12488	0.641276	0	0	0	3.37117e-15	-3.59508	down
Ptrif.0003s2503.v1.3.1	658	793	474	4	7	0	6.51421	7.74338	4.98984	0.031453	0.060103	0	7.65201e-64	-5.8643	down
Ptrif.0003s2511.v1.3.1	772	1015	2551	488	416	373	7.50358	9.71903	26.3693	4.31298	3.89823	3.13798	3.72147e-05	-1.58746	down
Ptrif.0003s2529.v1.3.1	4633	4829	4658	1746	1502	1482	68.654	70.5419	73.4051	23.5522	21.4871	19.0441	4.06233e-57	-1.73721	down
Ptrif.0003s2588.v1.3.1	38	36	282	0	0	0	0.650408	0.597334	5.14588	0	0	0	1.05135e-05	-2.15688	down
Ptrif.0003s2596.v1.3.1	44	55	111	29	23	13	0.69765	0.871445	1.89496	0.425904	0.352021	0.170939	0.00577696	-1.30458	down
Ptrif.0003s2627.v1.3.1	107	141	73	239	400	456	4.06245	5.26344	2.95954	8.2657	14.696	15.0568	8.74804e-05	1.35585	up
Ptrif.0003s2661.v1.3.1	336	330	484	184	179	183	12.811	12.4046	19.6111	6.38021	6.55467	6.03746	1.83952e-07	-1.18727	down
Ptrif.0003s2779.v1.3.1	1319	1457	1252	431	429	448	30.6028	33.323	30.8801	8.88364	9.38087	8.79778	3.56287e-54	-1.78114	down
Ptrif.0003s2789.v1.3.1	538	497	532	196	169	210	14.355	13.0762	15.1051	4.75892	4.34132	4.84716	1.31358e-30	-1.59715	down
Ptrif.0003s2822.v1.3.1	62	77	269	38	40	33	0.870082	1.05587	4.02222	0.486666	0.533197	0.392233	0.00505093	-1.36459	down
Ptrif.0003s2848.v1.3.1	9522	11247	13622	6026	4764	5774	260.012	302.736	395.588	149.798	125.578	136.745	1.26435e-13	-1.20526	down
Ptrif.0003s2861.v1.3.1	552	582	1354	404	342	410	10.4067	10.8166	27.1621	6.92809	6.21193	6.69741	0.00183103	-1.11063	down
Ptrif.0003s2873.v1.3.1	522	583	1510	308	327	358	8.21975	9.05276	25.3206	4.41254	4.96548	4.88522	0.000584737	-1.31263	down
Ptrif.0003s2887.v1.3.1	333	247	225	935	904	972	7.41563	5.40752	5.32981	18.957	19.4471	18.7847	2.72312e-18	1.55593	up
Ptrif.0003s2914.v1.3.1	164	229	1056	153	77	110	8.96862	12.3661	61.6721	7.63573	4.07385	5.19693	0.0035916	-1.44039	down
Ptrif.0003s2915.v1.3.1	449	426	395	1110	989	1013	20.8788	19.5274	19.5416	47.0442	44.4509	40.8924	8.6796e-18	1.08631	up
Ptrif.0003s2930.v1.3.1	102	114	336	46	34	47	2.03678	2.24684	7.19175	0.841884	0.651294	0.815141	0.000157466	-1.68035	down
Ptrif.0003s2985.v1.3.1	3231	3326	7362	2353	1944	2214	59.7971	60.674	144.903	39.6379	34.7219	35.5326	0.000276121	-1.14277	down
Ptrif.0003s3003.v1.3.1	80	73	68	14	25	23	1.36159	1.22432	1.24277	0.210635	0.415392	0.337087	2.39866e-06	-1.69382	down
Ptrif.0003s3012.v1.3.1	338	419	1231	157	127	121	9.40067	11.4725	36.4232	3.96544	3.41051	2.89782	4.40653e-06	-1.90085	down
Ptrif.0003s3037.v1.3.1	51	57	155	13	5	11	7.26734	7.99182	23.3755	1.56695	0.635978	1.34423	6.13005e-06	-2.12395	down
Ptrif.0003s3099.v1.3.1	401	368	851	231	204	213	6.09083	5.50082	13.7442	3.1877	2.98491	2.80669	0.00015705	-1.30117	down
Ptrif.0003s3103.v1.3.1	336	289	457	222	143	149	7.28559	6.18047	10.5618	4.39379	2.98229	2.80011	0.00011658	-1.13618	down
Ptrif.0003s3134.v1.3.1	1458	1532	2825	1150	968	945	22.942	23.7662	47.2903	16.4749	14.7076	12.8929	0.000385425	-1.0119	down
Ptrif.0003s3152.v1.3.1	84	90	91	21	36	38	2.2957	2.43286	2.64679	0.522602	0.943949	0.902101	2.32272e-05	-1.44052	down
Ptrif.0003s3159.v1.3.1	107	144	296	55	42	49	1.70792	2.2691	5.02065	0.800599	0.64427	0.666841	4.29259e-05	-1.65294	down
Ptrif.0003s3171.v1.3.1	189	202	414	118	48	75	1.83248	1.93481	4.28725	1.04414	0.443061	0.625417	0.000245369	-1.51289	down
Ptrif.0003s3206.v1.3.1	72	45	102	21	26	30	1.42114	0.863164	2.13042	0.372088	0.485877	0.50281	0.00133493	-1.33484	down
Ptrif.0003s3259.v1.3.1	1617	1752	1562	1011	792	955	77.7495	83.0302	79.8584	44.2394	36.7378	39.7882	8.33317e-15	-1.00753	down
Ptrif.0003s3276.v1.3.1	1983	2305	2570	677	546	548	16.675	19.1126	22.9859	5.17556	4.42272	3.99087	8.1424e-38	-2.06998	down
Ptrif.0003s3320.v1.3.1	505	551	1256	304	284	310	13.2401	14.2489	35.0438	7.26112	7.19344	7.03856	0.000150397	-1.32961	down
Ptrif.0003s3419.v1.3.1	233	238	246	133	97	138	1.93848	1.95433	2.18263	1.00693	0.775229	0.9962	2.16646e-07	-1.09598	down
Ptrif.0003s3431.v1.3.1	43	63	132	14	17	13	0.496318	0.710059	1.61804	0.147367	0.180636	0.130788	6.28438e-05	-1.82069	down
Ptrif.0003s3432.v1.3.1	430	711	134	88	30	60	11.5054	18.7828	3.81599	2.12438	0.766605	1.37621	1.19382e-05	-2.02378	down
Ptrif.0003s3433.v1.3.1	406	383	272	209	144	183	10.7305	9.98241	7.63914	5.01757	3.65773	4.19269	2.5637e-05	-1.088	down
Ptrif.0003s3437.v1.3.1	196	191	679	102	126	115	2.82593	2.71543	10.4455	1.33318	1.75425	1.4332	0.00271227	-1.3469	down
Ptrif.0003s3438.v1.3.1	366	362	814	218	203	289	4.90543	4.77238	11.5934	2.65039	2.6161	3.35755	0.00168678	-1.12377	down
Ptrif.0003s3447.v1.3.1	63	85	150	30	30	46	1.03408	1.38492	2.62244	0.450909	0.477855	0.656481	0.00153151	-1.32467	down
Ptrif.0003s3464.v1.3.1	37	36	33	10	12	16	5.1895	4.98079	4.90557	1.20193	1.5991	1.93192	0.00239534	-1.29476	down
Ptrif.0003s3478.v1.3.1	67	71	678	34	29	36	1.52291	1.59134	16.5606	0.698982	0.622264	0.702556	0.00161684	-1.60854	down
Ptrif.0003s3513.v1.3.1	63	112	531	15	10	7	1.80883	3.18713	16.4184	0.39359	0.272915	0.163073	1.19934e-06	-2.35952	down
Ptrif.0003s3558.v1.3.1	47	54	45	141	122	137	0.713927	0.80365	0.719021	1.95846	1.79833	1.81491	1.01456e-05	1.16675	up
Ptrif.0003s3593.v1.3.1	83	98	888	21	16	8	5.36803	6.2306	61.4026	1.23558	0.953745	0.395016	1.97517e-05	-2.11432	down
Ptrif.0003s3606.v1.3.1	702	771	629	252	202	290	60.8767	65.8972	58.0005	19.8682	16.8469	21.7963	1.05086e-20	-1.62932	down
Ptrif.0003s3607.v1.3.1	208	123	105	44	58	53	17.7874	10.3752	9.5781	3.3854	4.7375	3.919	7.14335e-05	-1.42059	down
Ptrif.0003s3609.v1.3.1	110	104	107	204	246	346	9.35234	8.69106	9.61279	15.7599	20.1349	25.5093	8.89016e-05	1.03122	up
Ptrif.0003s3705.v1.3.1	488	567	2268	113	43	39	7.56848	8.67003	37.4232	1.58364	0.641005	0.513534	4.69386e-05	-2.02493	down
Ptrif.0003s3721.v1.3.1	530	451	1704	274	302	268	4.63431	3.89019	15.8744	2.1802	2.55067	2.03618	0.000794472	-1.42828	down
Ptrif.0003s3729.v1.3.1	837	1007	1198	436	352	389	20.0542	23.7975	30.5319	9.51253	8.13757	8.08225	1.82149e-15	-1.49247	down
Ptrif.0003s3730.v1.3.1	214	279	518	146	123	134	12.4467	16.0077	32.0626	7.72633	6.88727	6.7176	0.000285984	-1.29189	down
Ptrif.0003s3731.v1.3.1	1676	2223	1168	274	73	139	79.6841	104.228	59.055	11.8595	3.31629	5.73462	5.27331e-14	-2.84082	down
Ptrif.0003s3734.v1.3.1	126	138	134	27	68	58	2.90222	3.1322	3.28611	0.557933	1.50229	1.16147	0.000560769	-1.30374	down
Ptrif.0003s3755.v1.3.1	305	409	550	224	250	145	14.7817	19.5787	28.4259	9.89982	11.7292	6.09044	0.00161556	-1.05773	down
Ptrif.0003s3826.v1.3.1	133	106	155	36	28	34	7.84017	6.16268	9.69373	1.92142	1.58405	1.69359	5.3756e-11	-1.95148	down
Ptrif.0003s3833.v1.3.1	45	17	10	136	256	147	1.18404	0.434924	0.271944	3.27557	6.52157	3.36015	6.09581e-05	1.85303	up
Ptrif.0003s3835.v1.3.1	51	27	19	169	241	255	1.3071	0.668628	0.508438	3.96581	6.00496	5.71611	1.3826e-08	2.11088	up
Ptrif.0003s3850.v1.3.1	156	139	938	80	66	58	2.80258	2.46639	17.9941	1.31104	1.14992	0.89533	0.000733684	-1.66937	down
Ptrif.0003s3878.v1.3.1	2059	2589	3562	1242	876	1254	44.6412	55.3241	82.1325	24.5121	18.3335	23.5705	4.25072e-09	-1.38177	down
Ptrif.0003s3884.v1.3.1	550	616	819	274	191	148	22.0807	24.4046	35.0021	10.0223	7.40909	5.14151	6.03491e-09	-1.685	down
Ptrif.0003s3910.v1.3.1	65	82	58	17	18	25	1.84533	2.2993	1.74795	0.418749	0.474054	0.607179	7.43753e-06	-1.63767	down
Ptrif.0003s3945.v1.3.1	74	63	866	29	39	8	1.19453	1.00787	14.9367	0.425803	0.605333	0.100479	0.00226275	-1.55657	down
Ptrif.0003s3946.v1.3.1	45	48	81	24	15	14	0.658445	0.69256	1.27913	0.320484	0.206908	0.179531	0.000967514	-1.43443	down
Ptrif.0003s3969.v1.3.1	262	259	806	151	130	165	9.72056	9.48733	31.8322	5.10994	4.64775	5.2957	0.0010949	-1.37436	down
Ptrif.0003s3975.v1.3.1	281	212	360	114	52	122	15.7158	11.6526	21.4233	5.79148	2.79671	5.92453	2.92401e-05	-1.49255	down
Ptrif.0003s3980.v1.3.1	178	118	986	78	88	76	5.99693	3.8975	35.6189	2.35331	2.83844	2.19318	0.00212335	-1.53809	down
Ptrif.0003s3990.v1.3.1	261	257	548	115	152	175	3.94568	3.82924	8.80677	1.57972	2.21228	2.28384	0.000540049	-1.24388	down
Ptrif.0003s3999.v1.3.1	280	395	451	200	102	118	12.938	17.9907	22.197	8.43257	4.53036	4.70112	2.63839e-05	-1.3997	down
Ptrif.0003s4012.v1.3.1	222	208	304	86	85	83	4.57934	4.23761	6.66573	1.61856	1.68224	1.48703	1.17691e-10	-1.5918	down
Ptrif.0003s4035.v1.3.1	290	341	771	174	172	143	7.00711	8.13887	19.8564	3.82887	4.01825	3.00042	0.000196706	-1.40904	down
Ptrif.0003s4053.v1.3.1	121	143	585	46	78	54	2.56193	2.98119	13.2193	0.880231	1.59393	0.991091	0.000948813	-1.59135	down
Ptrif.0003s4144.v1.3.1	59	40	479	25	20	17	0.791693	0.533528	6.90283	0.29722	0.255143	0.195371	0.00177469	-1.59739	down
Ptrif.0003s4165.v1.3.1	2599	3118	7327	1977	1908	2330	22.782	26.9474	68.3228	15.7796	16.1478	17.7194	0.00201323	-1.08694	down
Ptrif.0003s4197.v1.3.1	87	108	143	16	13	4	3.83296	4.71326	6.75523	0.620693	0.524391	0.151167	1.65504e-09	-2.54759	down
Ptrif.0003s4205.v1.3.1	118	107	482	73	64	59	2.04427	1.81285	8.88106	1.14327	1.06299	0.877444	0.00456972	-1.36797	down
Ptrif.0003s4221.v1.3.1	53	84	692	6	31	3	1.07003	1.67857	15.071	0.096351	0.596857	0.036128	0.00208642	-1.55082	down
Ptrif.0003s4230.v1.3.1	42	48	47	21	14	16	0.479083	0.536843	0.569308	0.214026	0.152334	0.155165	0.000986116	-1.3074	down
Ptrif.0003s4254.v1.3.1	149	89	52	255	348	353	2.57105	1.50477	0.943645	4.01788	5.81009	5.29844	0.000868423	1.27243	up
Ptrif.0003s4255.v1.3.1	45	19	14	345	357	375	1.17557	0.470463	0.374335	8.21695	9.01119	8.50758	9.62163e-17	2.9525	up
Ptrif.0003s4259.v1.3.1	444	601	4770	167	115	73	9.25299	12.3547	105.844	3.17003	2.2989	1.30455	0.00378198	-1.46587	down
Ptrif.0003s4287.v1.3.1	295	322	2581	137	92	113	3.86063	4.14749	36.0245	1.62663	1.14882	1.27503	0.00705017	-1.38788	down
Ptrif.0003s4323.v1.3.1	122	146	125	47	58	80	4.13129	4.87148	4.48877	1.44009	1.88736	2.34498	0.000108574	-1.15511	down
Ptrif.0003s4342.v1.3.1	48	65	452	30	13	16	1.27136	1.71463	12.8797	0.71277	0.326508	0.359259	0.00106196	-1.66559	down
Ptrif.0003s4427.v1.3.1	222	200	147	614	560	620	4.47985	3.9863	3.14781	11.3182	10.9427	10.8769	1.29356e-12	1.4017	up
Ptrif.0003s4432.v1.3.1	92	106	173	38	60	59	3.96031	4.65766	8.01785	1.40631	2.53159	2.44663	0.00156018	-1.19434	down
Ptrif.0003s4446.v1.3.1	67	132	1351	5	6	3	0.933283	1.81321	20.0489	0.056838	0.079392	0.036007	0.0040978	-1.39804	down
Ptrif.0003s4450.v1.3.1	704	896	2155	539	435	426	4.11376	5.15851	13.3887	2.86663	2.45201	2.15629	0.000461505	-1.33219	down
Ptrif.0003s4453.v1.3.1	74	114	88	456	619	360	1.06066	1.61279	1.34055	5.98544	8.62236	4.4943	1.0992e-10	1.94985	up
Ptrif.0003s4467.v1.3.1	93	138	333	37	18	21	1.77648	2.59897	6.7896	0.643859	0.326569	0.338479	2.17089e-06	-2.12607	down
Ptrif.0003s4471.v1.3.1	437	425	224	1728	1669	1829	19.3859	18.5919	10.5754	69.9346	71.6045	70.5271	1.8731e-14	1.91835	up
Ptrif.0003s4504.v1.3.1	134	118	184	89	80	46	1.07721	0.936974	1.57702	0.651719	0.622877	0.318986	0.00756806	-1.00716	down
Ptrif.0003s4519.v1.3.1	1623	2043	3108	636	478	495	78.4311	97.328	159.78	27.9558	22.2873	20.7473	4.2767e-16	-2.07639	down
Ptrif.0003s4536.v1.3.1	4963	6012	6966	2284	1001	1574	75.592	90.2651	112.85	31.6671	14.7047	20.7942	6.21616e-12	-1.8836	down
Ptrif.0003s4584.v1.3.1	80	59	91	188	219	180	0.962117	0.69956	1.16333	2.05951	2.54251	1.8726	0.000137	1.06973	up
Ptrif.0003s4590.v1.3.1	5310	5626	3019	15688	14584	17603	401.48	419.304	242.737	1080.07	1064.62	1154.56	6.39505e-11	1.4904	up
Ptrif.0003s4628.v1.3.1	304	501	232	96	71	129	8.60693	13.9854	6.98885	2.45604	1.92508	3.16261	1.02953e-06	-1.7067	down
Ptrif.0003s4631.v1.3.1	102	92	83	267	247	361	11.7584	10.5218	10.1832	28.2822	27.7303	36.3671	2.38318e-09	1.37532	up
Ptrif.0003s4662.v1.3.1	8	6	10	83	75	78	0.654906	0.479668	0.857069	6.67053	6.34592	5.95147	4.19947e-11	2.47555	up
Ptrif.0003s4847.v1.3.1	158	139	134	340	346	391	4.93202	4.27661	4.44595	9.703	10.4605	10.6221	5.95736e-11	1.09642	up
Ptrif.0003s4903.v1.3.1	199	209	489	94	69	59	4.43137	4.56933	11.5838	1.89315	1.47648	1.12862	8.00838e-06	-1.75511	down
Ptrif.0003s4924.v1.3.1	369	350	226	100	88	137	12.4418	11.6476	8.11557	3.0482	2.86687	4.00145	3.03722e-08	-1.56986	down
Ptrif.0003s4959.v1.3.1	25	27	34	72	77	89	0.398304	0.427376	0.57251	1.06635	1.20877	1.24914	0.000873533	1.11819	up
Ptrif.0003s4966.v1.3.1	339	388	256	34	12	19	22.8928	25.7861	18.362	2.07621	0.740912	1.05683	1.89035e-23	-3.40971	down
Ptrif.0003s4987.v1.3.1	49	43	115	10	10	5	1.34953	1.13991	3.38611	0.233435	0.239884	0.099945	7.84228e-06	-2.08019	down
Ptrif.0004s0021.v1.3.1	608	561	1353	430	422	414	28.3109	25.7322	66.973	18.1974	18.9323	16.6909	0.00353645	-1.02105	down
Ptrif.0004s0045.v1.3.1	112	66	76	36	48	40	6.48222	3.76887	4.66797	1.87856	2.64694	2.00434	0.00480599	-1.03542	down
Ptrif.0004s0063.v1.3.1	351	295	319	847	1067	842	4.91345	4.06926	4.74848	10.7875	14.4138	10.2126	1.84033e-12	1.2814	up
Ptrif.0004s0093.v1.3.1	238	235	348	81	65	43	4.85091	4.72539	7.54802	1.50053	1.26385	0.751217	4.46096e-10	-1.99839	down
Ptrif.0004s0136.v1.3.1	190	115	809	104	81	80	5.34289	3.18633	24.3073	2.6521	2.20009	1.95864	0.00394921	-1.42617	down
Ptrif.0004s0143.v1.3.1	230	264	597	88	157	155	2.51738	2.84695	6.95159	0.878167	1.66019	1.46521	0.00124245	-1.31095	down
Ptrif.0004s0148.v1.3.1	112	92	50	25	37	42	2.71905	2.20621	1.27938	0.550601	0.855995	0.869246	0.00537872	-1.16885	down
Ptrif.0004s0149.v1.3.1	8995	13018	19897	3399	4147	3349	121.309	173.062	285.384	41.7327	53.981	39.1687	2.76921e-13	-1.94173	down
Ptrif.0004s0153.v1.3.1	289	313	286	144	107	135	5.37859	5.78733	5.64043	2.44847	1.90632	2.17755	7.67083e-12	-1.33027	down
Ptrif.0004s0202.v1.3.1	324	487	470	152	108	107	6.84081	10.1418	10.5731	2.92204	2.19327	1.95294	8.95099e-12	-1.81722	down
Ptrif.0004s0256.v1.3.1	138	177	1156	56	52	75	1.53369	1.94167	13.6924	0.561197	0.557691	0.721866	0.000198099	-1.83818	down
Ptrif.0004s0267.v1.3.1	38	56	30	94	126	107	0.63277	0.91077	0.532874	1.42648	2.02963	1.54794	0.00519666	1.03015	up
Ptrif.0004s0269.v1.3.1	267	278	228	651	531	685	4.45486	4.58282	4.04631	9.90902	8.55838	9.92553	5.17951e-10	1.04668	up
Ptrif.0004s0278.v1.3.1	1941	763	6651	294	410	137	67.3272	26.0788	245.397	9.26858	13.7162	4.10927	0.00214352	-1.56943	down
Ptrif.0004s0286.v1.3.1	86	83	41	25	18	23	1.29363	1.24005	0.662798	0.343399	0.261673	0.299864	0.00055567	-1.4468	down
Ptrif.0004s0291.v1.3.1	96	108	79	228	251	206	3.12002	3.46629	2.71364	6.77283	7.87917	5.83	6.78993e-05	1.01505	up
Ptrif.0004s0292.v1.3.1	239	274	1093	95	98	138	2.15813	2.44031	10.5368	0.77698	0.848941	1.07764	0.000149087	-1.7334	down
Ptrif.0004s0319.v1.3.1	321	329	976	251	198	197	4.51113	4.55285	14.5994	3.19898	2.68996	2.40086	0.00432849	-1.19687	down
Ptrif.0004s0336.v1.3.1	2159	2289	3556	1561	1384	1421	17.003	17.7715	29.7904	11.1911	10.5133	9.6981	5.48519e-06	-1.00364	down
Ptrif.0004s0363.v1.3.1	134	150	498	66	38	45	2.58539	2.85516	10.2665	1.16372	0.70355	0.755481	7.22462e-05	-1.80397	down
Ptrif.0004s0364.v1.3.1	87	89	221	39	19	32	3.87067	3.91771	10.5403	1.57613	0.783926	1.2369	0.00010339	-1.70874	down
Ptrif.0004s0428.v1.3.1	183	178	310	75	80	61	6.68815	6.38697	12.0391	2.46534	2.808	1.92902	8.26707e-07	-1.5891	down
Ptrif.0004s0432.v1.3.1	93	103	123	45	41	37	3.43208	3.74231	4.82605	1.50666	1.44092	1.1616	2.97367e-06	-1.39741	down
Ptrif.0004s0451.v1.3.1	880	592	723	1994	2523	2055	24.4051	16.1608	21.3255	50.3428	67.5412	49.424	6.38706e-12	1.33938	up
Ptrif.0004s0532.v1.3.1	64	73	160	35	22	52	2.10751	2.34338	5.59277	1.03177	0.675321	1.46097	0.00852299	-1.20723	down
Ptrif.0004s0580.v1.3.1	1269	1604	3982	832	606	604	32.8083	40.8903	109.539	19.5567	15.1096	13.5449	2.02248e-05	-1.59601	down
Ptrif.0004s0590.v1.3.1	1643	1759	2435	1102	937	901	20.1574	21.2737	31.7679	12.3083	11.0888	9.58114	2.50704e-08	-1.12028	down
Ptrif.0004s0754.v1.3.1	87	78	149	32	17	17	1.45598	1.29056	2.65799	0.488285	0.268543	0.234833	4.68284e-06	-1.87674	down
Ptrif.0004s0765.v1.3.1	840	906	1457	502	219	337	14.5952	15.5098	26.9242	7.93326	3.65812	5.0756	2.75364e-06	-1.55208	down
Ptrif.0004s0777.v1.3.1	46	56	61	8	16	9	2.5661	3.09926	3.62121	0.405097	0.831943	0.400089	6.73797e-06	-1.88114	down
Ptrif.0004s0814.v1.3.1	253	260	479	133	162	87	6.41216	6.48837	12.914	3.05338	3.94376	1.89454	0.000415336	-1.3038	down
Ptrif.0004s0820.v1.3.1	1604	1356	1471	586	902	569	39.6281	33.013	38.6465	13.1676	21.5118	12.1826	2.48544e-07	-1.20529	down
Ptrif.0004s0858.v1.3.1	1489	1841	10883	787	707	633	36.9931	45.0991	287.634	17.8058	16.9545	13.6411	0.00756832	-1.38596	down
Ptrif.0004s0888.v1.3.1	41849	38723	33944	92945	94200	103913	887.876	809.845	765.915	1795.48	1929.38	1912.29	1.82568e-32	1.14438	up
Ptrif.0004s0907.v1.3.1	1289	1535	2166	549	400	508	24.0483	28.2377	42.989	9.31698	7.19313	8.22007	4.99322e-16	-1.84229	down
Ptrif.0004s0911.v1.3.1	49	70	91	19	14	6	1.37809	1.96068	2.75975	0.491473	0.36423	0.1482	4.99286e-05	-1.82919	down
Ptrif.0004s0985.v1.3.1	431	521	547	244	225	276	26.1712	31.0533	35.2829	13.4007	13.0836	14.4579	1.51763e-11	-1.15885	down
Ptrif.0004s1029.v1.3.1	561	553	1138	227	320	192	13.2164	12.8495	28.5357	4.8595	7.26644	3.92767	1.01564e-05	-1.52676	down
Ptrif.0004s1032.v1.3.1	813	793	1410	336	404	341	19.0216	18.2831	35.0854	7.15638	9.12121	6.91915	1.17205e-08	-1.52338	down
Ptrif.0004s1066.v1.3.1	956	852	785	491	408	487	35.6561	31.3178	31.1355	16.673	14.7021	15.7516	3.68951e-14	-1.06714	down
Ptrif.0004s1068.v1.3.1	281	317	736	147	149	137	4.73254	5.26647	13.2105	2.25042	2.42385	1.99261	5.99413e-05	-1.5	down
Ptrif.0004s1114.v1.3.1	116	147	533	96	61	54	0.607775	0.761062	2.98	0.45611	0.30508	0.246257	0.00368763	-1.40211	down
Ptrif.0004s1164.v1.3.1	34	19	22	70	72	80	0.965738	0.536017	0.664972	1.81598	1.99142	1.97815	0.00176581	1.16127	up
Ptrif.0004s1189.v1.3.1	89	78	74	41	34	19	4.00535	3.44496	3.55788	1.67059	1.4632	0.72359	0.00142762	-1.25394	down
Ptrif.0004s1236.v1.3.1	500	567	419	171	92	211	8.51129	9.52349	7.57893	2.64039	1.51396	3.10974	4.33411e-08	-1.64809	down
Ptrif.0004s1264.v1.3.1	110	114	403	64	82	42	1.88847	1.93142	7.41409	1.00801	1.35458	0.617828	0.00669919	-1.30336	down
Ptrif.0004s1279.v1.3.1	117	95	228	53	56	60	1.81921	1.44535	3.76542	0.742124	0.839428	0.807125	0.0010402	-1.28298	down
Ptrif.0004s1299.v1.3.1	1428	1382	1972	817	861	865	6.56127	6.25664	9.63853	3.41881	3.81807	3.44594	1.87125e-09	-1.05885	down
Ptrif.0004s1336.v1.3.1	458	496	442	2842	2084	3751	15.0255	15.9689	15.5995	84.3578	66.6204	106.453	5.43303e-32	2.31894	up
Ptrif.0004s1346.v1.3.1	79	140	268	35	38	58	1.09271	1.92046	3.96519	0.43716	0.498765	0.6935	0.000383023	-1.55795	down
Ptrif.0004s1354.v1.3.1	35	63	296	6	24	20	0.709721	1.27363	6.51122	0.102699	0.46501	0.354722	0.00303272	-1.52383	down
Ptrif.0004s1410.v1.3.1	217	220	899	114	121	57	9.97691	9.94875	44.0539	4.76171	5.35148	2.27423	0.000819733	-1.58901	down
Ptrif.0004s1432.v1.3.1	331	152	158	584	605	508	17.2874	7.81642	8.74518	27.7984	30.5341	23.0283	0.0016313	1.07036	up
Ptrif.0004s1461.v1.3.1	101	63	345	50	51	47	1.69907	1.04496	6.21874	0.762959	0.830751	0.685469	0.00940141	-1.28266	down
Ptrif.0004s1463.v1.3.1	6385	4966	3739	11620	13791	13479	110.106	84.4141	68.5666	182.455	229.592	201.629	2.87488e-08	1.12558	up
Ptrif.0004s1478.v1.3.1	450	438	996	252	259	167	8.65793	8.30359	20.4013	4.41039	4.81227	2.78963	0.000168526	-1.38509	down
Ptrif.0004s1486.v1.3.1	596	759	1309	412	315	432	20.4236	25.632	47.7351	12.8424	10.4171	12.8406	6.33717e-05	-1.24099	down
Ptrif.0004s1661.v1.3.1	342	348	417	136	101	156	6.85712	6.87383	8.89078	2.4828	1.94605	2.70523	8.94271e-14	-1.59494	down
Ptrif.0004s1703.v1.3.1	333	334	339	116	82	101	8.66414	8.55003	9.37656	2.73889	2.0541	2.26219	1.12335e-21	-1.85011	down
Ptrif.0004s1717.v1.3.1	80	148	918	52	30	30	1.44264	2.63838	17.7678	0.848979	0.519146	0.461844	0.000257204	-1.83282	down
Ptrif.0004s1726.v1.3.1	671	907	1248	319	349	308	22.982	30.6541	45.4994	9.95956	11.5348	9.15175	3.85559e-10	-1.58754	down
Ptrif.0004s1730.v1.3.1	570	682	1417	288	220	241	12.5691	14.8122	33.2422	5.76689	4.66547	4.60354	2.87065e-07	-1.7347	down
Ptrif.0004s1744.v1.3.1	160	240	340	90	86	105	5.94795	8.82223	13.4822	3.04185	3.06186	3.38164	2.29752e-05	-1.38895	down
Ptrif.0004s1759.v1.3.1	453	595	655	137	103	110	14.1013	18.2698	21.6814	3.86589	3.09751	2.96495	9.71053e-25	-2.31228	down
Ptrif.0004s1789.v1.3.1	82	94	304	48	42	59	0.684943	0.769825	2.70805	0.359245	0.337001	0.425803	0.00488304	-1.32312	down
Ptrif.0004s1810.v1.3.1	48	57	85	23	19	19	1.0977	1.28094	2.08914	0.475318	0.415719	0.363345	0.000223924	-1.46696	down
Ptrif.0004s1817.v1.3.1	157	144	199	72	67	38	4.32658	3.96967	5.90699	1.79109	1.77141	0.90449	2.81236e-05	-1.43925	down
Ptrif.0004s1841.v1.3.1	151	140	117	92	52	64	5.45317	4.98316	4.5064	3.00996	1.79656	1.99636	0.0016814	-1.02475	down
Ptrif.0004s1896.v1.3.1	217	169	294	68	67	53	3.78738	2.95583	5.43342	1.10137	1.11073	0.787873	2.03827e-09	-1.80802	down
Ptrif.0004s1925.v1.3.1	746	685	566	1664	1701	1969	34.4489	31.1249	27.8898	69.5864	74.9172	78.0048	5.32067e-18	1.19993	up
Ptrif.0004s1944.v1.3.1	264	263	427	166	139	181	8.2	8.04821	14.1331	4.69605	4.17495	4.88078	0.000136134	-1.0647	down
Ptrif.0004s1959.v1.3.1	76	84	78	213	176	255	5.76577	6.28475	6.25725	14.7303	12.9573	16.8209	9.45279e-07	1.1643	up
Ptrif.0004s1961.v1.3.1	480	497	715	170	144	119	7.12295	7.25803	11.2867	2.29569	2.05773	1.52863	3.13282e-15	-1.98059	down
Ptrif.0004s1993.v1.3.1	14	19	18	47	68	51	0.284374	0.374703	0.376085	0.872339	1.34543	0.903591	0.00300855	1.21497	up
Ptrif.0004s2047.v1.3.1	46	46	230	4	19	11	1.20132	1.20163	6.51176	0.095922	0.477194	0.247379	0.000873533	-1.68999	down
Ptrif.0004s2056.v1.3.1	848	715	3314	124	153	34	16.0992	13.3789	66.9124	2.12843	2.79583	0.554529	0.000315736	-1.81574	down
Ptrif.0004s2071.v1.3.1	297	321	415	806	940	808	6.19439	6.60732	9.21602	15.3438	18.9732	14.6471	5.64919e-08	1.07332	up
Ptrif.0004s2072.v1.3.1	255	338	1349	92	148	78	3.19055	4.16818	17.9486	1.04528	1.78652	0.835931	7.22462e-05	-1.85561	down
Ptrif.0004s2073.v1.3.1	98	54	156	50	24	24	1.14865	0.623291	1.95518	0.53646	0.272747	0.245542	0.00491238	-1.30787	down
Ptrif.0004s2104.v1.3.1	168	195	193	89	105	99	9.70624	11.092	11.8247	4.67396	5.81672	4.94248	2.48107e-06	-1.05037	down
Ptrif.0004s2106.v1.3.1	192	255	177	41	28	37	10.6365	13.9614	10.4545	2.0431	1.47613	1.77903	8.52522e-18	-2.45562	down
Ptrif.0004s2120.v1.3.1	150	112	136	378	368	420	11.8159	8.66413	11.4184	27.173	28.0326	28.7534	2.73186e-13	1.31154	up
Ptrif.0004s2121.v1.3.1	750	694	572	1532	1494	1673	19.3055	17.6164	15.6454	35.9495	37.1598	37.3994	7.43953e-14	1.01065	up
Ptrif.0004s2148.v1.3.1	280	293	863	195	211	179	4.18474	4.31662	13.736	2.65487	3.03688	2.32412	0.00576732	-1.16466	down
Ptrif.0004s2162.v1.3.1	7200	6042	4884	15167	14970	16017	293.502	242.786	211.751	563	589.146	566.369	5.15273e-14	1.13102	up
Ptrif.0004s2164.v1.3.1	157	101	1220	28	5	16	2.63173	1.69807	21.7572	0.421179	0.074915	0.220405	0.00641159	-1.34764	down
Ptrif.0004s2179.v1.3.1	95	117	434	61	51	43	2.98381	3.62071	14.5022	1.73006	1.54993	1.16048	0.00177383	-1.4973	down
Ptrif.0004s2185.v1.3.1	250	253	2869	81	83	58	3.42706	3.41067	41.8441	1.00174	1.0875	0.682786	0.00733383	-1.35568	down
Ptrif.0004s2199.v1.3.1	189	249	290	70	125	61	2.42833	3.16474	3.96799	0.816355	1.54675	0.672338	8.17531e-05	-1.42184	down
Ptrif.0004s2200.v1.3.1	121	96	405	69	27	42	3.38095	2.64444	12.0952	1.75201	0.726296	1.00453	0.00154324	-1.53412	down
Ptrif.0004s2226.v1.3.1	141	162	198	81	48	46	3.403	3.87793	5.1172	1.76634	1.10285	0.933815	1.02914e-05	-1.47446	down
Ptrif.0004s2229.v1.3.1	407	481	1134	154	135	162	8.01503	9.33134	23.7638	2.76256	2.55214	2.76157	7.29776e-08	-1.95344	down
Ptrif.0004s2251.v1.3.1	543	733	1473	182	246	150	12.9105	17.1792	37.2398	3.92829	5.63947	3.08772	2.99569e-08	-2.01142	down
Ptrif.0004s2259.v1.3.1	77	80	83	33	38	21	3.04063	3.12151	3.47149	1.1858	1.43779	0.705461	0.000284675	-1.31935	down
Ptrif.0004s2260.v1.3.1	490	502	815	347	308	250	11.3672	11.4841	20.115	7.31919	6.88386	5.03239	0.000158676	-1.0743	down
Ptrif.0004s2265.v1.3.1	92	112	532	51	52	18	1.18369	1.41409	7.29718	0.59928	0.639635	0.199264	0.00177437	-1.57519	down
Ptrif.0004s2285.v1.3.1	650	790	903	440	382	461	8.61971	10.3238	12.7347	5.30857	4.89109	5.30319	1.06742e-08	-1.02124	down
Ptrif.0004s2380.v1.3.1	131	168	164	64	47	51	2.1518	2.73722	2.87465	0.952465	0.740427	0.727623	1.77644e-08	-1.54969	down
Ptrif.0004s2382.v1.3.1	1343	1110	1290	657	685	707	33.091	26.9308	33.7611	14.7422	16.3158	15.0887	1.98368e-19	-1.0392	down
Ptrif.0004s2387.v1.3.1	3806	4614	10147	2701	1257	2012	134.687	160.934	381.874	87.0246	42.934	61.7497	0.00495504	-1.30687	down
Ptrif.0004s2424.v1.3.1	674	634	1809	354	329	294	9.426	8.73723	26.9523	4.51357	4.42955	3.56045	5.19986e-05	-1.5301	down
Ptrif.0004s2445.v1.3.1	61	118	138	14	26	18	1.42301	2.66051	3.25635	0.250704	0.57732	0.400139	1.48326e-06	-1.99904	down
Ptrif.0004s2453.v1.3.1	836	799	1732	680	485	563	15.3735	14.4827	33.8688	11.3833	8.60273	8.97198	0.00229223	-1.01167	down
Ptrif.0004s2455.v1.3.1	336	278	158	767	771	836	17.1461	13.9862	8.54533	35.6946	38.0317	37.0726	3.58329e-06	1.30365	up
Ptrif.0004s2475.v1.3.1	106	130	187	19	28	9	5.01397	6.03976	9.44951	0.779356	1.23054	0.348082	1.72266e-08	-2.32232	down
Ptrif.0004s2484.v1.3.1	1094	1055	1027	516	489	601	68.6091	65.2315	68.4739	29.4778	29.6145	32.697	6.44221e-29	-1.15863	down
Ptrif.0004s2488.v1.3.1	377	505	874	224	233	188	7.22444	9.59777	17.9687	3.95016	4.35494	3.17165	1.794e-05	-1.41836	down
Ptrif.0004s2502.v1.3.1	1186	1291	1394	2883	2689	3433	11.1916	12.0072	13.9911	24.778	24.5043	28.1096	2.78684e-18	1.01017	up
Ptrif.0004s2518.v1.3.1	53	33	560	30	34	15	1.0004	0.615267	11.4387	0.513568	0.61348	0.236973	0.00908457	-1.35224	down
Ptrif.0004s2583.v1.3.1	71	62	66	26	21	16	2.07781	1.79403	2.05299	0.673947	0.579422	0.406502	2.12781e-05	-1.54315	down
Ptrif.0004s2681.v1.3.1	407	506	929	293	122	238	5.78671	7.09081	14.0429	3.78313	1.67445	2.93288	0.000330459	-1.38688	down
Ptrif.0004s2689.v1.3.1	94	123	119	53	29	60	3.04439	3.90971	4.09678	1.54653	0.876788	1.66814	0.000491434	-1.23361	down
Ptrif.0004s2690.v1.3.1	41	69	81	183	159	277	1.49711	2.51191	3.17719	6.18496	5.69759	8.90894	0.000325076	1.27792	up
Ptrif.0004s2717.v1.3.1	77	79	71	42	31	34	1.09522	1.10613	1.07119	0.538462	0.417427	0.415855	0.000497565	-1.12487	down
Ptrif.0004s2789.v1.3.1	115	92	146	34	36	35	2.86667	2.25573	3.8937	0.764368	0.852881	0.762862	5.24286e-08	-1.70297	down
Ptrif.0004s2929.v1.3.1	1341	1247	3273	1041	863	949	14.8077	13.5717	38.4391	10.4612	9.19798	9.08408	0.00327601	-1.05173	down
Ptrif.0004s2942.v1.3.1	424	141	3389	19	10	4	24.2005	7.8973	205.697	0.984196	0.515763	0.167424	0.00751664	-1.29104	down
Ptrif.0004s2951.v1.3.1	35	47	185	9	20	23	0.476712	0.627115	2.68996	0.111547	0.253664	0.263825	0.00528706	-1.42607	down
Ptrif.0004s2954.v1.3.1	420	652	2209	238	144	139	5.01132	7.66202	28.0433	2.5819	1.65125	1.43811	8.08394e-06	-1.99612	down
Ptrif.0005s0007.v1.3.1	166	170	202	54	57	39	2.91968	2.96173	3.79757	0.867526	0.965923	0.593919	2.76379e-11	-1.83493	down
Ptrif.0005s0008.v1.3.1	5647	6619	8273	3869	3265	3859	80.3093	92.7956	125.149	50.0972	44.8317	47.6046	1.47064e-10	-1.05739	down
Ptrif.0005s0042.v1.3.1	443	460	508	224	253	187	2.6443	2.70887	3.23118	1.21796	1.45995	0.968627	2.64973e-09	-1.20908	down
Ptrif.0005s0044.v1.3.1	271	355	250	96	93	113	11.3295	14.6645	11.1252	3.64258	3.75517	4.08506	4.68801e-12	-1.61558	down
Ptrif.0005s0057.v1.3.1	678	729	1738	434	309	343	52.1424	55.2289	142.202	30.3485	22.9467	22.8277	5.73265e-05	-1.45182	down
Ptrif.0005s0061.v1.3.1	553	559	493	239	229	148	41.7972	41.6393	39.6069	16.4034	16.6945	9.66055	6.9899e-09	-1.44613	down
Ptrif.0005s0066.v1.3.1	181	177	741	104	108	154	1.45748	1.40651	6.37283	0.76363	0.836502	1.07903	0.00861081	-1.24778	down
Ptrif.0005s0084.v1.3.1	205	172	181	90	105	65	1.3153	1.08236	1.23341	0.521717	0.647824	0.358549	6.5953e-05	-1.15938	down
Ptrif.0005s0090.v1.3.1	458	482	679	238	254	236	2.74592	2.8462	4.32992	1.29791	1.46628	1.22484	7.3827e-09	-1.26492	down
Ptrif.0005s0187.v1.3.1	45	63	45	4	3	8	4.47919	6.22323	4.83888	0.320158	0.259158	0.669024	2.24168e-08	-2.44271	down
Ptrif.0005s0199.v1.3.1	109	145	643	70	31	50	1.05326	1.37512	6.63075	0.617797	0.275617	0.418804	0.000594096	-1.68701	down
Ptrif.0005s0218.v1.3.1	384	409	545	212	207	246	3.54967	3.72855	5.36627	1.78206	1.84461	1.97623	3.31569e-08	-1.14093	down
Ptrif.0005s0227.v1.3.1	64	36	363	29	22	14	0.811081	0.442829	4.93624	0.326965	0.265921	0.145337	0.00359545	-1.49792	down
Ptrif.0005s0228.v1.3.1	126	153	212	48	20	39	3.76498	4.49919	6.70865	1.30412	0.570165	1.0015	1.31695e-07	-1.95925	down
Ptrif.0005s0232.v1.3.1	198	329	418	30	27	21	1.14835	1.87972	2.57489	0.157695	0.148689	0.102696	4.26203e-21	-3.1731	down
Ptrif.0005s0296.v1.3.1	99	99	55	13	23	11	4.94647	4.88014	2.93832	0.580213	1.07195	0.472757	3.54981e-06	-1.95385	down
Ptrif.0005s0298.v1.3.1	72	73	47	0	0	0	3.04738	3.02951	2.0809	0	0	0	1.13053e-16	-3.72305	down
Ptrif.0005s0349.v1.3.1	38	32	34	94	145	115	0.623486	0.510295	0.59101	1.40418	2.29644	1.62622	2.66341e-05	1.38304	up
Ptrif.0005s0355.v1.3.1	281	287	375	145	166	81	4.61687	4.65941	6.56794	2.16974	2.62473	1.15005	0.000197177	-1.25343	down
Ptrif.0005s0367.v1.3.1	80	101	57	19	22	20	2.36344	2.92866	1.76345	0.495096	0.626365	0.499652	2.60286e-06	-1.76276	down
Ptrif.0005s0453.v1.3.1	358	570	399	113	254	276	5.88573	9.23099	6.96197	1.68539	4.02181	3.9333	0.00430592	-1.05353	down
Ptrif.0005s0467.v1.3.1	265	142	65	5	14	2	6.10561	3.21408	1.58614	0.101315	0.30343	0.034482	1.55925e-07	-2.50809	down
Ptrif.0005s0479.v1.3.1	332	252	218	708	515	950	4.79467	3.58129	3.34864	9.31339	7.18127	11.9052	2.65116e-05	1.13967	up
Ptrif.0005s0549.v1.3.1	154	244	146	806	782	681	3.65365	5.69889	3.6743	17.4379	17.9445	14.0289	6.64102e-12	1.73099	up
Ptrif.0005s0583.v1.3.1	35	69	88	15	27	19	1.1155	2.19996	3.00321	0.41461	0.820266	0.523971	0.00354528	-1.33384	down
Ptrif.0005s0634.v1.3.1	903	1039	1830	536	493	595	15.4667	17.5456	33.3555	8.35755	8.15246	8.83714	4.64425e-06	-1.28079	down
Ptrif.0005s0694.v1.3.1	281	432	1377	55	73	68	3.21034	4.86639	16.7376	0.562235	0.80157	0.672261	2.64973e-09	-2.563	down
Ptrif.0005s0745.v1.3.1	172	213	431	146	111	97	4.31646	5.28162	11.5536	3.32901	2.6979	2.119	0.00413252	-1.1359	down
Ptrif.0005s0840.v1.3.1	1858	2161	1643	756	866	506	41.7137	47.8152	39.2141	15.4566	18.7724	9.8419	2.55987e-09	-1.47477	down
Ptrif.0005s0842.v1.3.1	2891	3214	2455	1451	1448	999	64.7719	71.0844	58.5618	29.6235	31.3268	19.425	6.77924e-09	-1.24489	down
Ptrif.0005s0870.v1.3.1	5377	6176	10840	3751	2888	3729	78.9998	89.4636	169.417	50.1838	40.9498	47.5104	6.93123e-06	-1.19753	down
Ptrif.0005s0916.v1.3.1	82	90	387	64	37	35	1.0099	1.08224	5.04845	0.71295	0.434133	0.367142	0.00517801	-1.39173	down
Ptrif.0005s0988.v1.3.1	1544	810	796	4684	5461	4354	25.9605	13.4189	14.2249	71.7254	88.6722	63.5098	2.67815e-12	1.85098	up
Ptrif.0005s1022.v1.3.1	522	605	825	298	274	295	26.661	30.4932	44.848	13.8512	13.5227	13.0651	4.12141e-09	-1.2842	down
Ptrif.0005s1032.v1.3.1	71	87	30	254	247	269	1.83861	2.2425	0.819577	6.06786	6.23835	6.12436	4.00695e-05	1.5304	up
Ptrif.0005s1094.v1.3.1	95	103	83	225	229	257	7.62387	8.16096	7.09184	16.4547	17.7149	17.9163	1.15788e-07	1.09509	up
Ptrif.0005s1095.v1.3.1	93	64	70	219	269	266	2.21592	1.5079	1.7736	4.76724	6.21529	5.52794	5.37864e-09	1.43668	up
Ptrif.0005s1104.v1.3.1	114	88	58	214	163	287	3.07497	2.327	1.654	5.24724	4.25512	6.7257	0.00431731	1.00134	up
Ptrif.0005s1107.v1.3.1	62	46	35	97	107	169	1.51659	1.09597	0.892864	2.16969	2.53234	3.5928	0.00702414	1.00485	up
Ptrif.0005s1110.v1.3.1	1091	1281	863	343	297	349	17.8849	20.7168	15.0495	5.11976	4.70412	4.95799	4.7995e-22	-1.81793	down
Ptrif.0005s1122.v1.3.1	4375	4612	6392	2469	2367	2666	102.921	106.955	159.935	52.867	53.7353	54.3936	7.95476e-13	-1.18536	down
Ptrif.0005s1160.v1.3.1	201	203	1381	77	54	49	2.84075	2.82771	20.8792	0.991235	0.709344	0.597219	2.34262e-05	-2.04877	down
Ptrif.0005s1203.v1.3.1	386	386	1675	268	282	263	4.57047	4.51224	21.1263	2.88616	3.22016	2.70232	0.00551831	-1.28142	down
Ptrif.0005s1266.v1.3.1	60	69	62	16	21	29	1.13227	1.27978	1.23782	0.265378	0.376366	0.473125	8.51578e-05	-1.44499	down
Ptrif.0005s1310.v1.3.1	150	214	178	18	17	14	2.50937	3.52979	3.16439	0.269446	0.270112	0.194351	4.93282e-25	-3.17064	down
Ptrif.0005s1322.v1.3.1	159	185	115	32	33	25	1.14175	1.3112	0.876929	0.207857	0.226473	0.151748	7.28364e-12	-2.19576	down
Ptrif.0005s1344.v1.3.1	329	303	551	161	161	128	6.00049	5.44855	10.7035	2.67607	2.82375	2.02744	3.07997e-06	-1.40814	down
Ptrif.0005s1368.v1.3.1	496	567	651	172	133	186	6.95901	7.8373	9.71678	2.19249	1.7898	2.25422	6.36386e-23	-1.9043	down
Ptrif.0005s1404.v1.3.1	1973	1635	4627	1428	1484	1051	33.4369	27.3616	83.802	21.6875	23.7817	15.2739	0.00524404	-1.04176	down
Ptrif.0005s1489.v1.3.1	35	24	31	92	118	88	1.04041	0.6865	0.970271	2.52867	3.43095	2.29096	0.000105701	1.33343	up
Ptrif.0005s1506.v1.3.1	39	59	688	33	40	35	2.36994	3.51756	44.8968	1.83599	2.33966	1.82649	0.00967018	-1.34491	down
Ptrif.0005s1552.v1.3.1	76	96	43	0	0	0	2.09739	2.61107	1.25764	0	0	0	4.96851e-15	-3.578	down
Ptrif.0005s1573.v1.3.1	467	468	379	280	182	255	15.3845	15.2174	13.2729	8.39577	5.76322	7.28653	9.48563e-06	-1.00489	down
Ptrif.0005s1588.v1.3.1	4092	3459	3222	9192	9455	10677	163.791	136.466	137.144	335.022	365.387	370.74	6.90313e-29	1.23751	up
Ptrif.0005s1617.v1.3.1	853	1019	1000	192	192	260	23.6364	27.8505	29.4703	4.84678	5.11724	6.24096	6.68952e-44	-2.27179	down
Ptrif.0005s1655.v1.3.1	65	53	95	16	29	22	1.66746	1.34393	2.62338	0.366921	0.717439	0.488767	0.000367023	-1.46073	down
Ptrif.0005s1701.v1.3.1	4794	6819	6288	2764	3738	2049	173.09	242.702	241.482	90.8682	130.301	64.1668	1.53399e-05	-1.14541	down
Ptrif.0005s1727.v1.3.1	335	352	188	122	88	106	6.32679	6.54502	3.76272	2.0918	1.60416	1.72475	3.05207e-06	-1.46591	down
Ptrif.0005s1743.v1.3.1	263	370	1887	111	82	95	3.26134	4.53426	24.9646	1.2558	0.974064	1.02415	0.00166585	-1.60567	down
Ptrif.0005s1753.v1.3.1	299	335	666	175	217	174	2.86085	3.16184	6.78856	1.52834	2.00773	1.4415	0.00068962	-1.18972	down
Ptrif.0005s1754.v1.3.1	78	66	76	27	31	44	1.68441	1.40722	1.74776	0.522819	0.629838	0.823378	0.000899264	-1.13268	down
Ptrif.0005s1766.v1.3.1	2250	2601	7384	994	907	861	44.033	50.1683	153.698	17.7042	17.1251	14.6029	0.000230371	-1.66653	down
Ptrif.0005s1810.v1.3.1	52	52	804	14	14	15	0.336297	0.331578	5.62773	0.082055	0.083945	0.082739	0.000301714	-1.81585	down
Ptrif.0005s1853.v1.3.1	1005	1602	3609	190	240	112	27.0867	42.5708	103.521	4.64404	6.24878	2.60479	2.59473e-07	-2.37562	down
Ptrif.0005s1885.v1.3.1	51	66	208	22	14	11	1.16874	1.50416	5.147	0.454865	0.299954	0.21169	0.000137781	-1.84017	down
Ptrif.0005s1902.v1.3.1	64	37	125	2	11	2	3.24278	1.82962	6.77332	0.086332	0.518135	0.083398	4.34122e-05	-2.02668	down
Ptrif.0005s1917.v1.3.1	59	164	362	16	35	15	1.70186	4.69494	11.181	0.411432	0.96404	0.37138	3.83063e-05	-1.98955	down
Ptrif.0005s1918.v1.3.1	183	195	1306	55	72	30	5.01008	5.26064	38.0379	1.34997	1.90182	0.71148	4.0479e-05	-2.01235	down
Ptrif.0005s1925.v1.3.1	49	43	58	156	147	170	0.857305	0.726279	1.0649	2.47272	2.47022	2.57928	7.31605e-08	1.36012	up
Ptrif.0005s1966.v1.3.1	2698	3995	9134	1464	1303	1637	30.6752	44.782	110.46	15.15	14.3039	16.1459	0.00110946	-1.47748	down
Ptrif.0005s1969.v1.3.1	59	70	96	28	30	38	1.50677	1.76141	2.60907	0.642966	0.734092	0.838086	0.000961783	-1.20398	down
Ptrif.0005s2039.v1.3.1	365	385	668	161	115	175	5.40895	5.6235	10.5475	2.1767	1.63677	2.239	4.54835e-08	-1.64471	down
Ptrif.0005s2042.v1.3.1	557	523	1079	394	401	312	10.5566	9.77626	21.7792	6.80697	7.33412	5.12922	0.00212739	-1.00984	down
Ptrif.0005s2063.v1.3.1	482	721	1184	95	50	123	10.9883	16.1992	28.6982	1.97057	1.10019	2.41974	1.67623e-14	-2.7541	down
Ptrif.0005s2068.v1.3.1	369	376	1296	312	216	260	7.83684	7.87881	29.3017	6.02835	4.43055	4.77979	0.00704879	-1.18794	down
Ptrif.0005s2070.v1.3.1	36	61	633	14	7	12	1.32318	2.21874	25.233	0.459896	0.231619	0.384352	0.000280752	-1.82428	down
Ptrif.0005s2076.v1.3.1	781	1021	1144	446	390	536	9.913	12.7728	15.4357	5.15291	4.77304	5.89977	6.44014e-10	-1.23669	down
Ptrif.0005s2078.v1.3.1	57	54	51	181	107	137	1.18212	1.11999	1.14486	3.46979	2.16084	2.49778	0.000882311	1.06807	up
Ptrif.0005s2079.v1.3.1	370	420	820	111	127	117	7.98362	8.92182	18.8177	2.17107	2.62574	2.17786	1.97824e-10	-2.05304	down
Ptrif.0005s2091.v1.3.1	353	262	167	78	127	83	6.37074	4.64791	3.1982	1.27425	2.20774	1.29107	0.000159892	-1.36865	down
Ptrif.0005s2122.v1.3.1	2010	1872	1916	324	402	413	36.9522	33.9205	37.4485	5.40967	7.12947	6.58475	7.12542e-98	-2.49072	down
Ptrif.0005s2150.v1.3.1	823	1033	707	299	155	328	43.5872	53.9449	39.7975	14.406	7.90444	15.0581	2.61742e-09	-1.71953	down
Ptrif.0005s2170.v1.3.1	507	643	721	301	276	350	17.5146	21.8763	26.477	9.45516	9.17751	10.4763	3.29916e-09	-1.15311	down
Ptrif.0005s2189.v1.3.1	37	38	187	8	0	6	2.52149	2.58389	13.677	0.496455	0	0.340258	0.00111175	-1.6471	down
Ptrif.0005s2229.v1.3.1	1768	1670	1556	4270	4295	4345	65.1483	60.6708	60.9859	143.309	152.844	138.919	4.94658e-45	1.17385	up
Ptrif.0005s2255.v1.3.1	297	322	416	68	67	113	11.6677	12.4724	17.3855	2.42982	2.52563	3.82122	1.96491e-14	-2.05534	down
Ptrif.0005s2285.v1.3.1	12166	16081	15191	5461	3766	4818	98.5671	128.429	130.893	40.284	29.449	33.8567	9.78903e-25	-1.75477	down
Ptrif.0005s2370.v1.3.1	93	111	82	49	49	43	3.72293	4.38922	3.49298	1.76919	1.88428	1.476	0.000510352	-1.07879	down
Ptrif.0005s2457.v1.3.1	68	38	531	20	16	25	1.53197	0.842403	12.8078	0.4127	0.346998	0.478751	0.00118196	-1.65188	down
Ptrif.0005s2462.v1.3.1	699	689	2585	363	360	378	5.97243	5.80112	23.4926	2.82276	2.96596	2.79731	0.000222036	-1.56419	down
Ptrif.0005s2467.v1.3.1	142	119	673	64	94	106	5.71181	4.74432	29.0251	2.33817	3.67852	3.69775	0.00996577	-1.28562	down
Ptrif.0005s2476.v1.3.1	461	721	866	207	240	204	5.32437	8.20369	10.6305	2.17349	2.66888	2.03679	4.70848e-10	-1.67847	down
Ptrif.0005s2481.v1.3.1	60	53	238	4	13	9	1.36744	1.18806	5.81036	0.076973	0.270667	0.176006	1.14329e-05	-2.13966	down
Ptrif.0005s2484.v1.3.1	99	132	81	407	375	288	1.87067	2.46447	1.62542	7.01617	6.85159	4.72421	5.65872e-07	1.4416	up
Ptrif.0005s2485.v1.3.1	165	220	680	57	61	63	3.63874	4.76597	15.9536	1.12675	1.2974	1.19834	5.30463e-06	-1.98838	down
Ptrif.0005s2501.v1.3.1	109	123	136	58	47	70	1.62458	1.79504	2.14692	0.787024	0.665706	0.895886	3.81724e-05	-1.15472	down
Ptrif.0005s2584.v1.3.1	568	878	924	240	140	155	14.1472	21.5695	24.4702	5.44006	3.3489	3.35001	1.97044e-13	-2.09559	down
Ptrif.0005s2591.v1.3.1	470	518	1514	372	319	389	18.6095	20.2489	63.8547	13.4125	12.2081	13.3686	0.00631805	-1.12403	down
Ptrif.0005s2604.v1.3.1	59	67	60	184	191	225	1.02139	1.14449	1.1061	2.90848	3.19029	3.37728	3.5086e-10	1.41074	up
Ptrif.0005s2624.v1.3.1	140	140	87	348	287	295	9.42803	9.30758	6.22685	21.397	18.6575	17.2765	0.000104701	1.06117	up
Ptrif.0005s2627.v1.3.1	796	979	783	488	337	471	20.8741	25.3113	21.8453	11.656	8.52016	10.7048	1.58875e-08	-1.12126	down
Ptrif.0005s2640.v1.3.1	332	204	210	89	43	65	28.1868	17.0604	18.9739	6.88587	3.52111	4.73834	1.20801e-07	-1.80239	down
Ptrif.0005s2647.v1.3.1	1755	1627	2360	789	766	730	50.2294	45.9007	71.8616	20.5499	21.1594	18.1115	9.62491e-17	-1.45828	down
Ptrif.0005s2726.v1.3.1	86	226	216	3	3	3	1.41592	3.67212	3.78426	0.044738	0.032119	0.029309	6.1805e-21	-3.94216	down
Ptrif.0005s2745.v1.3.1	1664	2268	3132	1092	737	926	13.486	18.1156	26.9926	8.05057	5.75515	6.50657	3.16404e-08	-1.42796	down
Ptrif.0005s2751.v1.3.1	610	746	2264	245	173	128	10.263	12.3825	40.5764	3.74881	2.80961	1.8616	1.46982e-07	-2.18834	down
Ptrif.0005s2759.v1.3.1	79	110	353	39	25	33	1.62906	2.23948	7.76692	0.734465	0.487237	0.577094	0.00014972	-1.78113	down
Ptrif.0005s2767.v1.3.1	350	516	375	1064	1237	1077	30.328	44.1162	34.5269	83.9674	103.576	81.0204	1.14137e-08	1.19602	up
Ptrif.0005s2797.v1.3.1	111	97	66	283	231	354	1.30162	1.11981	0.855051	3.10715	2.69893	3.61443	2.76189e-06	1.33285	up
Ptrif.0005s2805.v1.3.1	1880	2127	1778	1093	703	726	44.951	50.1272	45.1991	23.7808	16.2126	15.044	1.24154e-09	-1.30872	down
Ptrif.0005s2813.v1.3.1	42	37	72	10	4	0	1.16295	0.987575	2.11026	0.240775	0.105018	0	0.0016659	-1.60565	down
Ptrif.0005s2825.v1.3.1	391	569	279	213	221	203	12.7804	18.3766	9.71612	6.34476	6.96456	5.75704	0.000878193	-1.02883	down
Ptrif.0005s2829.v1.3.1	557	509	500	249	326	249	11.0921	9.98771	10.5835	4.51218	6.25706	4.2997	6.42249e-08	-1.06073	down
Ptrif.0005s2831.v1.3.1	32277	33488	31914	17488	15212	19290	1689.71	1728.13	1776.85	833.55	768.762	875.889	3.18653e-38	-1.09144	down
Ptrif.0005s2842.v1.3.1	95	75	310	56	49	53	1.51508	1.16944	5.27219	0.811764	0.743127	0.726558	0.00949002	-1.24096	down
Ptrif.0005s2861.v1.3.1	352	301	185	161	80	87	14.2144	11.86	8.17081	5.80323	3.09239	2.99177	0.000697888	-1.28018	down
Ptrif.0005s2877.v1.3.1	82	89	32	212	171	248	1.50784	1.6191	0.621244	3.57898	3.0585	3.97358	0.00327648	1.17384	up
Ptrif.0005s2898.v1.3.1	265	192	507	58	17	23	8.76124	6.24655	17.8429	1.73025	0.539006	0.660676	1.50421e-08	-2.45886	down
Ptrif.0005s2930.v1.3.1	1131	980	1512	527	494	317	28.3216	24.191	40.2958	12.019	11.9331	6.89011	4.83196e-08	-1.47499	down
Ptrif.0005s2958.v1.3.1	341	372	496	223	225	213	14.0188	15.0514	21.6828	8.34951	8.93395	7.58671	5.6763e-06	-1.0004	down
Ptrif.0005s3081.v1.3.1	29	27	26	87	76	86	2.51087	2.28613	2.44205	6.98897	6.41083	6.56966	7.88452e-05	1.2522	up
Ptrif.0005s3111.v1.3.1	233	250	418	94	104	80	2.86636	3.03091	5.48212	1.04899	1.23055	0.854241	8.43865e-08	-1.65976	down
Ptrif.0005s3117.v1.3.1	148	137	384	65	86	111	0.885429	0.806549	2.44647	0.351522	0.495198	0.573848	0.00567048	-1.19524	down
Ptrif.0005s3124.v1.3.1	373	226	284	723	803	683	6.4974	3.88101	5.26018	11.4724	13.5161	10.3367	3.65152e-06	1.07436	up
Ptrif.0005s3137.v1.3.1	118	156	110	2	11	0	3.00511	3.91414	2.98617	0.04478	0.265323	0	1.87233e-07	-2.51247	down
Ptrif.0005s3138.v1.3.1	53	63	38	9	8	16	1.62067	1.92744	1.25129	0.248607	0.225203	0.408355	2.93746e-05	-1.7967	down
Ptrif.0005s3156.v1.3.1	161	177	209	55	55	40	4.35753	4.73523	6.04035	1.36003	1.42945	0.933635	1.45298e-11	-1.85767	down
Ptrif.0005s3167.v1.3.1	146	187	425	95	121	82	3.78776	4.79693	11.7759	2.25143	3.04451	1.83415	0.00460198	-1.19839	down
Ptrif.0005s3201.v1.3.1	110	109	165	29	36	15	1.86721	1.8249	2.97126	0.449123	0.588887	0.215463	6.99771e-07	-1.93917	down
Ptrif.0005s3233.v1.3.1	63	62	52	121	137	185	2.69555	2.64573	2.37244	4.7417	5.72327	6.92268	0.000412287	1.02666	up
Ptrif.0005s3243.v1.3.1	44	73	135	26	18	4	0.712856	1.17842	2.36419	0.381525	0.285228	0.056503	0.00419049	-1.45592	down
Ptrif.0005s3245.v1.3.1	321	292	245	117	116	128	4.20941	3.78374	3.41408	1.39765	1.46435	1.45293	6.16251e-12	-1.37048	down
Ptrif.0005s3255.v1.3.1	198	222	264	506	558	651	3.44463	3.81385	4.88426	8.03433	9.38778	9.83913	3.64808e-09	1.09173	up
Ptrif.0005s3264.v1.3.1	206	275	658	139	173	171	3.15082	4.15682	10.7392	1.93901	2.56307	2.26802	0.00629995	-1.13557	down
Ptrif.0005s3268.v1.3.1	174	79	146	55	46	47	3.36309	1.49396	2.99667	0.961722	0.859546	0.774211	0.000261637	-1.35165	down
Ptrif.0005s3310.v1.3.1	14	42	15	95	87	125	0.178596	0.538297	0.197528	1.11933	1.09148	1.41036	0.00204006	1.39564	up
Ptrif.0005s3332.v1.3.1	323	374	640	228	256	213	23.5919	26.9165	49.7585	15.1177	18.0029	13.4617	0.00148322	-1.00225	down
Ptrif.0005s3343.v1.3.1	6219	8212	12250	4272	3266	3587	64.6458	84.1581	135.442	40.4327	32.7759	32.3382	6.99163e-08	-1.3453	down
Ptrif.0005s3348.v1.3.1	600	672	1130	489	376	383	14.6822	16.2173	29.4382	10.9073	8.87794	8.13189	0.000467248	-1.02476	down
Ptrif.0006s0030.v1.3.1	2833	3368	3488	1507	978	1217	59.0982	69.2981	77.3842	28.6015	19.6656	22.0092	2.32229e-16	-1.51298	down
Ptrif.0006s0069.v1.3.1	91	141	71	0	0	7	0.56542	0.866654	0.471235	0	0	0.035427	6.76704e-07	-2.42456	down
Ptrif.0006s0076.v1.3.1	616	598	1202	253	190	194	10.7573	10.2993	22.3491	4.01911	3.19726	2.93478	1.52949e-09	-1.86048	down
Ptrif.0006s0078.v1.3.1	37	48	103	0	2	4	0.22732	0.286404	0.672793	0	0.011579	0.01662	1.14567e-07	-2.54646	down
Ptrif.0006s0115.v1.3.1	176	257	661	145	114	154	1.08055	1.553	4.31403	0.810248	0.674893	0.819271	0.00521982	-1.22152	down
Ptrif.0006s0209.v1.3.1	78	76	88	21	33	29	3.8481	3.7142	4.62776	0.94147	1.54697	1.22606	7.51732e-06	-1.49797	down
Ptrif.0006s0264.v1.3.1	33737	39784	26612	18615	12705	17714	840.691	972.677	701.955	420.349	305.664	382.856	3.76842e-09	-1.16814	down
Ptrif.0006s0267.v1.3.1	400	429	921	260	270	306	7.17346	7.58402	17.5632	4.23233	4.66171	4.74851	0.00169349	-1.08778	down
Ptrif.0006s0293.v1.3.1	35	77	538	30	27	28	2.2129	4.80778	36.3943	1.68104	1.63446	1.53349	0.00388963	-1.48758	down
Ptrif.0006s0314.v1.3.1	48	41	562	24	39	22	0.87733	0.738081	11.05	0.401099	0.679582	0.345506	0.00831421	-1.36922	down
Ptrif.0006s0321.v1.3.1	239	200	246	57	87	68	8.02965	6.52861	8.69345	1.69762	2.77547	1.94561	1.7651e-11	-1.72586	down
Ptrif.0006s0395.v1.3.1	563	711	3782	147	249	164	6.91775	8.62185	49.4927	1.63833	2.94845	1.74137	0.00186417	-1.59081	down
Ptrif.0006s0428.v1.3.1	342	370	468	109	95	95	12.3148	13.136	17.9421	3.55748	3.31163	2.94646	1.13286e-21	-2.04413	down
Ptrif.0006s0461.v1.3.1	106	78	110	34	37	22	2.82272	2.03312	3.09891	0.822241	0.945439	0.493309	1.2356e-05	-1.55389	down
Ptrif.0006s0466.v1.3.1	144	132	183	56	44	51	3.5024	3.16054	4.72586	1.23467	1.02621	1.06618	2.45977e-09	-1.63089	down
Ptrif.0006s0469.v1.3.1	393	451	1670	201	198	247	7.31003	8.28022	33.0619	3.39572	3.55779	3.97867	0.000310272	-1.59054	down
Ptrif.0006s0475.v1.3.1	163	205	963	103	70	70	2.29739	2.84942	14.5259	1.31792	0.946529	0.844068	0.000465422	-1.68898	down
Ptrif.0006s0517.v1.3.1	83	86	246	36	29	31	2.55732	2.61962	8.06226	1.00801	0.838815	0.812912	0.000162975	-1.67367	down
Ptrif.0006s0542.v1.3.1	410	369	954	264	249	332	3.40211	3.01506	8.4267	1.99303	1.99127	2.38754	0.00599069	-1.03437	down
Ptrif.0006s0565.v1.3.1	197	193	945	143	152	110	1.75466	1.69679	8.98028	1.15561	1.30371	0.851776	0.00902706	-1.27339	down
Ptrif.0006s0625.v1.3.1	110	134	401	74	37	99	1.81861	2.18265	7.06264	1.11439	0.59054	1.42428	0.00907929	-1.25403	down
Ptrif.0006s0653.v1.3.1	662	827	5060	238	341	199	22.5181	27.736	183.093	7.37355	11.1891	5.86543	0.00514799	-1.44383	down
Ptrif.0006s0686.v1.3.1	380	355	244	804	872	1036	31.654	29.1788	21.6084	61.0765	70.2057	74.9602	1.19708e-08	1.21325	up
Ptrif.0006s0688.v1.3.1	2480	3146	2077	990	1162	1023	46.0842	57.6242	41.0454	16.7392	20.8452	16.4787	2.87276e-13	-1.40134	down
Ptrif.0006s0700.v1.3.1	46	59	240	18	9	10	1.52415	1.92197	8.52062	0.530921	0.289618	0.271607	0.000109472	-1.90738	down
Ptrif.0006s0741.v1.3.1	1783	2112	1942	881	788	808	29.416	34.351	34.0881	13.2403	12.5412	11.5681	2.82139e-30	-1.39799	down
Ptrif.0006s0753.v1.3.1	120	122	419	55	24	49	1.49594	1.49299	5.56026	0.621263	0.284055	0.526914	0.000191045	-1.73987	down
Ptrif.0006s0755.v1.3.1	340	318	376	224	129	146	13.72	12.6626	16.1309	8.21099	4.99378	5.11542	3.63398e-05	-1.133	down
Ptrif.0006s0775.v1.3.1	42	71	130	25	22	32	1.91754	3.20446	6.3275	1.0447	0.967676	1.24554	0.00357266	-1.32608	down
Ptrif.0006s0780.v1.3.1	76	66	333	37	22	43	1.85902	1.59174	8.65874	0.817007	0.520027	0.89575	0.00302848	-1.47839	down
Ptrif.0006s0785.v1.3.1	58	66	158	13	32	22	0.797844	0.889293	2.31373	0.152551	0.424823	0.259673	0.000997725	-1.54611	down
Ptrif.0006s0788.v1.3.1	640	805	1047	391	290	315	7.29138	9.03981	12.6948	4.04949	3.19089	3.11172	4.60813e-09	-1.40856	down
Ptrif.0006s0816.v1.3.1	362	294	542	95	73	95	5.75353	4.59685	9.16954	1.36548	1.11217	1.2997	3.6054e-14	-2.13767	down
Ptrif.0006s0828.v1.3.1	1830	2055	4398	1141	1221	1027	56.2082	62.2266	143.67	31.9099	36.198	27.3613	6.08447e-05	-1.29555	down
Ptrif.0006s0841.v1.3.1	133	100	113	243	291	331	1.26851	0.938314	1.14443	2.12426	2.69109	2.75477	2.1221e-06	1.06922	up
Ptrif.0006s0860.v1.3.1	7317	8045	17388	2981	1049	3992	144.491	156.604	365.2	53.5941	19.9955	68.3653	0.00181427	-1.49543	down
Ptrif.0006s0863.v1.3.1	443	394	384	192	164	162	18.0404	15.8323	16.6244	7.10408	6.42657	5.7065	2.61594e-15	-1.3718	down
Ptrif.0006s0880.v1.3.1	2951	3219	4426	1083	951	1037	56.9933	61.2914	90.9254	19.0483	17.7316	17.3712	1.45804e-27	-1.90013	down
Ptrif.0006s0890.v1.3.1	250	227	353	67	46	48	5.10483	4.56513	7.67984	1.24301	0.892054	0.844507	1.61634e-15	-2.28238	down
Ptrif.0006s0926.v1.3.1	654	806	624	182	151	169	9.12827	11.1027	9.2666	2.31587	2.03642	2.03893	4.25551e-33	-2.15251	down
Ptrif.0006s0932.v1.3.1	73	86	533	34	11	23	2.485	2.86673	19.3568	1.03405	0.341857	0.676541	0.000280122	-1.82367	down
Ptrif.0006s0943.v1.3.1	501	425	401	214	182	294	13.5021	11.2759	11.4936	5.2541	4.71366	6.87123	1.07205e-06	-1.07722	down
Ptrif.0006s0946.v1.3.1	80	72	93	36	29	26	1.68156	1.50839	2.08424	0.693963	0.583988	0.465714	2.52732e-05	-1.40219	down
Ptrif.0006s0956.v1.3.1	126	130	187	71	63	83	1.62678	1.65409	2.5755	0.835382	0.782757	0.931325	0.000157412	-1.10572	down
Ptrif.0006s0964.v1.3.1	1790	1845	6797	942	962	1030	30.4969	30.9878	123.223	14.6188	15.8301	15.2282	0.00759319	-1.31553	down
Ptrif.0006s0966.v1.3.1	440	544	610	246	188	289	6.81704	8.33028	10.0797	3.47327	2.80469	3.89083	1.45146e-08	-1.25992	down
Ptrif.0006s0983.v1.3.1	2562	2251	1460	4877	4982	5377	104.92	90.8537	63.5747	181.869	196.962	191.004	1.10853e-06	1.03776	up
Ptrif.0006s1014.v1.3.1	53	73	49	15	23	26	0.991841	1.34693	0.974791	0.251806	0.41264	0.417013	0.000966636	-1.32399	down
Ptrif.0006s1054.v1.3.1	215	170	326	102	99	113	4.02766	3.12927	6.48491	1.73034	1.77538	1.82459	7.04615e-05	-1.22124	down
Ptrif.0006s1062.v1.3.1	386	441	1545	284	246	294	5.38192	6.05765	22.9516	3.60187	3.30484	3.55568	0.00344164	-1.29301	down
Ptrif.0006s1066.v1.3.1	137	87	191	51	56	50	2.04585	1.27556	3.0357	0.690573	0.799437	0.635184	0.000243766	-1.33738	down
Ptrif.0006s1074.v1.3.1	191	234	463	137	140	131	5.39395	6.49946	13.8916	3.50449	3.80208	3.1994	0.00273655	-1.10664	down
Ptrif.0006s1080.v1.3.1	51	70	293	45	29	22	0.72479	0.983336	4.47662	0.587472	0.395498	0.264098	0.00854664	-1.34183	down
Ptrif.0006s1092.v1.3.1	47	58	676	31	32	33	1.2673	1.54426	19.6873	0.767311	0.822177	0.775165	0.00481069	-1.45537	down
Ptrif.0006s1147.v1.3.1	48	36	48	9	15	23	0.835405	0.616811	0.892485	0.139779	0.238722	0.3422	0.00450279	-1.264	down
Ptrif.0006s1160.v1.3.1	138	165	286	67	102	87	15.7212	18.5271	34.9303	6.98614	11.2063	8.58599	0.00144386	-1.17298	down
Ptrif.0006s1173.v1.3.1	100	45	112	42	27	18	2.28234	1.01082	2.73346	0.867786	0.588246	0.345907	0.00660059	-1.25482	down
Ptrif.0006s1194.v1.3.1	186	154	230	83	62	99	3.98846	3.25036	5.2376	1.6144	1.27799	1.84373	6.2391e-06	-1.28607	down
Ptrif.0006s1242.v1.3.1	1471	1998	3175	1056	1386	864	33.8899	45.3669	77.7971	22.1509	30.8208	17.2628	0.00103737	-1.0519	down
Ptrif.0006s1248.v1.3.1	169	179	780	97	106	86	3.94151	4.12855	19.4071	2.0484	2.37567	1.7339	0.00206818	-1.46312	down
Ptrif.0006s1320.v1.3.1	426	356	727	269	176	156	3.90481	3.21317	7.07923	2.24545	1.55	1.2373	0.000196592	-1.29679	down
Ptrif.0006s1348.v1.3.1	1304	1581	3098	593	452	441	25.5218	30.4951	64.484	10.5596	8.53272	7.47976	9.02042e-10	-1.92376	down
Ptrif.0006s1374.v1.3.1	75	209	181	14	57	5	1.57314	4.36319	4.07338	0.265559	1.14798	0.074245	0.00619424	-1.414	down
Ptrif.0006s1397.v1.3.1	253	393	919	160	253	166	9.8743	15.1618	38.2535	5.68484	9.53264	5.62574	0.00409294	-1.24277	down
Ptrif.0006s1401.v1.3.1	1093	1286	2061	608	495	545	19.9761	23.1631	40.055	10.1108	8.72251	8.63642	5.59766e-09	-1.49263	down
Ptrif.0006s1455.v1.3.1	443	510	1954	386	214	283	4.86812	5.52395	22.8301	3.85801	2.26598	2.69407	0.00275852	-1.37461	down
Ptrif.0006s1456.v1.3.1	95	108	457	53	66	78	3.43771	3.85222	17.6735	1.75564	2.31	2.44478	0.00970681	-1.27344	down
Ptrif.0006s1457.v1.3.1	236	273	175	19	14	45	6.52488	7.44033	5.15931	0.462208	0.371437	1.06929	4.42932e-12	-2.64172	down
Ptrif.0006s1459.v1.3.1	50	64	144	25	16	11	1.29816	1.64193	3.98408	0.570508	0.379596	0.227378	0.000344688	-1.67999	down
Ptrif.0006s1486.v1.3.1	279	256	1173	96	64	57	8.54587	7.73142	38.3171	2.67753	1.89482	1.51207	2.48347e-06	-2.14077	down
Ptrif.0006s1512.v1.3.1	203	196	290	140	90	84	8.08615	7.67259	12.2788	5.06554	3.45652	2.87917	0.000335866	-1.16164	down
Ptrif.0006s1519.v1.3.1	41	47	41	3	18	4	0.826333	0.931631	0.889497	0.045571	0.337026	0.060976	0.00659413	-1.39388	down
Ptrif.0006s1522.v1.3.1	55	53	216	22	13	23	1.39633	1.32344	5.9144	0.508083	0.317685	0.503551	0.000738795	-1.65392	down
Ptrif.0006s1547.v1.3.1	7257	8446	7995	4309	3589	5005	76.6151	87.8965	89.7687	41.4131	36.571	45.827	4.61218e-16	-1.04989	down
Ptrif.0006s1573.v1.3.1	359	373	1751	28	16	20	5.93646	6.08477	30.8482	0.419973	0.25085	0.279154	2.06112e-15	-3.49063	down
Ptrif.0006s1584.v1.3.1	401	383	3189	143	136	112	5.27607	4.97226	44.7092	1.70538	1.72003	1.2749	0.0046679	-1.45307	down
Ptrif.0006s1591.v1.3.1	58	79	287	42	24	34	1.15473	1.56386	6.1565	0.766596	0.448497	0.592431	0.00374469	-1.43442	down
Ptrif.0006s1604.v1.3.1	263	246	2542	27	79	23	4.08184	3.77509	42.0951	0.372961	1.18783	0.310683	0.00639424	-1.35826	down
Ptrif.0006s1609.v1.3.1	74	150	423	46	42	24	0.774353	1.55561	4.75357	0.433955	0.42786	0.213737	0.000366023	-1.72063	down
Ptrif.0006s1612.v1.3.1	207	192	902	50	33	31	5.84462	4.50519	23.1909	1.22053	0.726535	0.705776	1.222e-07	-2.41432	down
Ptrif.0006s1613.v1.3.1	56	89	104	28	12	15	0.77893	1.23494	1.55491	0.348414	0.159871	0.179687	3.24587e-05	-1.77417	down
Ptrif.0006s1709.v1.3.1	272	245	1017	186	118	170	4.88118	4.32744	19.4381	3.03707	2.04687	2.64307	0.00326746	-1.35541	down
Ptrif.0006s1743.v1.3.1	233	312	448	182	128	188	4.57073	6.04085	9.36588	3.24317	2.42171	3.19922	0.000777208	-1.05987	down
Ptrif.0006s1763.v1.3.1	786	813	2666	640	521	602	11.0136	11.2271	39.7415	8.1592	7.04445	7.31263	0.00540463	-1.16079	down
Ptrif.0006s1788.v1.3.1	115	172	925	92	92	82	6.55313	9.6979	56.4991	4.79666	5.06374	4.04351	0.00456972	-1.42694	down
Ptrif.0006s1835.v1.3.1	236	142	135	683	860	906	5.58968	3.32175	3.39244	14.7711	19.7273	18.6858	5.81891e-14	1.9054	up
Ptrif.0006s1862.v1.3.1	124	109	255	69	77	86	1.53817	1.3229	3.35353	0.776482	0.919019	0.918796	0.00820112	-1.04102	down
Ptrif.0006s1877.v1.3.1	24	23	26	90	69	116	0.326565	0.304948	0.379843	1.12199	0.907436	1.38021	2.44511e-05	1.46826	up
Ptrif.0006s1892.v1.3.1	27	26	19	60	50	95	0.342183	0.326376	0.259603	0.69401	0.616118	1.05515	0.00974232	1.05811	up
Ptrif.0006s1945.v1.3.1	1373	1721	1283	814	575	784	28.5083	35.2246	28.3248	15.385	11.5258	14.1125	2.96898e-09	-1.15122	down
Ptrif.0006s1946.v1.3.1	1838	2045	1492	942	821	941	36.3712	39.8907	31.3962	16.9643	15.6825	16.1485	2.76667e-13	-1.14689	down
Ptrif.0006s1956.v1.3.1	120	181	334	70	66	112	2.14559	3.19956	6.39959	1.13971	1.14155	1.73617	0.00273379	-1.23785	down
Ptrif.0006s1967.v1.3.1	1237	1302	2194	763	576	580	17.6384	18.2122	33.1948	9.8593	7.89075	7.13766	2.65686e-07	-1.36586	down
Ptrif.0006s2022.v1.3.1	215	257	687	128	145	92	3.65671	4.30348	12.4305	1.97019	2.36655	1.34398	0.000970161	-1.41451	down
Ptrif.0006s2072.v1.3.1	6907	6596	5681	3580	3845	3302	48.496	45.6499	42.4233	22.8832	26.0614	20.105	8.33083e-14	-1.00068	down
Ptrif.0006s2073.v1.3.1	1857	1783	1295	799	824	734	13.0341	12.3357	9.66818	5.10762	5.58031	4.46751	8.29084e-11	-1.2012	down
Ptrif.0006s2151.v1.3.1	226	160	169	617	673	695	2.83449	1.97879	2.2486	7.04742	8.15255	7.55856	1.84216e-18	1.5874	up
Ptrif.0006s2161.v1.3.1	101	191	234	51	39	43	2.05255	3.83614	5.06187	0.943894	0.754298	0.756698	1.13911e-06	-1.7953	down
Ptrif.0006s2174.v1.3.1	2983	3799	2758	1095	1516	647	125.041	157.023	122.96	41.7826	61.3512	23.5082	8.23194e-07	-1.52643	down
Ptrif.0006s2215.v1.3.1	51	50	81	15	15	10	0.730001	0.70676	1.22439	0.189967	0.206949	0.116511	9.28818e-06	-1.8224	down
Ptrif.0006s2228.v1.3.1	615	548	907	387	336	372	16.6695	14.6123	26.4322	9.46876	8.87356	8.92494	1.18924e-05	-1.03745	down
Ptrif.0006s2238.v1.3.1	1991	2383	5836	1708	1441	1662	36.6193	43.2032	114.15	28.5964	25.5854	26.5064	0.00290091	-1.08516	down
Ptrif.0006s2250.v1.3.1	804	724	590	320	298	342	15.5288	13.7788	12.1186	5.61389	5.54179	5.71855	1.87743e-14	-1.28636	down
Ptrif.0006s2270.v1.3.1	210	391	1598	82	19	33	11.5948	21.2863	93.9321	4.12275	1.00143	1.57094	0.00133133	-1.62519	down
Ptrif.0006s2339.v1.3.1	47	49	122	14	18	26	2.09953	2.116	5.78789	0.551681	0.767822	0.976768	0.00151198	-1.4751	down
Ptrif.0006s2442.v1.3.1	608	514	2324	479	324	332	4.72213	3.93033	19.1948	3.3841	2.42711	2.23401	0.00436708	-1.30241	down
Ptrif.0006s2445.v1.3.1	322	310	1333	281	184	215	3.92759	3.71712	17.2891	3.11982	2.16557	2.2716	0.00895524	-1.22582	down
Ptrif.0006s2467.v1.3.1	47	76	62	21	21	16	0.391171	0.634212	0.555344	0.151257	0.170541	0.115747	0.000134389	-1.50063	down
Ptrif.0006s2485.v1.3.1	105	127	617	64	74	56	1.33054	1.58678	8.33775	0.739737	0.898866	0.615711	0.00345868	-1.44886	down
Ptrif.0006s2492.v1.3.1	116	125	648	73	54	32	3.12703	3.30486	18.575	1.77598	1.39906	0.726645	0.00140527	-1.58942	down
Ptrif.0006s2587.v1.3.1	219	174	236	22	45	29	13.9875	10.9563	16.0515	1.26476	2.77357	1.58976	4.74527e-15	-2.49988	down
Ptrif.0006s2714.v1.3.1	186	191	181	31	42	50	4.71363	4.78507	4.88298	0.696916	1.01588	1.08749	5.48814e-18	-2.18164	down
Ptrif.0007s0024.v1.3.1	473	381	235	84	57	62	4.47558	3.55205	2.35981	0.723444	0.515139	0.501579	5.46246e-13	-2.27293	down
Ptrif.0007s0025.v1.3.1	53	43	148	16	23	18	1.16752	0.930265	3.48863	0.31751	0.472927	0.340427	0.00146143	-1.52121	down
Ptrif.0007s0066.v1.3.1	55	76	881	33	29	23	1.01679	1.39011	17.6438	0.557989	0.512848	0.363791	0.00118226	-1.65055	down
Ptrif.0007s0105.v1.3.1	47	43	68	19	9	16	2.84847	2.58472	4.43843	1.03914	0.528383	0.837563	0.000303325	-1.54576	down
Ptrif.0007s0109.v1.3.1	657	721	1320	452	289	405	13.7878	14.9233	29.511	8.61576	5.83197	7.33169	5.45535e-05	-1.26598	down
Ptrif.0007s0144.v1.3.1	217	212	754	161	139	154	7.22699	6.96426	26.7407	4.88823	4.44859	4.44265	0.00917069	-1.17394	down
Ptrif.0007s0176.v1.3.1	940	1063	2732	729	739	770	22.5294	25.1091	69.6544	15.8967	17.1016	16.0046	0.00463139	-1.06658	down
Ptrif.0007s0186.v1.3.1	1990	2266	1837	628	729	757	91.6793	102.887	89.9952	26.3362	32.413	30.2325	1.38385e-35	-1.67801	down
Ptrif.0007s0200.v1.3.1	147	235	821	111	113	100	3.04785	4.81152	18.1669	2.09646	2.26526	1.79208	0.0027628	-1.42246	down
Ptrif.0007s0213.v1.3.1	3796	4356	4768	2244	2206	2727	279.857	316.532	373.837	150.627	156.96	174.379	5.99669e-16	-1.02057	down
Ptrif.0007s0214.v1.3.1	4595	6230	7913	3429	2185	3836	47.5454	63.5448	87.0798	32.3041	21.822	34.4261	1.98746e-05	-1.09823	down
Ptrif.0007s0224.v1.3.1	274	217	558	173	149	191	5.86943	4.58695	12.7427	3.37928	3.0851	3.53905	0.00609997	-1.02994	down
Ptrif.0007s0293.v1.3.1	1161	1252	1324	373	352	453	21.473	22.8347	26.0594	6.28225	6.28515	7.26023	4.19806e-48	-1.82114	down
Ptrif.0007s0325.v1.3.1	166	194	259	90	89	128	7.94061	9.19426	13.2337	3.90272	4.10114	5.31427	0.000150152	-1.09567	down
Ptrif.0007s0332.v1.3.1	210	202	395	122	93	90	5.21536	4.94973	10.4489	2.76795	2.2235	1.9307	7.22374e-05	-1.36672	down
Ptrif.0007s0333.v1.3.1	54	67	132	14	21	11	1.23158	1.50445	3.22842	0.274785	0.454564	0.215836	2.32552e-05	-1.88035	down
Ptrif.0007s0354.v1.3.1	171	147	911	122	98	112	2.37325	1.99876	13.5756	1.52104	1.29449	1.34515	0.00816565	-1.31841	down
Ptrif.0007s0404.v1.3.1	216	189	260	156	81	90	3.26034	2.75577	4.1619	2.08829	1.14201	1.19003	0.00189059	-1.05467	down
Ptrif.0007s0440.v1.3.1	36	56	364	13	5	12	2.40817	3.69001	26.0969	0.787183	0.291656	0.682252	0.000235675	-1.85088	down
Ptrif.0007s0441.v1.3.1	464	1042	1042	206	188	152	11.1715	24.7493	26.6969	4.51652	4.35495	3.17007	1.26789e-10	-2.08456	down
Ptrif.0007s0446.v1.3.1	231	213	904	119	107	117	1.34564	1.22292	5.61043	0.629644	0.597979	0.591242	0.000733684	-1.54294	down
Ptrif.0007s0464.v1.3.1	380	351	996	275	180	243	3.22896	2.94656	9.03335	2.12833	1.47486	1.78724	0.00269149	-1.20968	down
Ptrif.0007s0465.v1.3.1	524	659	773	355	261	359	6.95568	8.6204	10.9146	4.28249	3.33581	4.12804	3.30355e-07	-1.13075	down
Ptrif.0007s0467.v1.3.1	390	453	484	151	119	79	10.805	12.377	14.2547	3.79662	3.17952	1.88414	1.82498e-11	-1.89806	down
Ptrif.0007s0494.v1.3.1	415	470	519	1145	1011	1136	20.3877	22.7272	27.0871	51.2103	47.9699	48.4262	1.0342e-13	1.0186	up
Ptrif.0007s0513.v1.3.1	628	751	5430	226	191	144	21.3445	25.1608	196.49	6.99075	6.26704	4.24349	0.0026133	-1.53767	down
Ptrif.0007s0526.v1.3.1	380	394	1184	127	111	129	7.32333	7.50348	24.3688	2.21758	2.06514	2.15333	2.06387e-07	-2.05262	down
Ptrif.0007s0575.v1.3.1	381	340	329	86	93	161	6.9748	6.12281	6.40844	1.42475	1.63389	2.55378	3.00919e-10	-1.67127	down
Ptrif.0007s0578.v1.3.1	427	541	581	208	167	194	3.71319	4.64194	5.37633	1.64303	1.39586	1.46243	3.47384e-15	-1.55763	down
Ptrif.0007s0582.v1.3.1	1751	2177	915	6230	3917	6149	191.215	234.335	106.284	619.569	412.936	582.544	7.91205e-06	1.38251	up
Ptrif.0007s0584.v1.3.1	8	14	24	60	98	72	0.341468	0.616468	1.21358	2.587	4.48115	2.96241	0.000522592	1.55454	up
Ptrif.0007s0632.v1.3.1	268	328	1157	97	67	77	2.87036	3.45576	13.1762	0.942606	0.684563	0.71193	5.94413e-07	-2.18221	down
Ptrif.0007s0678.v1.3.1	2476	2002	2124	867	1069	916	30.5455	24.3445	27.8702	9.73935	12.7224	9.79894	5.31017e-20	-1.35754	down
Ptrif.0007s0685.v1.3.1	824	869	1292	356	338	369	9.73002	10.1221	16.4145	3.85064	3.90623	3.83865	5.18049e-14	-1.5883	down
Ptrif.0007s0693.v1.3.1	4586	5229	7297	3099	2583	3168	75.125	84.439	127.147	46.2251	40.8521	45.0205	1.78281e-08	-1.09283	down
Ptrif.0007s0707.v1.3.1	577	721	1995	249	302	360	16.3381	20.147	60.1396	6.42875	8.24111	8.83597	4.61865e-05	-1.62888	down
Ptrif.0007s0712.v1.3.1	348	438	2559	195	137	127	9.61124	11.9276	75.2355	4.89272	3.64304	3.03447	0.00638484	-1.41141	down
Ptrif.0007s0764.v1.3.1	38	48	180	13	6	5	0.944713	1.17675	4.74773	0.273963	0.143392	0.09009	9.04126e-05	-1.9401	down
Ptrif.0007s0822.v1.3.1	166	187	227	78	53	56	3.3368	3.69717	4.85415	1.42565	1.02567	0.976706	4.61672e-09	-1.64642	down
Ptrif.0007s0854.v1.3.1	1072	1439	1453	141	125	132	34.3385	45.4506	49.5321	4.10082	3.86678	3.64425	3.75932e-77	-3.35686	down
Ptrif.0007s0856.v1.3.1	34	44	53	13	23	16	0.528124	0.681468	0.88999	0.186997	0.341987	0.208465	0.00791471	-1.16254	down
Ptrif.0007s0866.v1.3.1	227	360	290	137	176	87	2.59362	4.05825	3.5272	1.42436	1.94265	0.862318	0.00145612	-1.12547	down
Ptrif.0007s0876.v1.3.1	777	800	2274	632	521	665	8.16832	8.28379	25.4165	6.03706	5.28477	6.05594	0.00775944	-1.04955	down
Ptrif.0007s0922.v1.3.1	112	95	543	35	39	36	1.64341	1.36642	8.50071	0.4626	0.541293	0.447333	0.000166212	-1.82405	down
Ptrif.0007s0936.v1.3.1	151	173	155	78	56	35	3.54451	4.00635	4.02313	1.65812	1.37961	0.715342	5.29943e-05	-1.43024	down
Ptrif.0007s0945.v1.3.1	216	225	202	91	85	125	16.5094	16.9146	16.3522	6.24921	6.14007	8.25907	7.79241e-08	-1.21419	down
Ptrif.0007s0955.v1.3.1	6888	9119	18547	3585	2202	2864	286.08	373.363	819.306	135.576	88.2963	103.179	8.24632e-05	-1.66797	down
Ptrif.0007s0973.v1.3.1	230	270	618	143	141	141	3.96362	4.57715	11.3352	2.23387	2.34185	2.10249	0.000662347	-1.3064	down
Ptrif.0007s0974.v1.3.1	2493	2539	2947	953	1062	1084	23.6583	23.7567	29.7442	8.22913	9.72885	8.92198	3.71626e-42	-1.52783	down
Ptrif.0007s0991.v1.3.1	569	1095	1341	45	67	52	24.9197	47.261	62.4263	1.79375	2.8145	1.95276	1.8566e-32	-3.75762	down
Ptrif.0007s0992.v1.3.1	241	415	463	28	26	25	8.90043	15.1282	18.2247	0.9105	0.90129	0.800155	7.98961e-29	-3.46447	down
Ptrif.0007s1010.v1.3.1	148	93	192	49	58	51	2.90586	1.79375	4.0052	0.875016	1.08878	0.859776	6.79399e-05	-1.39851	down
Ptrif.0007s1011.v1.3.1	66	39	40	20	18	12	1.08601	0.623662	0.692912	0.288329	0.284985	0.168053	0.00314441	-1.29691	down
Ptrif.0007s1014.v1.3.1	104	86	115	48	32	33	1.70481	1.39181	2.01547	0.722638	0.49894	0.465964	1.6042e-05	-1.41272	down
Ptrif.0007s1037.v1.3.1	413	507	513	143	110	132	22.9424	27.7701	30.3571	7.23072	5.90793	6.34044	2.89427e-25	-1.99082	down
Ptrif.0007s1047.v1.3.1	1544	1851	3310	943	692	811	23.1873	27.3997	52.8682	12.8868	10.0312	10.5657	3.07751e-07	-1.48114	down
Ptrif.0007s1048.v1.3.1	4210	4986	8526	1479	826	1408	63.6615	74.3278	137.124	20.3554	12.05	18.4674	2.18423e-14	-2.19362	down
Ptrif.0007s1062.v1.3.1	2200	2484	3713	1628	1340	1564	26.8766	29.9152	48.2477	18.1077	15.807	16.5682	4.23583e-06	-1.02007	down
Ptrif.0007s1067.v1.3.1	154	208	292	680	529	633	1.55194	2.06807	3.13744	6.27366	5.17096	5.55657	1.19433e-05	1.19584	up
Ptrif.0007s1068.v1.3.1	488	387	640	1203	1075	1338	4.92234	3.84355	6.86793	11.0567	10.4759	11.7129	1.73092e-06	1.01355	up
Ptrif.0007s1091.v1.3.1	1105	1710	4908	812	479	572	34.4089	52.5082	162.577	23.0102	14.3909	15.4326	0.00441716	-1.41216	down
Ptrif.0007s1093.v1.3.1	81	59	167	38	23	20	2.69121	1.9231	5.94341	1.15788	0.733125	0.560393	0.000890234	-1.51098	down
Ptrif.0007s1190.v1.3.1	1374	1381	4163	985	757	867	16.9621	16.8126	54.699	11.0625	9.01375	9.27624	0.000778525	-1.30747	down
Ptrif.0007s1192.v1.3.1	124	145	232	47	43	67	3.64033	4.20953	7.29003	1.25853	1.20951	1.70779	3.64435e-06	-1.59796	down
Ptrif.0007s1195.v1.3.1	42	58	33	301	266	433	0.464125	0.62401	0.379433	3.03771	2.84318	4.15975	3.74598e-16	2.40466	up
Ptrif.0007s1207.v1.3.1	498	464	307	181	224	132	5.63987	5.1812	3.69277	1.86107	2.44549	1.2899	4.9157e-05	-1.26194	down
Ptrif.0007s1210.v1.3.1	536	711	720	257	360	205	5.91153	7.73107	8.45145	2.58369	3.83068	1.96105	3.39053e-06	-1.30647	down
Ptrif.0007s1249.v1.3.1	98	76	356	17	12	12	1.30553	1.00171	5.07816	0.199225	0.14859	0.138003	2.78852e-07	-2.39566	down
Ptrif.0007s1276.v1.3.1	49	59	66	137	112	231	1.6215	1.90731	2.32888	4.12871	3.57491	6.63629	0.00240357	1.08316	up
Ptrif.0007s1279.v1.3.1	153	143	87	435	375	627	1.35633	1.24634	0.817595	3.5106	3.20668	4.82542	1.53712e-07	1.53648	up
Ptrif.0007s1321.v1.3.1	1775	1840	1810	816	836	621	21.3345	21.7932	23.1319	8.92149	9.69572	6.46702	4.57389e-16	-1.38604	down
Ptrif.0007s1339.v1.3.1	649	685	1205	268	210	173	3.97322	4.1331	7.84032	1.49236	1.241	0.91697	2.07371e-10	-1.90533	down
Ptrif.0007s1351.v1.3.1	1438	1368	1547	607	668	709	28.8397	27.0494	32.9925	11.0862	12.9265	12.3257	4.92139e-36	-1.30412	down
Ptrif.0007s1376.v1.3.1	143	119	394	50	96	79	9.59443	7.89971	28.2565	3.01518	6.24207	4.62409	0.0059686	-1.26013	down
Ptrif.0007s1497.v1.3.1	8	10	11	43	40	53	0.409287	0.483465	0.583763	2.06319	2.04446	2.46342	0.000184103	1.56703	up
Ptrif.0007s1514.v1.3.1	106	94	67	271	242	405	1.09594	0.952786	0.737122	2.55697	2.42078	3.64049	1.06093e-06	1.42656	up
Ptrif.0007s1652.v1.3.1	10	11	14	67	44	95	0.20258	0.21507	0.300941	1.23828	0.867814	1.68142	2.54002e-05	1.77888	up
Ptrif.0007s1659.v1.3.1	69	57	38	17	17	24	1.39691	1.12844	0.804413	0.29704	0.330373	0.419778	0.00114738	-1.33929	down
Ptrif.0007s1707.v1.3.1	150	103	574	60	89	63	1.83435	1.24475	7.50135	0.666471	1.04666	0.668733	0.00431801	-1.3968	down
Ptrif.0007s1708.v1.3.1	85	91	473	35	21	15	1.45397	1.51933	8.60517	0.530361	0.340657	0.210525	0.000104132	-1.91019	down
Ptrif.0007s1727.v1.3.1	3	6	2	49	57	40	0.027963	0.079558	0.018141	0.600707	0.732289	0.463389	6.72365e-07	2.27411	up
Ptrif.0007s1742.v1.3.1	1505	1657	1948	506	352	589	27.4437	29.7783	37.7739	8.38982	6.18199	9.31814	3.31823e-22	-1.91904	down
Ptrif.0007s1744.v1.3.1	69	104	34	418	341	507	2.48869	3.68198	1.3087	13.7724	11.9275	15.9157	4.18986e-08	1.99758	up
Ptrif.0007s1773.v1.3.1	86	87	93	29	48	26	2.53763	2.53944	2.92927	0.763952	1.37742	0.664844	0.000405079	-1.30156	down
Ptrif.0007s1779.v1.3.1	1766	1980	4474	1409	1183	697	30.4542	33.6502	82.056	22.1248	19.685	10.4126	0.00110702	-1.24272	down
Ptrif.0007s1787.v1.3.1	705	742	1636	515	348	351	11.7766	12.2207	29.082	7.83426	5.60839	5.08524	0.000228746	-1.30542	down
Ptrif.0007s1806.v1.3.1	123	148	69	21	22	10	2.2806	2.69948	1.35324	0.350488	0.384913	0.155727	3.4784e-07	-2.13499	down
Ptrif.0007s1811.v1.3.1	84	86	96	16	36	23	1.39826	1.40935	1.70413	0.229547	0.570581	0.323332	1.43904e-05	-1.64397	down
Ptrif.0007s1823.v1.3.1	51	97	109	34	32	28	1.04166	1.94929	2.36057	0.62762	0.633205	0.49168	0.00111203	-1.3151	down
Ptrif.0007s1826.v1.3.1	279	293	230	699	651	736	5.26339	5.44949	4.62437	12.0444	11.8809	12.072	2.11517e-14	1.15838	up
Ptrif.0007s1878.v1.3.1	899	882	662	2668	2207	2766	10.3541	10.0081	8.1013	27.9787	24.5367	27.6383	1.08947e-18	1.4106	up
Ptrif.0007s1879.v1.3.1	359	404	294	1027	754	1082	4.2035	4.66629	3.65935	10.972	8.53167	11.0111	5.27932e-09	1.18613	up
Ptrif.0007s1887.v1.3.1	625	599	392	1640	1622	1966	7.23745	6.83083	4.82339	17.2906	18.132	19.7432	1.5876e-12	1.43056	up
Ptrif.0007s1995.v1.3.1	35	67	42	7	9	20	2.60437	5.01922	3.39928	0.475461	0.607286	1.28871	0.00163196	-1.49467	down
Ptrif.0007s1996.v1.3.1	86	148	69	4	2	4	1.97583	3.33143	1.6787	0.066536	0.03336	0.067571	2.06112e-15	-3.37925	down
Ptrif.0007s2016.v1.3.1	143	195	357	47	63	50	2.89258	3.88033	7.67834	0.891111	1.23407	0.872358	6.00965e-07	-1.8791	down
Ptrif.0007s2021.v1.3.1	60	59	440	29	26	6	0.783369	0.762465	6.26327	0.339052	0.325759	0.067191	0.00279851	-1.53485	down
Ptrif.0007s2067.v1.3.1	3657	4332	6824	2629	2300	2599	40.5924	47.3924	80.5598	26.5692	24.6471	25.0189	4.36972e-06	-1.09202	down
Ptrif.0007s2068.v1.3.1	261	342	362	141	80	109	5.26787	6.87485	7.78495	2.57391	1.53488	1.87752	1.73329e-08	-1.5764	down
Ptrif.0007s2112.v1.3.1	454	545	663	148	199	181	12.1227	14.3492	18.8374	3.59878	5.13213	4.19174	1.0068e-14	-1.72991	down
Ptrif.0007s2188.v1.3.1	210	215	296	95	98	84	2.88132	2.90545	4.33008	1.17889	1.29241	0.997921	1.09383e-08	-1.44683	down
Ptrif.0007s2190.v1.3.1	751	798	333	1648	1701	1768	22.9816	24.0651	10.8105	45.9354	50.2485	46.936	0.0003958	1.11718	up
Ptrif.0007s2263.v1.3.1	573	773	3271	337	238	280	14.0744	18.7241	85.4765	7.52065	5.63628	5.96358	0.00483244	-1.44332	down
Ptrif.0007s2289.v1.3.1	16	11	5	55	53	90	0.412519	0.289345	0.113732	1.32863	1.35451	2.07052	0.000127514	1.72562	up
Ptrif.0007s2298.v1.3.1	2885	3320	8195	1531	1263	1340	23.3716	26.5117	70.6054	11.2881	9.872	9.4125	7.74026e-07	-1.69789	down
Ptrif.0007s2327.v1.3.1	24	15	15	181	158	171	0.414168	0.251194	0.273119	2.88944	2.67379	2.59466	2.74545e-19	2.68453	up
Ptrif.0007s2364.v1.3.1	44	34	99	17	23	9	0.728	0.543437	1.72801	0.251119	0.355393	0.117245	0.00874633	-1.30088	down
Ptrif.0007s2367.v1.3.1	97	86	90	234	209	379	3.14516	2.73629	3.09373	6.90484	6.55088	10.6722	9.59745e-06	1.26273	up
Ptrif.0007s2371.v1.3.1	671	567	432	1196	1721	2285	15.1324	12.6104	10.3477	24.5711	37.4904	44.7179	4.31888e-07	1.32964	up
Ptrif.0007s2372.v1.3.1	81	97	94	154	290	267	1.14263	1.3589	1.4006	1.95326	3.97371	3.30672	0.00109382	1.05993	up
Ptrif.0007s2441.v1.3.1	160	114	104	312	271	332	2.15013	1.47682	1.4611	3.77691	3.47323	3.95174	2.71538e-05	1.01743	up
Ptrif.0007s2446.v1.3.1	49	45	139	22	17	14	0.604396	0.5474	1.84224	0.24496	0.203585	0.14587	0.00115693	-1.54841	down
Ptrif.0007s2449.v1.3.1	120	105	168	46	74	45	1.78187	1.44918	2.57442	0.587323	0.997426	0.543773	0.000856685	-1.21313	down
Ptrif.0007s2487.v1.3.1	62	72	83	31	29	42	3.55464	4.028	5.05501	1.60657	1.58137	2.07998	0.00114797	-1.11451	down
Ptrif.0007s2494.v1.3.1	55	40	77	7	7	5	0.821833	0.58409	1.23183	0.087464	0.091189	0.055206	2.88793e-08	-2.3833	down
Ptrif.0007s2508.v1.3.1	5312	6983	4889	3291	2006	2899	92.6922	120.108	90.7286	52.2835	33.784	43.8702	7.08126e-08	-1.19125	down
Ptrif.0007s2522.v1.3.1	576	743	1236	375	277	232	28.4291	36.2001	64.9617	16.8341	13.1893	9.9188	4.67364e-06	-1.4955	down
Ptrif.0007s2569.v1.3.1	91	100	72	32	43	17	6.51351	7.04931	5.44164	2.08134	2.96646	1.05534	0.00156394	-1.3239	down
Ptrif.0007s2572.v1.3.1	171	164	267	88	84	46	8.031	7.58917	13.3317	3.76496	3.80589	1.86282	0.000176217	-1.37763	down
Ptrif.0007s2577.v1.3.1	1665	1747	1706	765	1078	450	33.8822	34.7055	36.8074	14.3857	20.8141	7.81394	0.000183389	-1.18069	down
Ptrif.0007s2581.v1.3.1	797	812	846	400	537	220	16.2111	16.919	18.2207	7.357	10.5071	3.96699	0.00103912	-1.0994	down
Ptrif.0007s2586.v1.3.1	173	128	203	64	109	68	4.61849	3.37926	5.78688	1.55854	2.81264	1.56907	0.00226352	-1.07253	down
Ptrif.0007s2602.v1.3.1	94	76	129	42	28	18	1.89543	1.50383	2.7735	0.767034	0.545704	0.314841	0.00019831	-1.52611	down
Ptrif.0007s2607.v1.3.1	241	195	136	759	890	1172	4.23858	3.3771	2.53292	12.1677	15.1274	17.9058	1.20764e-14	1.94414	up
Ptrif.0007s2608.v1.3.1	81	103	475	31	29	26	3.47885	4.38541	21.8735	1.21419	1.20017	0.958048	9.12895e-05	-1.89522	down
Ptrif.0007s2616.v1.3.1	79	77	817	52	45	42	0.879656	0.839535	9.72164	0.526566	0.475898	0.407779	0.00370378	-1.49364	down
Ptrif.0007s2649.v1.3.1	89	75	71	148	174	290	1.36933	1.13803	1.15815	2.07002	2.57767	3.87178	0.00155034	1.04209	up
Ptrif.0007s2670.v1.3.1	3136	3538	3184	1922	1633	1814	90.9629	101.156	98.2172	50.7439	45.7138	45.6298	3.16871e-22	-1.05012	down
Ptrif.0007s2672.v1.3.1	35	35	23	83	66	90	1.88508	1.8747	1.30182	4.17813	3.50463	4.3084	0.00507331	1.00525	up
Ptrif.0007s2677.v1.3.1	214	287	236	94	81	149	3.41039	4.51727	4.00182	1.35657	1.24483	2.0542	1.84258e-05	-1.25203	down
Ptrif.0007s2705.v1.3.1	62	38	57	172	241	163	3.20314	1.95413	3.14018	8.17866	12.1428	7.39992	5.49451e-06	1.48307	up
Ptrif.0007s2716.v1.3.1	19	25	23	72	50	91	0.277371	0.362748	0.35075	0.957711	0.713735	1.16014	0.00197924	1.20827	up
Ptrif.0007s2721.v1.3.1	23	14	9	61	49	63	0.724883	0.422308	0.30251	1.75821	1.50769	1.74329	0.00259248	1.31113	up
Ptrif.0007s2799.v1.3.1	1797	2576	2087	914	840	912	51.7676	73.1709	63.9508	23.9764	23.3597	22.7901	1.2722e-17	-1.41843	down
Ptrif.0007s2803.v1.3.1	194	210	1170	83	103	59	2.29098	2.44797	14.7058	0.889625	1.16837	0.596277	0.000273888	-1.76951	down
Ptrif.0007s2820.v1.3.1	54	50	38	0	0	0	3.35807	3.08995	2.52474	0	0	0	1.73985e-13	-3.38301	down
Ptrif.0007s2825.v1.3.1	61	75	146	37	43	35	1.60391	1.95656	4.11301	0.881511	1.08322	0.795369	0.00609997	-1.16096	down
Ptrif.0007s2870.v1.3.1	1500	1509	3734	1233	851	937	17.4092	17.2624	46.1034	13.0277	9.53114	9.43235	0.00139131	-1.14793	down
Ptrif.0007s2912.v1.3.1	27	42	35	119	94	113	0.687043	1.04655	0.954052	2.79313	2.32871	2.53373	6.95217e-05	1.28382	up
Ptrif.0007s2951.v1.3.1	194	297	183	23	51	23	8.20675	12.3847	8.19885	0.846806	2.03011	0.824957	4.55686e-10	-2.37353	down
Ptrif.0008s0015.v1.3.1	833	914	2557	511	411	463	12.5324	13.5528	40.9037	6.98803	5.95726	6.04143	9.82169e-05	-1.49403	down
Ptrif.0008s0025.v1.3.1	202	264	773	40	34	12	10.5236	13.611	42.9963	1.86723	1.67113	0.5113	7.07468e-09	-2.61834	down
Ptrif.0008s0028.v1.3.1	167	198	577	63	100	73	4.19942	4.90981	15.4423	1.42597	2.41231	1.59603	0.000257353	-1.60977	down
Ptrif.0008s0043.v1.3.1	393	398	954	263	219	277	9.93977	9.93521	25.7199	6.06141	5.35412	6.07781	0.00132722	-1.17755	down
Ptrif.0008s0056.v1.3.1	77	105	862	50	43	18	1.06724	1.44359	12.6327	0.650514	0.550728	0.212744	0.00140629	-1.62897	down
Ptrif.0008s0063.v1.3.1	152	139	168	66	61	75	2.54921	2.27797	3.01245	1.00075	0.963727	1.08552	4.53154e-08	-1.28649	down
Ptrif.0008s0088.v1.3.1	943	1026	2102	621	523	637	14.5039	15.5539	34.3896	8.68609	7.76428	8.49741	9.469e-05	-1.22758	down
Ptrif.0008s0199.v1.3.1	11781	13956	9054	6022	5930	6449	185.458	216.569	151.583	86.3044	90.1176	88.0524	4.12263e-10	-1.07161	down
Ptrif.0008s0205.v1.3.1	106	104	592	67	46	53	1.88363	1.82424	11.226	1.07631	0.782356	0.805568	0.00255824	-1.50238	down
Ptrif.0008s0283.v1.3.1	4435	4962	13285	2122	1825	2080	86.9957	95.9511	277.163	37.8972	34.5596	35.3851	0.000938766	-1.50849	down
Ptrif.0008s0294.v1.3.1	38	27	24	72	79	82	4.90785	3.38531	3.36969	8.58917	10.044	9.37454	0.00318109	1.03811	up
Ptrif.0008s0353.v1.3.1	196	222	762	117	104	147	2.75624	3.03005	11.2614	1.46826	1.38991	1.78882	0.00240228	-1.37342	down
Ptrif.0008s0355.v1.3.1	66	88	348	31	35	31	0.927152	1.22557	5.25397	0.39638	0.471006	0.381046	0.000957508	-1.61216	down
Ptrif.0008s0377.v1.3.1	732	894	6163	377	309	245	28.7524	34.6376	257.703	13.4949	11.7035	8.35345	0.00731816	-1.38634	down
Ptrif.0008s0393.v1.3.1	570	633	1581	343	354	343	6.00079	6.57644	17.9354	3.28759	3.60157	3.16023	0.000289084	-1.34501	down
Ptrif.0008s0395.v1.3.1	2078	2311	1742	936	847	909	34.8822	38.2297	31.0877	14.3018	13.717	13.2287	8.55935e-21	-1.34187	down
Ptrif.0008s0408.v1.3.1	32	24	19	83	86	77	0.270624	0.197253	0.168191	0.648335	0.715762	0.577217	0.000251367	1.30374	up
Ptrif.0008s0411.v1.3.1	344	257	216	873	962	901	13.3835	9.86512	8.93727	30.9619	36.1634	30.4425	5.62015e-13	1.48179	up
Ptrif.0008s0445.v1.3.1	886	830	10029	276	282	236	15.4893	14.2893	186.48	4.38501	4.75716	3.57545	0.00991985	-1.30304	down
Ptrif.0008s0447.v1.3.1	343	370	390	136	135	167	8.87958	9.44826	10.7532	3.19181	3.371	3.75329	1.70729e-18	-1.47189	down
Ptrif.0008s0458.v1.3.1	222	240	678	147	145	99	1.9246	2.05776	6.27181	1.15776	1.21274	0.745596	0.00205638	-1.32504	down
Ptrif.0008s0508.v1.3.1	132	185	315	66	31	30	5.78445	8.00621	14.712	2.64028	1.27868	1.12999	5.00405e-06	-1.90207	down
Ptrif.0008s0519.v1.3.1	84	68	293	38	17	28	2.44166	1.92211	9.05175	1.00046	0.47431	0.68355	0.000657898	-1.65491	down
Ptrif.0008s0523.v1.3.1	123	132	84	299	271	319	3.57477	3.77155	2.59177	7.92123	7.59554	8.03808	5.10748e-06	1.12051	up
Ptrif.0008s0571.v1.3.1	150	144	548	88	26	55	3.63146	3.40467	13.9655	1.91536	0.599031	1.13262	0.000873533	-1.61251	down
Ptrif.0008s0618.v1.3.1	188	205	459	115	129	56	11.1974	12.0392	29.1578	6.24469	7.40509	2.88567	0.00327275	-1.28098	down
Ptrif.0008s0626.v1.3.1	1349	1571	2220	1056	664	854	18.0048	20.6846	31.5479	12.829	8.5507	9.88216	1.48898e-05	-1.10171	down
Ptrif.0008s0632.v1.3.1	60	68	70	15	20	10	2.81978	3.11057	3.49024	0.615066	0.866187	0.402771	1.88765e-06	-1.85224	down
Ptrif.0008s0642.v1.3.1	81	66	53	178	172	185	10.2906	8.25104	7.16498	20.6721	21.2297	20.5133	1.12347e-05	1.14008	up
Ptrif.0008s0647.v1.3.1	285	259	356	115	108	53	5.23873	4.69408	6.97254	1.91889	1.91922	0.841799	2.92369e-06	-1.60757	down
Ptrif.0008s0653.v1.3.1	110	111	332	47	33	40	2.16468	2.16257	6.97366	0.840008	0.61301	0.671164	6.37377e-05	-1.7536	down
Ptrif.0008s0670.v1.3.1	75	59	329	37	41	32	2.67251	2.04761	12.4627	1.19923	1.3491	0.959254	0.00586454	-1.38234	down
Ptrif.0008s0707.v1.3.1	74	110	675	33	48	27	1.35595	2.01107	13.3011	0.552132	0.846199	0.432674	0.00077938	-1.69562	down
Ptrif.0008s0717.v1.3.1	478	466	448	66	32	33	43.9116	41.9173	43.6268	5.6944	2.68148	2.48329	1.13344e-28	-3.19089	down
Ptrif.0008s0721.v1.3.1	126	141	256	91	81	87	3.68219	4.07832	7.9809	2.41415	2.2722	2.20924	0.00374469	-1.03325	down
Ptrif.0008s0722.v1.3.1	101	86	139	283	231	304	9.2555	7.72806	13.597	23.7086	20.5256	24.2601	7.20136e-05	1.05059	up
Ptrif.0008s0812.v1.3.1	650	700	1704	153	156	148	5.1799	5.50265	14.4497	1.10823	1.20022	1.02056	8.82514e-13	-2.46029	down
Ptrif.0008s0931.v1.3.1	190	113	153	389	426	408	9.35893	5.49877	8.00976	17.481	20.2956	17.4507	1.24247e-06	1.16043	up
Ptrif.0008s0969.v1.3.1	148	128	167	39	5	40	3.90147	3.34156	4.70301	0.916496	0.116088	0.905873	0.000445136	-1.68597	down
Ptrif.0008s0993.v1.3.1	264	256	697	105	79	86	9.39076	8.99386	26.4252	3.38808	2.70657	2.63063	1.45201e-06	-1.88332	down
Ptrif.0008s0996.v1.3.1	132	175	209	427	361	621	3.9239	5.13691	6.59144	11.5585	10.3544	16.0445	5.26142e-05	1.14038	up
Ptrif.0008s1014.v1.3.1	286	320	378	178	161	158	5.09825	5.62629	7.15526	2.88288	2.77223	2.44239	4.90603e-08	-1.11627	down
Ptrif.0008s1073.v1.3.1	639	502	387	1251	1258	1228	16.4134	12.7065	10.5805	29.3043	31.2306	27.3737	4.93552e-07	1.05202	up
Ptrif.0008s1105.v1.3.1	101	46	67	5	1	3	8.24386	3.65012	5.78272	0.339226	0.055692	0.1877	6.96424e-11	-2.92791	down
Ptrif.0008s1106.v1.3.1	130	70	457	47	10	3	12.9039	6.77122	48.2931	4.16602	0.8749	0.240968	0.00327648	-1.50686	down
Ptrif.0008s1122.v1.3.1	152	152	141	544	450	533	3.72274	3.66034	3.66437	12.1253	10.6408	11.3201	2.88468e-22	1.54186	up
Ptrif.0008s1180.v1.3.1	359	413	1681	211	252	275	17.3334	19.6488	86.2034	9.23061	11.7479	11.5196	0.00273507	-1.38002	down
Ptrif.0008s1266.v1.3.1	612	647	906	315	255	213	12.5167	13.0505	19.733	5.85529	5.03335	3.76952	8.53586e-10	-1.52811	down
Ptrif.0008s1274.v1.3.1	47	70	48	14	26	22	3.09061	4.66328	3.459	0.787745	1.68663	1.63635	0.00272031	-1.25785	down
Ptrif.0008s1283.v1.3.1	35	42	35	135	163	163	1.40533	1.63684	1.45237	4.8715	6.2574	5.67751	3.77592e-10	1.69001	up
Ptrif.0008s1381.v1.3.1	69	89	83	22	16	21	6.31307	8.01263	8.0849	1.83319	1.35977	1.63073	2.23845e-08	-1.89509	down
Ptrif.0008s1395.v1.3.1	111	78	179	48	43	39	0.994138	0.681659	1.70616	0.390249	0.369573	0.295755	0.000360303	-1.38007	down
Ptrif.0008s1407.v1.3.1	103	83	312	50	65	36	4.40175	3.49498	14.2329	1.93359	2.68009	1.3103	0.00621575	-1.30602	down
Ptrif.0008s1414.v1.3.1	309	383	247	178	161	125	9.88235	12.0863	8.39141	5.19289	4.96481	3.46741	0.000114684	-1.0937	down
Ptrif.0008s1509.v1.3.1	311	403	2800	127	128	126	4.37403	5.57734	41.8827	1.62131	1.7358	1.53151	0.00524755	-1.43769	down
Ptrif.0008s1519.v1.3.1	119	116	92	575	412	706	1.51392	1.44609	1.23248	6.65691	5.053	7.78716	4.92716e-17	2.01967	up
Ptrif.0008s1533.v1.3.1	89	74	169	33	48	13	1.26112	1.02726	2.55645	0.41631	0.657053	0.152317	0.00487407	-1.35054	down
Ptrif.0008s1571.v1.3.1	1663	1899	1555	809	847	898	26.5551	29.894	26.3982	11.7544	13.0549	12.4283	1.13286e-21	-1.17022	down
Ptrif.0008s1599.v1.3.1	909	943	1547	606	459	527	8.25069	8.43536	14.942	5.00793	4.01828	4.15163	3.20248e-06	-1.18786	down
Ptrif.0008s1606.v1.3.1	406	385	1188	305	231	282	3.28406	3.07062	10.2198	2.24262	1.80045	1.97621	0.00481385	-1.16694	down
Ptrif.0008s1619.v1.3.1	5456	7354	10718	2298	3376	1904	164.734	218.889	344.166	63.1619	98.3901	49.8488	3.58449e-08	-1.62281	down
Ptrif.0008s1620.v1.3.1	83	70	38	155	172	164	4.83359	4.02216	2.32763	8.21841	9.71932	8.29383	0.00398707	1.01638	up
Ptrif.0008s1624.v1.3.1	59	79	107	36	41	38	1.87833	2.46671	3.61475	1.04635	1.24383	1.02546	0.00350332	-1.08144	down
Ptrif.0008s1722.v1.3.1	12	11	13	60	79	87	0.51726	0.476881	0.604542	2.48594	3.46299	3.45174	7.30076e-08	2.00294	up
Ptrif.0008s1741.v1.3.1	1620	2134	3366	1078	1281	1072	88.4461	114.882	195.455	53.6014	67.5135	50.7362	4.84406e-05	-1.13091	down
Ptrif.0008s1795.v1.3.1	569	691	1194	361	483	411	11.8657	14.2037	26.4955	6.84698	9.71304	7.42571	0.00106909	-1.02843	down
Ptrif.0008s1819.v1.3.1	1541	2186	4530	517	163	312	25.3353	35.4252	79.2134	7.72682	2.58043	4.44829	1.54976e-05	-2.04777	down
Ptrif.0008s1832.v1.3.1	60	51	33	162	182	203	0.780903	0.649566	0.435984	1.91853	2.27502	2.29211	1.96386e-07	1.55216	up
Ptrif.0008s1833.v1.3.1	36	53	22	93	139	108	0.406487	0.594323	0.266363	0.965304	1.53891	1.07793	0.00509361	1.14807	up
Ptrif.0008s1834.v1.3.1	49	89	42	234	165	174	0.553872	1.00998	0.502475	2.45035	1.82419	1.73087	0.000845562	1.24369	up
Ptrif.0008s1836.v1.3.1	32	40	38	173	153	188	0.342935	0.438554	0.447374	1.7602	1.65195	1.81796	2.16907e-13	1.87077	up
Ptrif.0008s1846.v1.3.1	98	134	87	207	307	273	1.11799	1.51095	1.05721	2.16724	3.40838	2.72423	0.000725535	1.0085	up
Ptrif.0008s1847.v1.3.1	19	28	14	60	85	76	0.216447	0.307739	0.165037	0.627943	0.940299	0.757469	0.000928146	1.33749	up
Ptrif.0008s1864.v1.3.1	841	627	522	19	29	17	14.7843	10.8673	9.75952	0.298316	0.488458	0.256439	1.29617e-57	-4.5259	down
Ptrif.0008s1874.v1.3.1	304	426	537	210	198	222	5.3875	7.60064	10.1077	3.3618	3.35138	3.37251	2.16024e-05	-1.10774	down
Ptrif.0008s1894.v1.3.1	1301	1582	2684	644	559	712	49.188	58.9296	107.894	22.1361	20.3696	23.3259	5.0684e-09	-1.5806	down
Ptrif.0008s1909.v1.3.1	36	43	224	29	16	16	1.03386	1.2208	6.98824	0.75297	0.439257	0.406787	0.00947122	-1.3432	down
Ptrif.0008s1964.v1.3.1	1312	1214	1337	411	415	350	16.231	14.8036	17.584	4.62791	4.94729	3.75102	2.02362e-41	-1.85437	down
Ptrif.0008s1965.v1.3.1	469	932	1461	417	212	353	5.79336	11.3587	19.2185	4.69492	2.52237	3.77814	0.000281352	-1.41696	down
Ptrif.0008s1967.v1.3.1	940	1075	2673	520	356	441	13.1353	14.7977	39.7295	6.61683	4.79759	5.33559	3.78819e-06	-1.68514	down
Ptrif.0008s1975.v1.3.1	167	158	170	50	37	82	4.2063	3.95378	4.56529	1.09791	0.863438	1.78088	1.46416e-06	-1.53779	down
Ptrif.0008s1978.v1.3.1	197	231	732	147	94	184	6.17676	7.15038	24.4842	4.18623	2.85164	5.00476	0.00875	-1.20525	down
Ptrif.0008s2000.v1.3.1	94	111	289	75	46	50	6.00721	7.01153	19.7022	4.32819	2.80159	2.73225	0.0051882	-1.26614	down
Ptrif.0008s2004.v1.3.1	72	86	336	44	27	34	4.03897	4.75539	20.047	2.17223	1.39158	1.60389	0.00148308	-1.54894	down
Ptrif.0008s2021.v1.3.1	373	434	770	142	123	106	13.2412	15.1801	29.0743	4.56597	4.20918	3.26364	2.49348e-10	-1.98819	down
Ptrif.0008s2076.v1.3.1	360	410	1501	158	152	193	5.23526	5.87679	23.2206	2.0845	2.1217	2.42689	6.37775e-05	-1.74582	down
Ptrif.0008s2099.v1.3.1	150	131	211	58	47	35	2.29388	1.96374	3.41979	0.801374	0.686705	0.462025	2.65547e-07	-1.71849	down
Ptrif.0008s2121.v1.3.1	82	131	739	17	13	20	1.11729	1.75613	10.7523	0.203298	0.160604	0.229715	1.30798e-06	-2.3451	down
Ptrif.0008s2136.v1.3.1	92	130	211	9	50	12	5.04851	7.07764	12.359	0.418425	2.61733	0.531027	0.000948634	-1.64254	down
Ptrif.0008s2185.v1.3.1	853	1101	1351	588	591	635	16.8291	21.4296	28.3699	10.5563	11.2639	10.8732	6.84597e-07	-1.00659	down
Ptrif.0008s2188.v1.3.1	9818	12203	15964	5569	5331	5499	1085.7	1330.24	1877.55	560.703	569.086	527.422	2.01835e-13	-1.34418	down
Ptrif.0008s2205.v1.3.1	785	882	2488	519	341	405	26.6818	29.5625	90.0286	16.0706	11.1965	11.95	0.000107196	-1.53156	down
Ptrif.0008s2222.v1.3.1	524	544	504	114	105	129	9.77851	9.98591	9.97984	1.91536	1.86479	2.06834	5.33616e-53	-2.29842	down
Ptrif.0008s2228.v1.3.1	2529	3494	6655	1401	1838	1064	63.5539	86.567	177.896	32.0496	44.5797	23.1867	1.93904e-05	-1.48463	down
Ptrif.0008s2270.v1.3.1	71	88	121	35	57	36	1.61978	1.99521	2.94938	0.719537	1.2633	0.713693	0.00579063	-1.08101	down
Ptrif.0008s2274.v1.3.1	191	185	398	125	92	86	3.71861	3.53831	8.23329	2.21465	1.72528	1.45032	0.000671134	-1.28068	down
Ptrif.0008s2284.v1.3.1	1660	1211	1096	3037	3213	3493	93.1745	66.8802	65.4635	154.935	173.786	169.737	9.99971e-10	1.07075	up
Ptrif.0008s2335.v1.3.1	56	76	76	14	27	24	0.873212	1.18357	1.26851	0.200099	0.411254	0.322179	0.000101874	-1.5139	down
Ptrif.0008s2370.v1.3.1	801	828	854	244	220	275	15.4863	15.784	17.5496	4.28852	4.08992	4.60819	1.59978e-55	-1.9031	down
Ptrif.0008s2389.v1.3.1	173	180	998	134	141	80	3.94402	4.06396	24.307	2.77826	3.1096	1.58738	0.00884375	-1.31405	down
Ptrif.0008s2397.v1.3.1	277	297	367	180	107	143	6.25021	6.57607	8.81715	3.65689	2.34508	2.77989	5.34836e-06	-1.2132	down
Ptrif.0008s2400.v1.3.1	1013	1638	2962	391	441	324	22.4003	35.7036	69.656	7.87333	9.40362	6.2019	7.9005e-10	-2.09339	down
Ptrif.0008s2417.v1.3.1	794	908	1151	491	382	419	10.5506	12.0634	16.3997	6.05897	4.91823	4.90294	3.24725e-10	-1.26763	down
Ptrif.0008s2454.v1.3.1	91	174	231	67	74	57	1.25779	2.37114	3.40692	0.846696	0.979549	0.676395	0.00179235	-1.23209	down
Ptrif.0008s2557.v1.3.1	1171	1255	1182	582	631	694	8.41276	8.89121	9.02999	3.80372	4.37445	4.32304	2.8911e-25	-1.09445	down
Ptrif.0008s2563.v1.3.1	15701	20703	15268	6589	3173	4654	257.315	335.107	267.488	99.036	50.6481	66.8633	1.42851e-13	-1.87315	down
Ptrif.0008s2609.v1.3.1	89	57	48	20	17	37	6.36864	4.00609	3.66891	1.27104	1.15416	2.29231	0.00545614	-1.21545	down
Ptrif.0008s2640.v1.3.1	160	176	511	79	70	84	2.12379	2.30114	7.23985	0.95817	0.897817	0.963338	0.000243766	-1.56501	down
Ptrif.0008s2732.v1.3.1	138	173	211	110	81	81	2.01296	2.48431	3.28634	1.46107	1.13691	1.02912	0.000804918	-1.01464	down
Ptrif.0008s2741.v1.3.1	1002	1139	1935	651	653	636	10.4349	11.6943	21.4448	6.17178	6.56046	5.74434	1.57806e-05	-1.15632	down
Ptrif.0008s2760.v1.3.1	131	74	193	64	54	24	1.98399	1.09514	3.10935	0.874975	0.778194	0.304421	0.00906315	-1.20532	down
Ptrif.0009s0040.v1.3.1	594	745	2027	309	338	297	13.3325	16.4783	48.3982	6.30811	7.32584	5.77799	3.94375e-05	-1.62085	down
Ptrif.0009s0042.v1.3.1	97	133	257	41	38	31	2.3211	3.1479	6.58985	0.881192	0.874474	0.639992	5.58648e-06	-1.82737	down
Ptrif.0009s0043.v1.3.1	107	112	265	25	31	37	3.0337	3.13226	8.01292	0.639434	0.8497	0.910608	1.09609e-06	-1.98534	down
Ptrif.0009s0051.v1.3.1	35	35	597	12	32	9	0.157417	0.155323	2.88805	0.048595	0.137797	0.033753	0.00718213	-1.3708	down
Ptrif.0009s0060.v1.3.1	176	145	674	95	127	75	2.1108	1.70606	8.60405	1.03013	1.46691	0.77497	0.00704385	-1.30118	down
Ptrif.0009s0070.v1.3.1	344	392	238	899	894	1059	9.20668	10.3337	6.76945	21.9356	23.1146	24.6215	3.15646e-09	1.28534	up
Ptrif.0009s0093.v1.3.1	1159	1308	1742	674	591	735	18.7731	20.8947	30.0471	9.93855	9.24072	10.3371	1.71909e-10	-1.21179	down
Ptrif.0009s0101.v1.3.1	1084	1425	1460	559	326	426	39.6061	51.2849	56.7107	18.5897	11.4903	13.457	9.95215e-13	-1.66992	down
Ptrif.0009s0160.v1.3.1	2027	2232	2602	702	588	543	54.9966	59.688	75.0876	17.323	15.4025	12.7676	4.59512e-34	-2.01707	down
Ptrif.0009s0164.v1.3.1	4265	3771	3141	1612	1633	1630	49.2585	42.9282	38.578	16.9446	18.2031	16.3243	6.41206e-23	-1.35197	down
Ptrif.0009s0165.v1.3.1	527	657	774	195	107	154	49.6119	61.0099	77.4137	16.711	9.44526	12.4992	1.41873e-15	-2.09553	down
Ptrif.0009s0178.v1.3.1	143	209	1327	115	125	85	1.93833	2.80495	19.2358	1.41641	1.64064	1.00469	0.00373231	-1.47004	down
Ptrif.0009s0242.v1.3.1	491	621	2271	167	242	115	18.4657	23.0119	90.9232	5.69805	8.77164	3.74336	0.00139036	-1.61093	down
Ptrif.0009s0250.v1.3.1	726	815	1701	503	342	437	20.0462	22.2016	50.0041	12.6537	9.12784	10.4782	9.0072e-05	-1.3248	down
Ptrif.0009s0260.v1.3.1	1424	1640	2168	926	854	840	53.5968	60.8342	86.8062	31.7219	31.0313	27.4172	3.22938e-09	-1.13424	down
Ptrif.0009s0263.v1.3.1	37833	19500	16840	245235	257468	231528	3250.23	1651.2	1538.45	19182.8	21353.4	17254.1	2.95951e-27	2.84554	up
Ptrif.0009s0291.v1.3.1	456	644	1434	424	316	385	8.85511	12.3346	29.6482	7.50526	5.9183	6.48547	0.00404412	-1.12301	down
Ptrif.0009s0333.v1.3.1	277	438	417	134	93	157	6.38209	9.96088	10.223	2.81501	2.0678	3.14548	1.89128e-08	-1.58964	down
Ptrif.0009s0339.v1.3.1	137	117	76	241	286	317	6.40737	5.36995	3.73577	10.2324	12.91	12.8369	0.000257852	1.059	up
Ptrif.0009s0387.v1.3.1	803	1167	840	92	114	103	38.1604	54.6756	42.4764	3.94579	5.21654	4.22092	2.9676e-48	-3.16682	down
Ptrif.0009s0418.v1.3.1	72	78	214	21	32	31	3.71381	3.9628	11.7293	0.958811	1.55069	1.36697	0.000270267	-1.64683	down
Ptrif.0009s0427.v1.3.1	157	307	154	0	0	0	5.80368	11.2428	6.05586	0	0	0	2.34277e-31	-4.89943	down
Ptrif.0009s0434.v1.3.1	96	113	75	253	272	266	3.23812	3.73953	2.69248	7.76153	8.86525	7.76854	4.60107e-07	1.20718	up
Ptrif.0009s0440.v1.3.1	32	15	16	94	137	105	6.08304	2.78136	3.09324	16.4499	25.336	17.4469	5.5537e-06	1.78322	up
Ptrif.0009s0446.v1.3.1	71	61	97	14	41	15	1.41831	1.20927	2.06286	0.254531	0.787276	0.249306	0.00496928	-1.32086	down
Ptrif.0009s0457.v1.3.1	109	136	618	58	57	74	2.26201	2.79313	13.7459	1.0894	1.14881	1.32712	0.00174011	-1.5277	down
Ptrif.0009s0471.v1.3.1	398	347	365	840	762	999	29.0839	25.1027	27.991	55.8465	53.2174	63.0007	1.9374e-13	1.0147	up
Ptrif.0009s0476.v1.3.1	11950	11777	9013	5631	5081	6189	201.369	195.629	161.529	86.3923	82.6525	90.4561	5.58417e-16	-1.11896	down
Ptrif.0009s0516.v1.3.1	329	374	1014	177	200	119	11.3194	12.6637	37.1208	5.52519	6.64644	3.53773	0.000253893	-1.52865	down
Ptrif.0009s0519.v1.3.1	1454	1773	527	295	237	232	19.2205	23.1014	7.40089	3.54231	3.02101	2.65367	2.69429e-08	-2.04426	down
Ptrif.0009s0572.v1.3.1	544	603	1005	318	287	390	16.2443	17.7377	31.9386	8.6366	8.28024	10.0931	1.76491e-05	-1.1927	down
Ptrif.0009s0577.v1.3.1	60	64	76	21	17	17	2.84014	2.97576	3.82582	0.879859	0.774635	0.673007	1.07024e-06	-1.72593	down
Ptrif.0009s0598.v1.3.1	259	277	1141	151	120	143	2.87584	3.03428	13.496	1.52357	1.2835	1.37183	0.000637795	-1.56568	down
Ptrif.0009s0612.v1.3.1	110	104	302	64	34	70	4.80232	4.4763	14.1341	2.53233	1.43987	2.65539	0.00360416	-1.32584	down
Ptrif.0009s0613.v1.3.1	86	68	856	35	30	19	1.63937	1.25262	17.2283	0.600264	0.533391	0.309988	0.000590711	-1.74132	down
Ptrif.0009s0630.v1.3.1	4673	5161	6571	2713	2477	2618	211.984	230.788	317.042	112.055	108.454	103.026	4.76301e-16	-1.22457	down
Ptrif.0009s0636.v1.3.1	1190	1205	1741	470	467	507	10.6007	10.5755	16.4911	3.80775	4.00997	3.91167	1.53752e-18	-1.63488	down
Ptrif.0009s0642.v1.3.1	2177	3090	2422	1364	1309	1587	30.9681	43.3378	36.6346	17.6486	17.9648	19.5813	2.34883e-09	-1.0109	down
Ptrif.0009s0680.v1.3.1	120	128	92	47	37	27	1.84684	1.94391	1.5088	0.659197	0.546031	0.359563	8.31951e-06	-1.53732	down
Ptrif.0009s0705.v1.3.1	339	404	838	149	135	136	7.51117	8.81922	19.7415	2.99744	2.87236	2.604	2.3586e-07	-1.7854	down
Ptrif.0009s0738.v1.3.1	52	34	212	13	15	6	1.04355	0.671399	4.53895	0.237376	0.286492	0.103154	0.000640155	-1.72301	down
Ptrif.0009s0739.v1.3.1	18	20	16	65	53	52	0.354317	0.390967	0.341119	1.18418	1.01075	0.896252	0.00164546	1.21343	up
Ptrif.0009s0795.v1.3.1	57	32	26	101	143	152	2.19916	1.21358	1.03696	3.55958	5.3251	5.09807	0.000625763	1.31592	up
Ptrif.0009s0799.v1.3.1	875	848	618	1734	1977	2035	32.9236	31.44	24.723	59.4294	71.8504	66.4532	7.73579e-10	1.0697	up
Ptrif.0009s0820.v1.3.1	115	109	82	35	56	64	7.97003	7.46134	6.04281	2.16642	3.70637	3.83823	0.00419994	-1.01277	down
Ptrif.0009s0848.v1.3.1	697	924	750	378	382	448	8.26625	10.8084	9.46505	4.07945	4.37669	4.6145	4.16556e-11	-1.12563	down
Ptrif.0009s0882.v1.3.1	279	219	294	140	144	96	6.64293	5.13404	7.58382	3.03186	3.29121	1.97948	5.10354e-05	-1.13056	down
Ptrif.0009s0892.v1.3.1	153	176	125	35	21	16	3.03406	3.43751	2.62408	0.622888	0.400672	0.268961	2.85151e-11	-2.35552	down
Ptrif.0009s0895.v1.3.1	103	123	297	45	35	51	2.72564	3.20315	8.37206	1.07826	0.895129	1.16966	7.35157e-05	-1.67272	down
Ptrif.0009s0933.v1.3.1	127	146	216	84	67	57	3.15847	3.59312	5.75278	1.90571	1.61713	1.2201	0.000250271	-1.23318	down
Ptrif.0009s0968.v1.3.1	46	44	14	100	125	139	1.75805	1.69364	0.507973	3.59424	4.75124	4.75985	0.00519666	1.22908	up
Ptrif.0009s0970.v1.3.1	270	300	142	1633	1501	1686	9.75541	10.7057	5.47325	53.9018	52.5148	53.0064	1.69151e-19	2.34925	up
Ptrif.0009s0975.v1.3.1	15	30	7	133	110	150	0.570414	1.16314	0.272859	4.81943	4.21457	5.15306	3.79145e-06	1.99225	up
Ptrif.0009s1077.v1.3.1	338	370	4383	128	48	65	6.69057	7.21963	92.4484	2.30527	0.91116	1.11369	0.0085995	-1.31122	down
Ptrif.0009s1083.v1.3.1	58	85	39	0	3	0	1.15346	1.65771	0.818067	0	0.042736	0	2.13601e-09	-2.83777	down
Ptrif.0009s1084.v1.3.1	43	60	48	15	16	18	0.820423	1.13772	0.986871	0.257305	0.298252	0.294984	0.000151094	-1.47442	down
Ptrif.0009s1217.v1.3.1	78	37	48	139	140	144	2.53605	1.18135	1.64351	4.12383	4.39854	4.0904	0.00327079	1.03137	up
Ptrif.0009s1284.v1.3.1	149	145	343	83	69	95	4.54965	4.36215	11.1374	2.29598	2.03208	2.51896	0.00119766	-1.27308	down
Ptrif.0009s1311.v1.3.1	63	80	505	21	27	26	0.603144	0.759864	5.22026	0.185371	0.248036	0.213785	0.000358986	-1.78741	down
Ptrif.0009s1333.v1.3.1	1185	1343	3005	840	665	763	10.4383	11.6609	28.1554	6.73521	5.65296	5.82878	0.000167033	-1.27884	down
Ptrif.0009s1354.v1.3.1	22	20	18	62	39	76	2.47777	2.30687	2.24822	6.63504	4.43539	7.69314	0.00861081	1.09042	up
Ptrif.0009s1369.v1.3.1	620	620	498	1796	1527	2094	24.3547	23.9973	20.7852	64.2733	57.9382	71.4074	6.67092e-20	1.40647	up
Ptrif.0009s1444.v1.3.1	30	18	16	61	81	96	0.53063	0.306067	0.301256	0.998329	1.4208	1.51207	0.000528036	1.37682	up
Ptrif.0009s1474.v1.3.1	24190	19517	14740	68706	67721	70864	613.222	487.699	397.405	1585.85	1657.3	1558.2	1.98368e-19	1.57976	up
Ptrif.0009s1495.v1.3.1	88	120	310	39	56	35	1.67261	2.24739	6.28564	0.674113	1.03007	0.563314	0.000654786	-1.55341	down
Ptrif.0009s1503.v1.3.1	198	124	100	588	375	480	2.32171	1.42841	1.23939	6.29709	4.25444	4.89356	6.70346e-06	1.40682	up
Ptrif.0009s1516.v1.3.1	63	42	40	138	132	155	2.04398	1.32319	1.38311	4.20512	4.24955	4.54119	3.14277e-05	1.22911	up
Ptrif.0009s1527.v1.3.1	233	331	859	126	144	86	6.68699	9.34629	26.232	3.27373	3.98984	2.13096	0.000156367	-1.63414	down
Ptrif.0009s1536.v1.3.1	17	8	19	74	56	67	0.305444	0.145617	0.368733	1.24894	0.992017	1.06942	0.000216337	1.53675	up
Ptrif.0009s1550.v1.3.1	19	28	40	107	121	60	0.32388	0.469744	0.718064	1.64725	1.98455	0.872484	0.0072075	1.18326	up
Ptrif.0009s1553.v1.3.1	68	74	28	293	213	288	2.30423	2.47182	0.978434	9.03549	6.96714	8.45281	4.1809e-06	1.6888	up
Ptrif.0009s1586.v1.3.1	956	1032	1582	329	300	284	15.2542	16.244	26.8538	4.77742	4.6155	3.93103	1.65834e-18	-2.01217	down
Ptrif.0009s1606.v1.3.1	40412	42645	44624	22428	17793	23693	259.083	269.499	304.262	130.919	110.118	131.751	4.08978e-26	-1.17237	down
Ptrif.0009s1611.v1.3.1	192	137	100	431	424	429	2.22314	1.56133	1.2316	4.5512	4.74409	4.31538	2.2174e-06	1.28035	up
Ptrif.0009s1612.v1.3.1	95	62	47	199	160	167	1.67577	1.08704	0.882166	3.20978	2.74101	2.57577	0.00252049	1.03192	up
Ptrif.0009s1614.v1.3.1	117	124	94	318	267	302	1.04194	1.08505	0.89139	2.57948	2.30011	2.33549	5.10549e-08	1.15491	up
Ptrif.0009s1653.v1.3.1	291	226	393	831	1181	799	7.05405	5.39287	10.1505	18.3777	27.7045	16.8447	2.18363e-06	1.32085	up
Ptrif.0009s1689.v1.3.1	3790	4309	3152	1896	1483	2000	65.2259	73.1015	57.6978	29.7112	24.6272	29.8452	1.8264e-13	-1.21723	down
Ptrif.0009s1692.v1.3.1	219	285	333	63	81	68	28.4581	36.512	45.9991	7.39449	10.1001	7.60633	4.46077e-14	-1.98153	down
Ptrif.0009s1703.v1.3.1	1714	1966	3040	1128	1005	1036	19.2019	21.7172	36.2502	11.5009	10.8703	10.0688	3.37858e-07	-1.19242	down
Ptrif.0009s1749.v1.3.1	1807	2186	1795	844	1310	631	55.889	66.6428	59.0498	23.7531	39.1193	16.9292	0.000167285	-1.11129	down
Ptrif.0009s1750.v1.3.1	4821	5494	4661	2154	2803	1677	177.721	199.632	182.716	72.2676	99.738	53.6087	1.09263e-08	-1.27495	down
Ptrif.0009s1759.v1.3.1	6293	5543	4819	13368	13594	14586	256.561	222.746	208.937	496.237	535.029	515.789	2.69714e-22	1.11372	up
Ptrif.0009s1773.v1.3.1	300	257	460	229	167	108	4.93792	4.16021	8.04267	3.42482	2.65485	1.52928	0.00685725	-1.00646	down
Ptrif.0009s1796.v1.3.1	216	180	442	114	119	129	4.96127	4.08626	10.8236	2.37232	2.63716	2.56694	0.00154936	-1.17701	down
Ptrif.0009s1812.v1.3.1	227	147	124	402	451	463	3.90988	2.49384	2.26389	6.31981	7.51725	6.92792	3.85881e-05	1.1174	up
Ptrif.0009s1815.v1.3.1	21	19	14	47	67	74	0.356538	0.307028	0.256298	0.724143	1.10688	1.10319	0.00111017	1.30062	up
Ptrif.0009s1816.v1.3.1	10	13	6	43	59	80	0.171421	0.217065	0.10365	0.661853	0.98243	1.19857	4.22808e-05	1.78922	up
Ptrif.0009s1830.v1.3.1	338	416	855	212	96	188	11.0571	13.4329	29.7795	6.31075	3.01126	5.34265	0.000111034	-1.52546	down
Ptrif.0009s1844.v1.3.1	881	913	2500	690	629	556	7.52847	7.68727	22.7219	5.36874	5.18915	4.12208	0.00301839	-1.14336	down
Ptrif.0009s1880.v1.3.1	1415	1830	1910	467	358	452	23.8392	30.3899	34.2247	7.14614	5.80057	6.59363	9.46266e-35	-2.12233	down
Ptrif.0009s1909.v1.3.1	234	212	1045	93	87	44	10.2799	9.16033	48.8808	3.69752	3.6566	1.64807	7.86891e-05	-1.87414	down
Ptrif.0009s1910.v1.3.1	105	113	1049	68	56	53	4.70451	4.98896	50.101	2.75033	2.41632	2.03213	0.00188982	-1.58285	down
Ptrif.0009s1913.v1.3.1	1861	1665	6978	858	469	518	84.8274	74.8312	338.443	35.586	20.6198	20.4812	0.00138641	-1.59545	down
Ptrif.0009s1925.v1.3.1	1279	1318	2002	664	688	587	33.3594	33.8943	55.5432	15.7763	17.3125	13.281	1.05414e-09	-1.34798	down
Ptrif.0009s1960.v1.3.1	813	1012	1660	605	499	543	14.6442	17.9655	31.8056	9.92464	8.67534	8.47249	4.5476e-05	-1.15536	down
Ptrif.0009s1967.v1.3.1	86	103	390	35	19	6	1.52768	1.82173	7.43731	0.563587	0.316575	0.084056	0.000211441	-1.84806	down
Ptrif.0009s1969.v1.3.1	170	166	896	166	68	84	3.12189	2.99749	17.5128	2.76721	1.19355	1.33847	0.00932401	-1.31279	down
Ptrif.0009s2019.v1.3.1	81	86	490	32	42	20	3.31233	3.46388	21.4097	1.19447	1.64383	0.698159	0.000795027	-1.68118	down
Ptrif.0009s2020.v1.3.1	54	34	262	17	14	6	2.2061	1.37048	11.4063	0.606674	0.553052	0.181274	0.000991172	-1.67385	down
Ptrif.0009s2028.v1.3.1	1535	1916	2419	1017	813	932	38.2517	47.0621	64.1002	23.0616	19.5388	20.1311	1.47519e-09	-1.2171	down
Ptrif.0009s2038.v1.3.1	50	35	59	3	16	8	0.707409	0.481598	0.886943	0.033645	0.216826	0.097209	0.00104841	-1.60667	down
Ptrif.0009s2068.v1.3.1	1009	1302	1600	773	624	646	10.0734	12.8238	16.9951	7.03106	6.01079	5.58958	1.01643e-06	-1.0644	down
Ptrif.0009s2079.v1.3.1	1789	2268	5342	1083	866	905	35.3901	44.2449	112.433	19.503	16.5324	15.5331	4.88724e-06	-1.6142	down
Ptrif.0009s2134.v1.3.1	108	92	119	44	33	62	1.92142	1.62335	2.26043	0.709849	0.569398	0.965029	0.000208941	-1.22274	down
Ptrif.0009s2207.v1.3.1	346	448	1997	183	201	156	10.1449	12.9656	62.4228	4.87256	5.68412	3.97129	0.000197338	-1.73551	down
Ptrif.0009s2269.v1.3.1	251	267	303	97	91	114	2.99146	3.13939	3.84655	1.04834	1.03798	1.17166	1.92739e-15	-1.55821	down
Ptrif.0009s2284.v1.3.1	338	443	1013	167	95	117	6.37134	8.25001	20.3511	2.86545	1.72096	1.9043	8.36771e-07	-1.93336	down
Ptrif.0009s2294.v1.3.1	53	51	32	110	156	160	3.54847	3.3825	2.30458	6.79556	10.2355	9.43307	0.000157894	1.26949	up
Ptrif.0009s2361.v1.3.1	413	473	824	219	242	174	9.39581	10.6227	19.9699	4.52758	5.31211	3.43512	7.18868e-06	-1.42033	down
Ptrif.0009s2396.v1.3.1	1164	1514	2026	435	273	390	51.7437	66.3132	95.7918	17.5888	11.6987	15.0378	3.9213e-17	-2.11098	down
Ptrif.0009s2403.v1.3.1	247	317	570	135	166	173	6.80619	8.61251	16.7312	3.39275	4.41489	4.14185	0.000292337	-1.25019	down
Ptrif.0009s2417.v1.3.1	180	153	814	89	85	97	2.49788	2.08826	12.0122	1.12165	1.12976	1.16143	0.00165923	-1.5096	down
Ptrif.0009s2472.v1.3.1	34	38	25	93	93	116	3.60762	3.85688	2.6286	8.59583	9.27414	10.1801	8.03227e-05	1.27377	up
Ptrif.0009s2553.v1.3.1	12	10	14	44	39	61	1.11979	1.01029	1.42359	4.04468	3.81562	5.44646	0.000875561	1.40074	up
Ptrif.0009s2582.v1.3.1	117	141	79	0	0	0	4.1264	4.88688	2.94703	0	0	0	1.16812e-24	-4.39975	down
Ptrif.0009s2597.v1.3.1	1871	1498	1216	8191	7607	10587	30.4162	24.0008	21.0188	121.286	119.427	149.34	2.54675e-36	2.23974	up
Ptrif.0009s2616.v1.3.1	67	104	77	38	17	49	1.92514	2.97113	2.35441	0.987263	0.467651	1.21342	0.00915471	-1.12999	down
Ptrif.0009s2647.v1.3.1	77	126	77	0	0	0	2.95941	4.77446	3.15825	0	0	0	3.26609e-21	-4.13714	down
Ptrif.0009s2657.v1.3.1	201	264	343	61	52	94	2.07152	2.6622	3.73446	0.560803	0.501004	0.831693	1.15879e-09	-1.90056	down
Ptrif.0009s2678.v1.3.1	40	57	106	21	17	11	0.629909	0.888838	1.77343	0.291132	0.257811	0.143316	0.000733449	-1.56076	down
Ptrif.0011s0003.v1.3.1	53	23	31	98	137	154	4.00618	1.72554	2.46144	6.83493	10.1538	10.2252	0.000424502	1.36998	up
Ptrif.0016s0008.v1.3.1	21	9	14	61	45	55	1.40528	0.587875	0.980893	3.86175	3.04378	3.29442	0.0029953	1.28824	up
Ptrif.0017s0001.v1.3.1	158	156	155	408	405	352	3.48283	3.38108	3.63893	8.20085	8.63418	6.7426	3.64808e-09	1.08614	up
Ptrif.0017s0004.v1.3.1	269	343	310	46	8	21	6.63402	8.34461	8.13326	1.03304	0.1907	0.447223	2.70508e-11	-2.7775	down

## Sheet: CK-14d vs. S-14d
ID	CK-14d-1_Count	CK-14d-2_Count	CK-14d-3_Count	S-14d-1_Count	S-14d-2_Count	S-14d-3_Count	CK-14d-1_FPKM	CK-14d-2_FPKM	CK-14d-3_FPKM	S-14d-1_FPKM	S-14d-2_FPKM	S-14d-3_FPKM	FDR	log2FC	regulated
Ptrif.0001s0086.v1.3.1	209	160	204	45	49	68	2.84586	1.64187	2.67264	0.536896	0.666507	0.91243	3.71678e-06	-1.11587	down
Ptrif.0001s0191.v1.3.1	221	153	174	17	13	17	17.1009	8.89291	12.9219	1.13806	0.991736	1.26496	1.46457e-18	-1.99824	down
Ptrif.0001s0225.v1.3.1	1277	831	957	402	201	423	98.8638	48.5426	71.3634	27.3974	15.7227	32.2493	6.60806e-06	-1.05044	down
Ptrif.0001s0510.v1.3.1	3031	5092	3923	153	191	302	104.144	132.015	129.834	4.62423	6.6407	10.234	7.80846e-27	-2.39552	down
Ptrif.0001s0581.v1.3.1	5157	9406	6496	2203	2173	1387	166.882	229.681	202.508	62.7533	71.3301	44.2472	3.40685e-20	-1.48292	down
Ptrif.0001s0647.v1.3.1	5496	10924	5009	278	210	118	509.203	763.599	446.975	22.6146	19.6816	10.77	5.56863e-30	-2.57683	down
Ptrif.0001s0648.v1.3.1	296	511	240	24	24	6	51.7963	67.4505	40.417	3.63753	4.1098	0.921673	7.21616e-24	-2.27862	down
Ptrif.0001s0649.v1.3.1	1507	3413	1521	147	165	111	117.639	201.097	114.358	10.0714	13.037	8.53266	5.27703e-52	-2.86558	down
Ptrif.0001s0736.v1.3.1	499	457	472	228	126	174	72.4853	50.0798	66.0293	29.1101	18.4739	24.9332	8.60775e-08	-1.06722	down
Ptrif.0001s1470.v1.3.1	137	144	160	38	56	27	2.28747	1.82211	2.58011	0.546963	0.949996	0.432777	1.94202e-05	-1.06821	down
Ptrif.0001s1472.v1.3.1	1558	1760	1372	443	246	401	25.331	21.5969	21.4912	6.34076	4.04652	6.41669	1.37814e-26	-1.70909	down
Ptrif.0001s1679.v1.3.1	76	48	81	13	9	6	4.42698	2.10491	4.55943	0.634638	0.516484	0.322466	1.17461e-05	-1.11184	down
Ptrif.0001s1947.v1.3.1	110	115	127	49	32	32	2.26522	1.78893	2.51358	0.883943	0.661956	0.635794	3.8704e-05	-1.00975	down
Ptrif.0001s1976.v1.3.1	4596	4811	4764	1667	966	1710	152.938	120.777	152.699	48.8178	32.5892	56.08	2.22462e-16	-1.36676	down
Ptrif.0001s2149.v1.3.1	1196	1105	1218	438	266	404	13.2829	8.91094	12.8064	4.37694	2.87813	4.21151	7.1492e-14	-1.31385	down
Ptrif.0001s2151.v1.3.1	626	788	760	45	17	15	29.8738	28.3589	34.9385	1.85784	0.786696	0.700033	2.96027e-61	-3.29464	down
Ptrif.0001s2170.v1.3.1	68	98	93	27	24	15	1.37053	1.50455	1.81905	0.470143	0.47871	0.29674	3.55934e-05	-1.05642	down
Ptrif.0001s2391.v1.3.1	301	228	332	66	81	63	9.92964	5.66854	10.5477	1.91801	2.71021	2.05167	3.60689e-09	-1.3306	down
Ptrif.0001s2400.v1.3.1	53	51	40	7	4	2	2.54332	1.82244	1.82012	0.262216	0.15453	0.090433	4.41785e-06	-1.13907	down
Ptrif.0001s2450.v1.3.1	143	113	136	16	2	12	4.81986	2.85317	4.40728	0.475264	0.041445	0.38281	2.35026e-10	-1.5301	down
Ptrif.0001s2451.v1.3.1	4154	4211	3800	1930	1257	1752	144.333	110.372	127.178	59.0276	44.283	60.0098	5.32169e-15	-1.0817	down
Ptrif.0001s2589.v1.3.1	297	404	309	58	26	100	20.2978	20.867	20.3267	3.48339	1.78731	6.72779	6.10416e-08	-1.31955	down
Ptrif.0001s2612.v1.3.1	401	598	508	174	208	139	8.93578	10.049	10.8972	3.40333	4.68601	3.03965	3.41188e-10	-1.15286	down
Ptrif.0001s3012.v1.3.1	89	159	143	20	14	18	1.57976	2.12096	2.44081	0.311431	0.234746	0.308295	1.80138e-12	-1.63782	down
Ptrif.0002s0067.v1.3.1	398	356	441	67	12	18	10.3132	6.96416	11.0267	1.51554	0.3115	0.448548	1.33884e-11	-1.62056	down
Ptrif.0002s0214.v1.3.1	8005	9116	9201	934	1813	519	85.7839	73.6902	94.9622	8.82838	19.7325	5.54543	5.53407e-05	-1.02144	down
Ptrif.0002s0215.v1.3.1	112073	155644	124267	66437	32382	43372	1196.04	1253.99	1276.25	624.046	353.08	457.063	3.77426e-13	-1.17293	down
Ptrif.0002s0250.v1.3.1	916	1113	839	402	235	388	91.0614	83.5272	80.3037	35.1849	23.6897	37.9691	4.78444e-12	-1.16597	down
Ptrif.0002s0295.v1.3.1	426	463	543	190	205	118	9.65985	7.92607	11.8749	3.78659	4.72052	2.62553	1.07725e-06	-1.04406	down
Ptrif.0002s0407.v1.3.1	269	303	341	73	61	58	2.34103	1.99315	2.85934	0.557643	0.538972	0.493102	3.97308e-18	-1.66929	down
Ptrif.0002s0410.v1.3.1	79	121	123	24	14	22	3.02977	3.50998	4.54314	0.788459	0.519481	0.80496	4.03472e-08	-1.329	down
Ptrif.0002s0428.v1.3.1	185	136	207	32	20	8	15.0619	8.35327	16.2074	2.28625	1.63265	0.625025	1.62349e-09	-1.46776	down
Ptrif.0002s0552.v1.3.1	1029	1073	1243	406	282	413	16.7265	13.1601	19.4604	5.80765	4.63788	6.62048	9.4934e-14	-1.27128	down
Ptrif.0002s0593.v1.3.1	389	482	593	33	38	36	10.4931	9.80225	15.3987	0.765335	1.02867	0.946292	8.1357e-42	-2.66791	down
Ptrif.0002s0670.v1.3.1	65	91	55	12	14	11	1.78909	1.87382	1.4496	0.275998	0.376854	0.275758	1.24641e-06	-1.21491	down
Ptrif.0002s0675.v1.3.1	228	303	344	67	107	99	6.19327	6.22245	9.01192	1.59334	2.94472	2.63931	2.51827e-06	-1.08588	down
Ptrif.0002s1021.v1.3.1	6619	8435	6966	1815	958	1207	161.634	155.407	163.843	39.02	23.7228	29.0438	4.25813e-47	-2.08501	down
Ptrif.0002s1256.v1.3.1	443	1401	369	48	47	26	25.6656	61.2509	20.595	2.44411	2.75542	1.45219	1.56875e-19	-2.08706	down
Ptrif.0002s1379.v1.3.1	67	79	82	2	0	7	1.08452	0.96433	1.26791	0.028593	0	0.111552	3.58577e-09	-1.41113	down
Ptrif.0002s1476.v1.3.1	16108	21944	22985	8134	3415	5847	304.452	312.933	418.481	135.346	65.4782	108.968	1.07765e-05	-1.08368	down
Ptrif.0002s1513.v1.3.1	442	586	426	196	141	184	19.6375	19.7143	18.3674	7.58465	6.30868	8.09549	4.02395e-15	-1.19317	down
Ptrif.0002s1528.v1.3.1	1264	723	679	350	202	316	33.7214	14.5628	17.4609	8.21638	5.45238	8.30726	5.9125e-06	-1.06423	down
Ptrif.0002s1795.v1.3.1	119	214	165	19	24	11	10.668	14.6072	14.3314	1.4738	2.17757	0.932254	2.41841e-15	-1.8123	down
Ptrif.0002s1864.v1.3.1	340	564	388	124	95	50	9.76654	12.2228	10.7163	3.12431	2.7493	1.41439	2.3541e-12	-1.51225	down
Ptrif.0002s1878.v1.3.1	132	115	171	15	2	21	3.24613	2.13542	4.0542	0.315964	0.035446	0.48768	4.85009e-07	-1.23676	down
Ptrif.0002s1879.v1.3.1	105	125	158	21	6	31	2.22691	1.99315	3.22672	0.382417	0.12907	0.630979	7.63861e-06	-1.13754	down
Ptrif.0002s1921.v1.3.1	120	94	120	38	34	20	6.28764	3.70881	6.08292	1.7451	1.81702	0.992543	9.31222e-05	-1.01123	down
Ptrif.0002s1951.v1.3.1	206	181	244	64	67	47	8.09482	5.36844	9.22535	2.20248	2.65196	1.81845	2.57613e-07	-1.18506	down
Ptrif.0002s1959.v1.3.1	108	96	128	17	30	24	5.10083	3.43779	5.84105	0.678598	1.40963	1.09106	4.49176e-06	-1.15579	down
Ptrif.0002s1988.v1.3.1	919	1135	1061	496	340	298	34.8671	32.4946	38.7655	16.5521	13.0607	11.1435	9.4934e-14	-1.17763	down
Ptrif.0002s2043.v1.3.1	811	779	841	304	169	316	39.4863	28.6316	39.4362	13.0186	8.30542	15.1614	1.87648e-09	-1.19889	down
Ptrif.0002s2059.v1.3.1	1464	928	779	327	164	224	33.988	16.2531	17.4177	6.67084	3.85829	5.12559	5.60309e-11	-1.44442	down
Ptrif.0002s2072.v1.3.1	315	367	339	153	122	145	8.5714	7.5337	8.88961	3.65807	3.34984	3.8856	2.04722e-09	-1.00441	down
Ptrif.0002s2088.v1.3.1	423	602	533	193	235	198	7.65723	8.24416	9.30184	3.06532	4.29042	3.50969	3.2184e-09	-1.01176	down
Ptrif.0002s2195.v1.3.1	1059	1104	2453	302	285	303	21.0437	16.6401	47.1255	5.32003	5.78925	5.91768	7.56874e-05	-1.03228	down
Ptrif.0002s2400.v1.3.1	526	594	477	202	251	170	8.50479	7.24216	7.43506	2.87004	4.11863	2.70713	8.84044e-09	-1.03282	down
Ptrif.0002s2411.v1.3.1	4354	5654	4809	2145	1894	2223	72.0629	70.6024	76.6644	31.2478	31.7861	36.2719	4.92167e-33	-1.07183	down
Ptrif.0002s2422.v1.3.1	1101	953	966	304	204	269	22.9126	14.9669	19.3689	5.55702	4.2887	5.50474	2.62602e-21	-1.57765	down
Ptrif.0002s2491.v1.3.1	163	135	240	36	17	40	2.94788	1.83653	4.18873	0.569987	0.307005	0.709964	1.98058e-07	-1.2872	down
Ptrif.0002s2545.v1.3.1	180	286	169	53	14	43	3.34063	4.00395	3.01444	0.850711	0.257984	0.772231	4.98342e-08	-1.33141	down
Ptrif.0002s2620.v1.3.1	157	173	182	28	36	46	5.11228	4.25141	5.72087	0.848911	1.34127	1.46753	8.53607e-10	-1.39507	down
Ptrif.0002s2623.v1.3.1	3299	2143	3615	639	635	454	53.1021	26.0209	56.0588	9.05591	10.3628	7.2018	2.73523e-08	-1.34455	down
Ptrif.0002s2691.v1.3.1	82	128	200	15	14	23	1.40049	1.6573	3.30954	0.225073	0.234809	0.382427	5.37616e-08	-1.34163	down
Ptrif.0002s2766.v1.3.1	574	403	424	119	97	120	17.7698	9.4191	12.6448	3.22125	3.03667	3.63952	3.72978e-13	-1.48231	down
Ptrif.0002s3045.v1.3.1	240	191	180	57	31	45	18.7233	11.2027	13.5249	3.90189	2.41158	3.42006	5.60491e-10	-1.40727	down
Ptrif.0002s3064.v1.3.1	507	779	510	222	176	254	68.3324	79.253	66.2467	26.3625	24.0932	33.6889	1.25579e-11	-1.13223	down
Ptrif.0002s3209.v1.3.1	910	1111	972	361	425	341	28.0024	25.7993	28.7945	9.77885	13.2716	10.3299	1.13507e-16	-1.15617	down
Ptrif.0003s0105.v1.3.1	95	176	104	16	6	15	1.79458	2.50903	1.87979	0.265014	0.115278	0.275652	1.34705e-12	-1.67723	down
Ptrif.0003s0142.v1.3.1	1452	1557	1303	695	318	279	21.7756	17.6133	18.8252	9.17791	4.82795	4.12024	9.10521e-09	-1.22667	down
Ptrif.0003s0154.v1.3.1	1486	1859	1631	396	475	522	41.6641	39.3287	44.054	9.77162	13.5062	14.4208	5.32474e-27	-1.52279	down
Ptrif.0003s0220.v1.3.1	820	633	758	191	83	113	15.9986	9.32412	14.2511	3.27282	1.63672	2.17536	1.63835e-16	-1.74197	down
Ptrif.0003s0345.v1.3.1	2056	1120	1917	463	395	502	32.9868	13.5469	29.6218	6.53347	6.41476	7.92712	4.59474e-10	-1.33779	down
Ptrif.0003s0602.v1.3.1	623	557	433	163	80	180	15.2795	10.3111	10.2323	3.51914	1.97233	4.33312	8.40937e-09	-1.28432	down
Ptrif.0003s0639.v1.3.1	174	198	260	84	42	52	2.15292	1.84865	3.0967	0.907384	0.517695	0.63485	2.06715e-06	-1.13622	down
Ptrif.0003s0644.v1.3.1	171	193	179	23	14	17	11.2727	9.61741	11.36	1.32666	0.897944	1.08365	3.40836e-24	-2.1538	down
Ptrif.0003s0735.v1.3.1	86	188	141	30	31	22	1.50966	2.49414	2.39892	0.452776	0.546095	0.379815	4.71017e-08	-1.30997	down
Ptrif.0003s0757.v1.3.1	927	919	916	346	212	313	32.1766	24.0724	30.627	10.5595	7.44065	10.693	1.95059e-15	-1.33115	down
Ptrif.0003s0964.v1.3.1	42	71	70	2	0	3	1.62016	2.06964	2.59104	0.064909	0	0.07648	1.94468e-09	-1.42636	down
Ptrif.0003s0986.v1.3.1	663	881	608	307	262	335	32.4295	32.532	28.6527	13.2205	12.9783	16.1651	1.00814e-12	-1.00797	down
Ptrif.0003s1164.v1.3.1	55	85	107	2	2	4	2.57745	2.99335	4.82346	0.0625	0.095037	0.151474	7.60568e-12	-1.62461	down
Ptrif.0003s1809.v1.3.1	1634	1645	1516	448	385	572	162.546	123.398	145.197	39.1849	38.7749	56.0379	4.60658e-20	-1.4385	down
Ptrif.0003s1987.v1.3.1	7910	7502	8103	2291	1709	1317	226.513	162.101	223.524	57.7516	49.6342	37.1906	1.32807e-30	-1.78069	down
Ptrif.0003s2114.v1.3.1	99	84	69	27	21	17	0.741419	0.474726	0.493199	0.173787	0.153326	0.124791	6.42574e-05	-1.03281	down
Ptrif.0003s2588.v1.3.1	118	84	110	17	15	15	2.15454	1.15521	1.94053	0.262637	0.274029	0.266743	6.97574e-09	-1.40698	down
Ptrif.0003s2596.v1.3.1	196	159	153	64	45	58	3.37838	2.06007	2.52902	0.957378	0.771767	0.973998	6.0871e-06	-1.05241	down
Ptrif.0003s2937.v1.3.1	2994	5047	2786	32	32	15	71.9907	91.5705	64.5241	0.67343	0.772847	0.333935	3.43153e-242	-5.52432	down
Ptrif.0003s2938.v1.3.1	561	622	442	1	0	0	14.0608	11.7588	10.6619	0.020467	0	0	7.11373e-112	-4.52854	down
Ptrif.0003s3129.v1.3.1	1694	1652	1678	438	535	354	30.7281	22.5983	29.3072	6.99194	9.83676	6.32399	8.43157e-21	-1.5398	down
Ptrif.0003s3419.v1.3.1	1151	874	1033	354	457	241	10.2649	5.88277	8.87935	2.77736	4.13505	2.11459	1.06107e-06	-1.06992	down
Ptrif.0003s3432.v1.3.1	246	247	445	2	14	10	7.01909	5.31724	12.2519	0.027881	0.398376	0.268667	8.74665e-20	-2.11744	down
Ptrif.0003s3705.v1.3.1	968	410	578	123	133	132	16.0471	5.12165	9.22779	1.78608	2.22117	2.14715	2.07272e-09	-1.40848	down
Ptrif.0003s3731.v1.3.1	930	769	581	387	198	256	47.2192	29.4786	28.389	17.2803	10.1591	12.7775	2.40949e-06	-1.02031	down
Ptrif.0003s3855.v1.3.1	902	1566	827	321	463	306	23.0901	30.2458	20.3788	7.22185	12.0062	7.71514	8.34972e-09	-1.136	down
Ptrif.0003s4165.v1.3.1	2870	2647	2321	979	798	866	26.8731	18.7029	20.932	8.07025	7.5803	7.98993	7.38912e-25	-1.33485	down
Ptrif.0003s4197.v1.3.1	175	196	251	32	14	24	8.29551	7.00803	11.474	1.33018	0.673842	1.09221	2.02019e-16	-1.86255	down
Ptrif.0004s0149.v1.3.1	18100	18915	14538	4832	3330	4716	260.749	205.598	201.739	61.2852	48.6621	66.9885	9.12421e-41	-1.72024	down
Ptrif.0004s0361.v1.3.1	90	72	143	13	13	18	1.26067	0.765274	1.94234	0.16065	0.183135	0.247605	1.06107e-06	-1.22451	down
Ptrif.0004s0365.v1.3.1	201	119	298	42	54	46	2.81593	1.25344	4.03315	0.508011	0.759706	0.624422	3.88167e-05	-1.0646	down
Ptrif.0004s0803.v1.3.1	836	606	426	65	86	104	21.1305	11.5303	10.3633	1.41939	2.20736	2.6162	3.73161e-17	-1.84373	down
Ptrif.0004s0856.v1.3.1	414	255	317	12	31	7	10.8885	5.06063	8.02556	0.26295	0.804907	0.177474	1.23263e-15	-1.88417	down
Ptrif.0004s0866.v1.3.1	94	93	80	14	18	10	0.928302	0.690636	0.764305	0.118532	0.178761	0.096326	1.98806e-08	-1.36839	down
Ptrif.0004s1029.v1.3.1	680	410	685	166	189	94	17.1171	7.78847	16.6268	3.6623	4.81801	2.32912	3.37437e-07	-1.21744	down
Ptrif.0004s1354.v1.3.1	84	94	86	22	22	26	1.84225	1.56026	1.82372	0.420268	0.473303	0.566951	7.8569e-06	-1.10378	down
Ptrif.0004s1409.v1.3.1	1173	1028	971	358	463	352	9.37061	6.19737	7.46545	2.51678	3.7449	2.76788	8.02807e-10	-1.10407	down
Ptrif.0004s1410.v1.3.1	555	472	505	61	117	89	27.2804	17.5135	23.8978	2.60249	5.82701	4.27159	3.86822e-15	-1.68417	down
Ptrif.0004s1771.v1.3.1	636	432	634	62	122	105	34.3182	17.6001	32.9457	2.90222	6.65378	5.5507	6.08823e-12	-1.56987	down
Ptrif.0004s2028.v1.3.1	777	864	917	275	319	273	15.9839	13.4175	18.1784	4.97821	6.6543	5.53627	2.09347e-15	-1.25602	down
Ptrif.0004s2164.v1.3.1	146	124	141	25	18	21	2.96588	1.75029	2.59177	0.393139	0.404441	0.352929	3.30991e-12	-1.5992	down
Ptrif.0004s2187.v1.3.1	367	219	421	111	93	100	5.47292	2.46301	6.04301	1.45142	1.40595	1.46885	1.06667e-05	-1.0734	down
Ptrif.0004s2251.v1.3.1	896	940	926	332	158	418	22.7445	18.0107	22.6584	7.40822	4.07074	10.4483	3.3253e-06	-1.06617	down
Ptrif.0004s2457.v1.3.1	41	85	62	0	0	0	1.13041	1.76887	1.63255	0	0	0	1.50227e-11	-1.57332	down
Ptrif.0004s2463.v1.3.1	1900	1735	1556	517	439	374	48.507	33.4239	38.2671	11.6044	11.3612	9.41166	5.41642e-30	-1.64912	down
Ptrif.0004s2475.v1.3.1	159	143	428	32	19	44	8.02422	5.4539	20.9825	1.42338	0.932897	2.13892	2.15744e-06	-1.18808	down
Ptrif.0004s2682.v1.3.1	6250	10478	5566	1743	1602	1111	251.328	317.923	215.603	61.6874	65.3251	44.0433	3.49575e-33	-1.87607	down
Ptrif.0004s2942.v1.3.1	393	797	429	11	16	6	23.912	36.6299	25.1781	0.558364	0.963796	0.315812	2.15994e-61	-3.42911	down
Ptrif.0004s2966.v1.3.1	2664	2352	2293	596	767	559	80.9398	53.9221	67.0925	15.9324	23.6156	16.7265	3.11047e-21	-1.54854	down
Ptrif.0005s0281.v1.3.1	389	592	579	151	117	58	9.66936	11.1014	13.8607	3.2921	2.94482	1.41675	3.15551e-11	-1.47288	down
Ptrif.0005s0715.v1.3.1	911	1726	889	435	295	342	19.8188	28.3528	18.6353	8.33822	6.50612	7.33378	4.28535e-14	-1.31275	down
Ptrif.0005s1743.v1.3.1	533	344	398	106	78	93	7.07478	3.4437	5.08455	1.2312	1.04485	1.21161	8.52737e-13	-1.52355	down
Ptrif.0005s1853.v1.3.1	2979	2935	2704	633	348	705	85.8234	63.7865	75.038	16.0474	10.1526	20.0112	4.87218e-24	-1.82281	down
Ptrif.0005s1902.v1.3.1	118	164	145	20	12	22	6.40179	6.7225	7.59857	0.924567	0.637349	1.18415	1.95059e-15	-1.78757	down
Ptrif.0005s1918.v1.3.1	449	310	320	110	80	124	13.1342	6.82692	8.99301	2.81799	2.34944	3.55608	8.45325e-08	-1.19841	down
Ptrif.0005s2027.v1.3.1	40	70	43	0	5	5	1.42484	1.8963	1.47161	0	0.146371	0.142686	2.5502e-05	-1.02821	down
Ptrif.0005s2091.v1.3.1	576	587	786	255	100	178	11.102	8.53333	14.5877	4.31745	1.94432	3.37042	4.98342e-08	-1.23877	down
Ptrif.0005s2244.v1.3.1	892	993	999	392	329	412	21.1045	17.736	22.7771	8.17016	7.90036	9.61437	5.00704e-15	-1.11009	down
Ptrif.0005s2797.v1.3.1	430	389	489	185	159	166	5.53049	3.77303	6.02334	2.09262	2.05137	2.12013	1.23045e-07	-1.02325	down
Ptrif.0005s2847.v1.3.1	448	632	551	73	47	37	7.79046	8.29458	9.22087	1.10436	0.82408	0.624797	3.92708e-46	-2.57697	down
Ptrif.0005s2898.v1.3.1	220	348	308	47	38	22	7.77008	9.27588	10.4975	1.45999	1.35841	0.739464	5.13223e-22	-2.02581	down
Ptrif.0005s3015.v1.3.1	1189	1181	926	535	402	378	7.70903	5.77579	5.78559	3.05359	2.63988	2.41189	1.00814e-12	-1.07828	down
Ptrif.0005s3016.v1.3.1	993	1120	1013	361	401	257	6.49405	5.52278	6.37558	2.07565	2.65509	1.65155	2.54113e-15	-1.28929	down
Ptrif.0006s0038.v1.3.1	301	280	305	112	76	101	48.204	33.7524	47.0436	15.6596	12.2663	15.8457	3.58669e-09	-1.18596	down
Ptrif.0006s0964.v1.3.1	3755	3537	3208	1051	793	1071	68.364	48.5827	56.2676	16.8427	14.6433	19.2202	1.21351e-30	-1.56998	down
Ptrif.0006s0966.v1.3.1	1254	1621	1322	608	554	582	20.8304	20.3167	21.1586	8.87668	9.32549	9.53193	6.18867e-32	-1.09099	down
Ptrif.0006s1135.v1.3.1	123	112	138	42	12	35	4.43801	3.07015	4.80077	1.33641	0.42135	1.23801	0.000145262	-1.00121	down
Ptrif.0006s1160.v1.3.1	702	677	583	251	159	294	86.0959	62.5694	68.8589	26.9992	19.677	35.5188	6.36701e-08	-1.08362	down
Ptrif.0006s1374.v1.3.1	755	621	730	98	20	64	17.0915	10.6164	15.9287	1.94227	0.444496	1.42403	5.88973e-06	-1.10947	down
Ptrif.0006s1420.v1.3.1	3584	3248	2688	937	1024	739	132.304	90.4683	95.5721	30.4364	38.3305	26.8821	1.14314e-21	-1.48476	down
Ptrif.0006s1573.v1.3.1	547	336	389	56	33	66	9.67228	4.48018	6.6301	0.869143	0.585173	1.14657	7.05544e-17	-1.87067	down
Ptrif.0006s1604.v1.3.1	1516	1182	1729	402	427	390	25.2084	14.8383	27.6956	5.88064	7.20219	6.38901	1.66069e-14	-1.42785	down
Ptrif.0006s2161.v1.3.1	191	266	420	111	87	59	4.14433	4.36962	8.79634	2.12483	1.921	1.25396	5.60675e-05	-1.0217	down
Ptrif.0007s0024.v1.3.1	872	569	1455	109	43	115	8.82069	4.33823	14.1802	0.962539	0.435911	1.14524	4.05471e-05	-1.00947	down
Ptrif.0007s0241.v1.3.1	12120	6318	7236	1835	1241	1853	308.74	121.419	177.54	41.1542	32.0575	46.5225	2.3068e-06	-1.19115	down
Ptrif.0007s0678.v1.3.1	3085	3378	5189	1525	1253	1480	40.6535	33.5904	65.8709	17.692	16.7518	19.232	6.3041e-09	-1.10517	down
Ptrif.0007s0712.v1.3.1	594	409	523	149	85	142	17.5407	9.09592	14.8717	3.85969	2.52406	4.10713	2.47326e-10	-1.3816	down
Ptrif.0007s0854.v1.3.1	9427	13472	10418	1966	1922	739	322.788	348.05	343.615	59.2574	66.7456	24.9355	1.834e-08	-1.38052	down
Ptrif.0007s0898.v1.3.1	94	239	60	0	0	0	1.45067	2.7885	0.891031	0	0	0	3.15911e-13	-1.68888	down
Ptrif.0007s0974.v1.3.1	3786	4028	4780	1963	1041	1693	38.3898	30.8119	46.6879	17.5175	10.7048	16.9254	1.43887e-09	-1.10499	down
Ptrif.0007s1048.v1.3.1	7574	6271	6246	3361	2292	2815	122.348	76.4253	97.181	47.7954	37.5556	44.8368	3.95426e-11	-1.01939	down
Ptrif.0007s1547.v1.3.1	52	50	63	5	6	9	2.05124	1.46863	2.36383	0.144021	0.206664	0.325953	4.72698e-06	-1.15237	down
Ptrif.0007s1549.v1.3.1	409	372	643	156	141	159	4.03881	2.77386	6.12211	1.3499	1.40641	1.54454	1.09537e-06	-1.10589	down
Ptrif.0007s1617.v1.3.1	8669	11721	9072	4489	2760	1836	152.847	155.916	154.066	69.673	49.3632	31.9161	2.44734e-05	-1.03532	down
Ptrif.0007s1626.v1.3.1	1111	1429	1267	452	344	300	40.8387	39.5434	43.1401	14.7121	12.5028	11.971	1.21351e-30	-1.52489	down
Ptrif.0007s1806.v1.3.1	208	258	237	20	56	34	4.12335	3.86018	4.52884	0.342633	1.11237	0.662687	4.54566e-10	-1.47968	down
Ptrif.0007s1811.v1.3.1	66	111	112	22	17	10	1.16966	1.48894	1.92612	0.341946	0.293428	0.159011	4.55462e-07	-1.25596	down
Ptrif.0007s2494.v1.3.1	210	135	196	40	65	27	3.36992	1.62996	3.02907	0.559241	1.049	0.416734	7.40983e-05	-1.03202	down
Ptrif.0007s2586.v1.3.1	295	275	298	25	49	44	8.43815	5.93606	8.20927	0.610176	1.4201	1.23653	1.49114e-16	-1.81862	down
Ptrif.0007s2649.v1.3.1	1699	1313	1920	379	574	553	27.9661	16.3026	30.4385	5.48498	9.58099	8.97563	8.20877e-09	-1.21284	down
Ptrif.0007s2728.v1.3.1	105	85	232	12	20	13	1.23949	0.759278	2.64948	0.114967	0.238618	0.14774	6.06899e-07	-1.23565	down
Ptrif.0007s2886.v1.3.1	7156	5866	7160	2185	1512	1569	213.34	131.939	205.616	57.3365	45.7173	46.1027	1.81547e-24	-1.60458	down
Ptrif.0008s0016.v1.3.1	76	41	78	5	9	10	1.81065	0.7416	1.7915	0.084688	0.218837	0.235547	4.20186e-05	-1.03867	down
Ptrif.0008s0025.v1.3.1	381	117	212	58	49	52	21.3055	4.9129	11.4161	2.84114	2.75252	2.84096	0.000116543	-1.01288	down
Ptrif.0008s0385.v1.3.1	65	114	122	6	7	8	1.01001	1.34791	1.84243	0.078162	0.111852	0.119583	2.09725e-12	-1.67676	down
Ptrif.0008s0485.v1.3.1	247	241	262	22	10	20	7.60162	5.58675	7.73979	0.581564	0.307226	0.580761	3.8735e-30	-2.43197	down
Ptrif.0008s0638.v1.3.1	324	369	295	144	131	87	44.2737	38.0564	38.8976	17.273	18.076	11.716	3.88514e-08	-1.07092	down
Ptrif.0008s1105.v1.3.1	129	236	98	2	0	7	11.2698	15.5785	8.18721	0.103394	0	0.597115	4.31346e-17	-1.96782	down
Ptrif.0008s1106.v1.3.1	340	411	283	7	3	19	36.1022	32.8704	28.9074	0.625805	0.285214	1.93712	2.5312e-38	-2.83327	down
Ptrif.0008s1110.v1.3.1	213	534	207	0	0	0	10.3595	19.6006	9.67984	0	0	0	1.85804e-39	-2.96487	down
Ptrif.0008s1414.v1.3.1	981	896	952	316	286	247	33.562	23.1302	31.3736	9.51642	9.92055	8.31114	9.69275e-20	-1.4215	down
Ptrif.0008s1533.v1.3.1	1176	604	1698	114	96	98	17.891	6.92554	24.8869	1.52727	1.46779	1.46345	8.48195e-08	-1.30686	down
Ptrif.0008s1819.v1.3.1	775	430	497	177	121	173	13.6031	5.6949	8.39399	2.72445	2.14201	2.99137	8.74363e-08	-1.22209	down
Ptrif.0008s2120.v1.3.1	88	104	56	13	13	18	1.87497	1.68393	1.14936	0.239825	0.264176	0.365265	1.41397e-06	-1.20994	down
Ptrif.0008s2121.v1.3.1	653	770	773	61	39	76	9.54903	8.49715	10.8893	0.78028	0.564739	1.08204	9.93522e-54	-2.78437	down
Ptrif.0008s2389.v1.3.1	135	231	186	42	33	22	3.29587	4.25621	4.36603	0.889541	0.807222	0.510219	9.92574e-13	-1.58663	down
Ptrif.0008s2400.v1.3.1	3011	3056	2862	475	335	569	71.1198	54.4736	65.1312	9.86974	8.02809	13.2338	5.10133e-46	-2.22288	down
Ptrif.0008s2748.v1.3.1	161	241	159	64	70	70	17.02	19.2809	16.2515	5.91665	7.53775	7.32547	1.19315e-06	-1.01779	down
Ptrif.0009s0061.v1.3.1	137	240	154	67	39	51	2.72708	3.60371	2.94504	1.16863	0.7832	0.997194	3.04241e-07	-1.15144	down
Ptrif.0009s0242.v1.3.1	667	538	758	184	149	193	26.7985	16.3236	29.3288	6.49924	6.07538	7.62154	1.07594e-12	-1.40707	down
Ptrif.0009s0516.v1.3.1	740	554	785	202	238	217	27.1804	15.3518	27.7847	6.50938	8.87595	7.85122	4.29841e-09	-1.20554	down
Ptrif.0009s1077.v1.3.1	507	345	461	55	61	43	10.7418	5.50895	9.40381	1.0234	1.30316	0.885116	4.36336e-22	-2.04354	down
Ptrif.0009s1437.v1.3.1	48	42	36	0	0	0	3.75756	2.50787	2.71981	0	0	0	7.44446e-08	-1.24568	down
Ptrif.0009s1477.v1.3.1	1165	605	1059	148	246	199	29.1117	11.4014	25.4951	3.25178	6.21823	4.88605	1.69215e-09	-1.39791	down
Ptrif.0009s1495.v1.3.1	143	106	91	18	16	20	2.89947	1.62548	1.77765	0.311663	0.316684	0.393385	6.22918e-09	-1.40547	down
Ptrif.0009s1581.v1.3.1	336	330	345	101	102	47	9.19058	6.79144	9.07176	2.41254	2.79672	1.24147	5.3857e-09	-1.31573	down
Ptrif.0009s1801.v1.3.1	11459	10702	11172	3431	1635	3475	839.459	591.521	788.36	221.258	121.5	251.007	3.4846e-07	-1.21067	down
Ptrif.0009s1970.v1.3.1	49	66	54	3	0	2	0.542943	0.555728	0.579211	0.019865	0	0.011153	7.20136e-10	-1.46801	down
Ptrif.0009s2019.v1.3.1	283	299	331	25	8	28	12.4168	9.90536	14.0094	0.935422	0.328495	1.18129	8.06842e-26	-2.31594	down
Ptrif.0009s2020.v1.3.1	102	118	159	42	22	34	4.45705	3.86909	6.66376	1.58672	0.935074	1.44838	1.51685e-05	-1.08995	down
Ptrif.0009s2070.v1.3.1	1104	934	1183	478	371	334	15.8775	10.0214	16.2815	5.97266	5.4913	4.70607	4.35259e-10	-1.12946	down
Ptrif.0009s2280.v1.3.1	2994	5571	2813	1426	1160	996	42.3567	59.4539	38.3233	17.7534	16.6443	13.8805	2.65544e-16	-1.30948	down
Ptrif.0009s2625.v1.3.1	684	990	786	386	256	292	8.91653	9.74526	9.8758	4.42956	3.3884	3.75666	7.91747e-16	-1.14454	down
Ptrif.0001s1265.v1.3.1	26137	20248	25058	60804	62630	52573	3579.87	2092.39	3305.93	7332.2	8702.2	7100.43	1.92671e-14	1.21377	up
Ptrif.0002s0919.v1.3.1	15	12	12	132	45	77	0.529345	0.315745	0.395199	4.30159	1.66784	2.78865	2.23389e-06	1.19043	up
Ptrif.0002s0973.v1.3.1	136	277	131	940	681	407	9.06153	13.9816	8.39409	55.4599	46.2511	26.8938	1.28952e-10	1.42339	up
Ptrif.0002s2565.v1.3.1	1643	3176	1840	8359	5427	6960	43.1213	62.8971	46.5046	193.193	144.508	180.169	1.06892e-25	1.57103	up
Ptrif.0003s1165.v1.3.1	26	35	33	125	79	104	0.673734	0.704153	0.841895	2.94581	2.14373	2.73465	8.18397e-07	1.17709	up
Ptrif.0003s1816.v1.3.1	2251	3198	2434	5914	4267	5357	35.1617	37.6914	36.6234	81.3268	67.6069	82.5145	1.36445e-24	1.04866	up
Ptrif.0003s3206.v1.3.1	30	31	35	177	94	86	0.612557	0.487247	0.707006	3.27823	1.9994	1.77042	4.33071e-06	1.14796	up
Ptrif.0003s3759.v1.3.1	874	1120	994	3030	2306	2533	51.3011	49.5895	56.1638	156.546	137.263	146.612	6.65686e-50	1.44103	up
Ptrif.0004s0190.v1.3.1	2775	3855	3431	8165	5385	7018	99.7126	104.506	118.739	258.296	196.296	248.661	2.31285e-17	1.06033	up
Ptrif.0005s2255.v1.3.1	29	19	13	254	118	113	1.18842	0.587086	0.514645	9.38481	5.0216	4.66488	4.273e-10	1.51148	up
Ptrif.0005s2508.v1.3.1	104	85	113	409	155	318	9.11614	5.65417	9.56639	31.7324	13.8732	27.6214	7.36055e-05	1.0037	up
Ptrif.0006s0943.v1.3.1	135	121	148	380	359	316	3.87285	2.62784	4.1002	9.62789	10.4911	8.95244	1.73551e-10	1.20533	up
Ptrif.0006s2072.v1.3.1	2171	2827	2172	6569	4311	4390	16.2791	15.9972	15.6879	43.3767	32.7957	32.4655	8.13361e-20	1.11637	up
Ptrif.0009s1759.v1.3.1	1439	1620	1628	5213	3495	3939	62.6422	53.2205	68.2609	199.871	154.375	169.132	4.2304e-29	1.4087	up
Ptrif.0009s2269.v1.3.1	48	35	52	182	92	145	0.602675	0.336479	0.628998	2.04007	1.18597	1.81268	6.78219e-05	1.0183	up

## Sheet: CK-0d vs. CK-7d
ID	CK-1_Count	CK-2_Count	CK-3_Count	CK-7d-1_Count	CK-7d-2_Count	CK-7d-3_Count	CK-1_FPKM	CK-2_FPKM	CK-3_FPKM	CK-7d-1_FPKM	CK-7d-2_FPKM	CK-7d-3_FPKM	FDR	log2FC	regulated
Ptrif.0001s0173.v1.3.1	1010	1285	1148	308	326	301	17.8295	19.2485	20.0286	5.61559	5.8452	5.8306	1.97578e-49	-1.67335	down
Ptrif.0001s0641.v1.3.1	181	211	262	84	75	83	10.7339	10.6317	15.3934	5.1122	4.51889	5.36007	8.46225e-06	-1.12507	down
Ptrif.0001s0647.v1.3.1	3976	6958	5587	736	917	607	333.915	495.628	463.497	63.8315	78.3617	55.9423	2.43605e-35	-2.46049	down
Ptrif.0001s0648.v1.3.1	124	279	206	34	26	21	19.6609	37.4843	32.2725	5.45695	4.14958	3.48751	6.65649e-11	-2.05788	down
Ptrif.0001s0649.v1.3.1	891	1399	1125	280	231	165	63.0829	83.9825	78.6373	20.4044	16.6021	12.7752	9.47732e-19	-1.94096	down
Ptrif.0001s0843.v1.3.1	324	537	409	165	188	159	2.72913	3.84268	3.40732	1.43733	1.61455	1.4747	7.33202e-07	-1.04268	down
Ptrif.0001s0873.v1.3.1	528	734	800	193	176	220	10.6303	12.5322	15.9099	4.01482	3.60642	4.86076	9.92373e-15	-1.51853	down
Ptrif.0001s0981.v1.3.1	79	107	63	23	11	5	1.27224	1.46265	0.997394	0.368055	0.1798	0.083553	0.000445234	-1.391	down
Ptrif.0001s1136.v1.3.1	91	136	64	23	40	22	10.7447	13.6904	7.48908	2.73653	4.745	2.86957	0.00418099	-1.09621	down
Ptrif.0001s1137.v1.3.1	117	211	129	32	69	34	7.85735	12.0341	8.54917	2.227	4.69893	2.49384	0.00233983	-1.12382	down
Ptrif.0001s1433.v1.3.1	70	95	98	25	16	17	0.715692	0.821448	0.995371	0.26239	0.161989	0.180965	4.47861e-06	-1.51736	down
Ptrif.0001s1441.v1.3.1	154	201	142	83	48	44	1.61939	1.79736	1.47629	0.898676	0.511288	0.509284	0.000978691	-1.06997	down
Ptrif.0001s1469.v1.3.1	1029	1520	647	196	251	97	15.561	19.5115	9.67129	3.05206	3.86171	1.60873	7.21566e-08	-1.76638	down
Ptrif.0001s1570.v1.3.1	786	737	830	183	228	195	11.6963	9.30383	12.2043	2.80673	3.45034	3.1788	4.2736e-20	-1.68215	down
Ptrif.0001s1873.v1.3.1	151	248	167	48	77	67	1.17881	1.64339	1.28635	0.386241	0.609113	0.571508	8.46099e-05	-1.15319	down
Ptrif.0001s2295.v1.3.1	165	151	188	71	48	51	8.15342	6.33248	9.1526	3.6257	2.39995	2.73725	4.85781e-05	-1.18511	down
Ptrif.0001s2478.v1.3.1	900	796	777	257	345	347	30.701	23.0298	26.193	9.04206	11.9828	12.9999	3.14744e-08	-1.13525	down
Ptrif.0001s2612.v1.3.1	101	157	147	42	46	36	2.03374	2.68328	2.91402	0.874322	0.930659	0.792698	8.97072e-06	-1.28102	down
Ptrif.0001s2720.v1.3.1	1123	1558	1651	681	563	381	23.795	28.0131	34.5806	14.8927	12.136	8.86184	8.13355e-06	-1.10555	down
Ptrif.0001s2900.v1.3.1	2794	2999	2548	1135	1268	1031	51.8483	47.1332	46.5033	21.6342	23.8157	20.948	5.87249e-16	-1.08395	down
Ptrif.0002s0240.v1.3.1	2014	2035	1877	931	680	698	45.0592	37.9069	41.584	21.3803	15.5378	16.9746	6.56401e-12	-1.14337	down
Ptrif.0002s0294.v1.3.1	214	242	246	69	103	100	4.21786	4.04299	4.78971	1.38258	2.04607	2.1525	2.09961e-05	-1.0685	down
Ptrif.0002s0405.v1.3.1	275	316	253	95	146	92	2.64446	2.57971	2.40694	0.940622	1.42504	0.968106	0.000154002	-1.02105	down
Ptrif.0002s0406.v1.3.1	92	155	85	34	46	36	0.839094	1.20364	0.76522	0.318732	0.426335	0.355186	0.00199561	-1.04374	down
Ptrif.0002s0649.v1.3.1	62	68	52	11	5	8	4.61119	4.32239	3.79316	0.828856	0.317738	0.578321	1.07361e-06	-1.76801	down
Ptrif.0002s0812.v1.3.1	1374	1594	1537	630	741	456	31.214	30.7094	34.4855	14.7838	17.1264	11.3766	5.22071e-07	-1.04822	down
Ptrif.0002s1172.v1.3.1	104	152	141	30	22	63	2.20496	2.72867	2.94154	0.637485	0.470313	1.46016	0.00295257	-1.12621	down
Ptrif.0002s1632.v1.3.1	689	948	1086	298	243	133	16.8037	19.6123	26.1753	7.50948	6.03686	3.56092	2.29862e-07	-1.51361	down
Ptrif.0002s1742.v1.3.1	999	1112	898	432	484	363	25.2411	23.8282	22.4095	11.2723	12.4462	10.0568	3.30201e-09	-1.01492	down
Ptrif.0002s1769.v1.3.1	121	178	128	41	33	31	4.70371	5.84706	4.89094	1.64558	1.26942	1.31914	1.5176e-08	-1.55566	down
Ptrif.0002s1770.v1.3.1	689	989	687	356	242	164	26.8073	32.6386	26.4217	14.2895	9.59187	7.00334	1.47783e-05	-1.23025	down
Ptrif.0002s1771.v1.3.1	296	318	283	114	73	75	11.5252	10.4801	10.8505	4.54539	2.87873	3.19214	4.58293e-09	-1.42565	down
Ptrif.0002s1772.v1.3.1	701	906	698	308	206	181	22.4859	24.6319	22.1014	10.1814	6.71123	6.36231	7.1123e-10	-1.40244	down
Ptrif.0002s1815.v1.3.1	6897	7513	6652	3165	2928	2147	218.012	201.437	207.693	103.304	94.2025	74.5191	2.21183e-11	-1.13038	down
Ptrif.0002s1952.v1.3.1	8656	9465	7766	3675	4018	2843	143.989	133.536	127.598	63.1335	68.03	51.9328	4.56214e-11	-1.07904	down
Ptrif.0002s2070.v1.3.1	119	142	105	37	42	49	2.90903	2.95078	2.53777	0.926988	1.04041	1.29494	4.70374e-05	-1.14754	down
Ptrif.0002s2072.v1.3.1	89	78	70	28	30	30	2.18222	1.62261	1.70573	0.691667	0.731601	0.813197	0.00259707	-1.00855	down
Ptrif.0002s2074.v1.3.1	192	286	278	76	78	68	2.50242	3.16675	3.58372	1.01732	1.02644	0.972141	9.90813e-10	-1.42499	down
Ptrif.0002s2077.v1.3.1	69	98	70	24	20	24	1.04676	1.2385	1.04375	0.343308	0.280258	0.373382	7.14861e-05	-1.28074	down
Ptrif.0002s2617.v1.3.1	61	81	94	6	12	19	1.12064	1.26818	1.70504	0.113888	0.223525	0.367976	2.97236e-05	-1.5683	down
Ptrif.0002s2620.v1.3.1	369	338	383	160	134	103	10.9942	8.51359	11.2511	4.88742	4.02648	3.33377	3.70131e-06	-1.15319	down
Ptrif.0002s3102.v1.3.1	1430	1556	1357	552	450	368	71.6017	66.0927	67.1505	28.5169	22.9473	20.2177	3.02073e-15	-1.41106	down
Ptrif.0002s3422.v1.3.1	5079	5143	5467	1826	1395	1013	131.049	112.558	139.33	48.6512	36.6377	28.6919	1.48644e-13	-1.5753	down
Ptrif.0002s3441.v1.3.1	207	143	220	47	67	89	3.02164	1.7638	3.16428	0.701599	0.983842	1.41757	0.00293359	-1.03657	down
Ptrif.0002s3471.v1.3.1	117	109	122	33	41	38	3.38311	2.67725	3.49383	0.964957	1.19762	1.1864	2.4559e-05	-1.23302	down
Ptrif.0002s3541.v1.3.1	761	720	676	154	132	119	25.6155	20.5871	22.5149	5.34451	4.50711	4.37154	1.44204e-30	-2.10111	down
Ptrif.0002s3574.v1.3.1	67	101	80	24	39	25	1.92692	2.46256	2.26781	0.689732	1.14704	0.781181	0.00446896	-1.00481	down
Ptrif.0003s0253.v1.3.1	280	281	224	83	50	33	4.66995	3.97792	3.69848	1.42226	0.850206	0.604761	8.5861e-07	-1.59213	down
Ptrif.0003s0415.v1.3.1	161	150	188	69	64	65	11.722	9.28886	13.5854	5.17632	4.76413	5.18777	0.000118069	-1.02944	down
Ptrif.0003s0831.v1.3.1	583	389	801	192	152	180	37.5285	21.2264	50.9214	12.7353	9.95182	12.6929	1.36464e-05	-1.32055	down
Ptrif.0003s0954.v1.3.1	195	277	203	85	80	105	2.71042	3.26527	2.78401	1.21719	1.13019	1.59492	6.61325e-06	-1.04146	down
Ptrif.0003s1030.v1.3.1	1280	1628	876	312	497	301	44.364	47.8786	30.0002	11.1671	17.5286	11.4335	5.21026e-07	-1.35991	down
Ptrif.0003s1333.v1.3.1	177	213	247	91	43	89	3.18072	3.25218	4.38945	1.68651	0.787666	1.75009	0.00116205	-1.07477	down
Ptrif.0003s1735.v1.3.1	151	169	163	46	68	49	1.79551	1.7091	1.92152	0.563681	0.82595	0.638676	1.01351e-05	-1.2037	down
Ptrif.0003s2145.v1.3.1	61	63	92	16	24	13	1.27564	1.12318	1.92357	0.349356	0.516096	0.294812	0.000829778	-1.25989	down
Ptrif.0003s2198.v1.3.1	398	499	411	166	177	158	3.38093	3.59128	3.45085	1.45392	1.52769	1.46404	1.16932e-13	-1.16362	down
Ptrif.0003s2502.v1.3.1	161	206	241	54	105	56	1.68549	1.83318	2.5034	0.579664	1.12488	0.641276	0.00284808	-1.02957	down
Ptrif.0003s2503.v1.3.1	3432	4750	5126	658	793	474	32.9182	38.6442	48.5692	6.51421	7.74338	4.98984	5.91864e-29	-2.36544	down
Ptrif.0003s2652.v1.3.1	246	370	341	89	82	43	3.96968	5.07091	5.44929	1.48839	1.33995	0.761964	5.39397e-08	-1.6094	down
Ptrif.0003s3195.v1.3.1	197	197	172	75	80	63	5.20854	4.41062	4.48977	2.04428	2.15117	1.81271	1.26899e-05	-1.08107	down
Ptrif.0003s3509.v1.3.1	378	289	303	50	71	15	10.7993	7.01323	8.55434	1.42744	2.04053	0.433323	6.67483e-06	-1.67589	down
Ptrif.0003s3714.v1.3.1	3759	4464	4045	1750	1975	1180	96.7072	97.4431	102.568	46.3486	51.5609	33.2305	1.97778e-07	-1.06797	down
Ptrif.0003s3855.v1.3.1	539	897	738	146	221	206	12.502	17.6487	16.9129	3.49316	5.21635	5.2385	3.27606e-12	-1.56767	down
Ptrif.0003s4795.v1.3.1	91	225	172	19	21	30	2.80187	5.89687	5.24669	0.585863	0.652531	0.993721	2.30252e-08	-1.87601	down
Ptrif.0003s4881.v1.3.1	162	175	120	40	41	25	8.45981	7.72252	6.14303	2.14674	2.12931	1.40223	4.63384e-07	-1.54603	down
Ptrif.0003s4966.v1.3.1	1908	3265	3874	339	388	256	124.752	181.049	250.229	22.8928	25.7861	18.362	5.80888e-27	-2.61994	down
Ptrif.0004s0803.v1.3.1	438	780	791	112	85	83	9.9969	15.0871	17.8602	2.63906	1.95775	2.09787	6.66608e-21	-2.30728	down
Ptrif.0004s1129.v1.3.1	1721	2352	1465	543	630	616	39.7332	46.061	33.4053	12.9336	14.7905	15.6015	1.83014e-16	-1.37877	down
Ptrif.0004s1206.v1.3.1	362	310	339	135	127	134	8.17764	5.92475	7.5672	3.13695	2.90162	3.32543	2.73785e-07	-1.10205	down
Ptrif.0004s1232.v1.3.1	376	433	356	192	133	133	6.26607	6.10945	5.85657	3.29738	2.24015	2.42411	1.00984e-06	-1.07978	down
Ptrif.0004s1336.v1.3.1	1355	1639	774	458	496	442	43.1558	43.424	23.8385	15.0255	15.9689	15.5995	1.97716e-05	-1.10499	down
Ptrif.0004s1597.v1.3.1	49	48	61	9	13	7	0.419494	0.345686	0.517189	0.071717	0.112168	0.060836	0.000128501	-1.44846	down
Ptrif.0004s1993.v1.3.1	56	56	58	14	19	18	1.09676	0.938837	1.12079	0.284374	0.374703	0.376085	0.00136624	-1.15262	down
Ptrif.0004s2081.v1.3.1	5444	6968	6711	2874	2519	2148	90.553	98.3095	110.27	49.3689	42.6561	39.2427	1.20864e-15	-1.13461	down
Ptrif.0004s2106.v1.3.1	459	630	458	192	255	177	24.6893	28.77	24.359	10.6365	13.9614	10.4545	2.25838e-06	-1.03796	down
Ptrif.0004s2387.v1.3.1	17502	27495	26386	3806	4614	10147	599.737	799.121	893.118	134.687	160.934	381.874	0.00183612	-1.19384	down
Ptrif.0004s2682.v1.3.1	3094	4455	4542	1101	1323	1385	112.774	137.733	163.553	41.4309	49.0855	55.4413	9.92351e-19	-1.42396	down
Ptrif.0004s2837.v1.3.1	99	135	114	16	26	39	1.64834	1.91017	1.87932	0.263887	0.436896	0.708146	2.62858e-05	-1.43366	down
Ptrif.0005s0054.v1.3.1	145	170	225	30	47	22	10.3271	10.2378	15.8173	2.1455	3.40675	1.71826	2.66533e-07	-1.69877	down
Ptrif.0005s0061.v1.3.1	1770	1955	1753	553	559	493	129.588	121.399	126.771	41.7972	41.6393	39.6069	1.69701e-45	-1.57323	down
Ptrif.0005s0155.v1.3.1	79	96	70	30	12	24	6.37196	6.51545	5.57975	2.42058	0.931492	2.06898	0.0010237	-1.21369	down
Ptrif.0005s0259.v1.3.1	318	355	337	147	114	125	16.2776	15.4383	17.0729	7.78431	5.9453	7.01788	7.83294e-10	-1.14922	down
Ptrif.0005s0262.v1.3.1	121	108	121	50	28	28	11.7512	8.87425	11.558	4.96143	2.71168	2.96333	0.000386309	-1.20286	down
Ptrif.0005s0263.v1.3.1	140	130	138	43	43	42	19.5825	15.3831	19.0775	6.11601	6.12886	6.39126	1.19822e-06	-1.30297	down
Ptrif.0005s0264.v1.3.1	90	106	74	41	31	21	12.9735	12.9595	10.5448	6.07238	4.45785	3.29496	0.00405668	-1.02932	down
Ptrif.0005s0265.v1.3.1	54	49	82	18	18	10	3.73534	2.88632	5.63271	1.29494	1.23736	0.742021	0.00280114	-1.17816	down
Ptrif.0005s0271.v1.3.1	179	161	189	75	60	39	8.92412	6.83376	9.34443	3.8711	3.01538	2.12772	0.000253306	-1.16381	down
Ptrif.0005s0355.v1.3.1	587	760	1102	281	287	375	9.35794	10.2786	17.3569	4.61687	4.65941	6.56794	8.64361e-05	-1.0584	down
Ptrif.0005s0547.v1.3.1	234	250	211	20	30	9	6.65833	6.04767	5.93128	0.582351	0.850417	0.253427	3.246e-14	-2.44849	down
Ptrif.0005s0761.v1.3.1	224	281	242	107	87	58	16.6132	17.7332	17.7457	8.17237	6.56393	4.74343	1.52815e-05	-1.19523	down
Ptrif.0005s0802.v1.3.1	115	135	175	21	19	27	2.53195	2.51288	3.80344	0.473678	0.418243	0.64326	1.17841e-10	-1.9586	down
Ptrif.0005s0895.v1.3.1	449	525	632	232	204	199	3.40902	3.37797	4.74047	1.81788	1.57675	1.65711	7.06066e-08	-1.0918	down
Ptrif.0005s0899.v1.3.1	3735	4624	3498	1503	1297	1125	22.4042	23.5278	20.7275	9.30922	7.91542	7.40922	9.44533e-22	-1.37264	down
Ptrif.0005s0925.v1.3.1	1672	1964	1571	668	508	580	58.6879	58.4803	54.4681	24.2212	18.1394	22.3414	1.79317e-23	-1.35724	down
Ptrif.0005s1051.v1.3.1	366	474	565	20	52	54	2.82922	3.08394	4.20683	0.150209	0.387055	0.438649	4.95146e-16	-2.50764	down
Ptrif.0005s1054.v1.3.1	1606	2098	2336	464	631	606	11.871	13.1489	17.0516	3.54133	4.74694	4.91407	7.83204e-17	-1.55021	down
Ptrif.0005s1058.v1.3.1	1309	1871	2028	454	614	472	9.66639	11.7363	14.8037	3.47013	4.61974	3.82697	5.50306e-13	-1.46058	down
Ptrif.0005s1344.v1.3.1	912	966	1237	329	303	551	16.1397	14.4934	21.6276	6.00049	5.44855	10.7035	5.6304e-05	-1.08191	down
Ptrif.0005s1750.v1.3.1	125	237	309	73	52	51	3.22927	5.22327	7.92288	1.94235	1.36182	1.43438	0.000125773	-1.31612	down
Ptrif.0005s2641.v1.3.1	630	578	607	271	228	185	7.22777	5.62368	6.88489	3.19686	2.65492	2.32843	1.08718e-07	-1.14685	down
Ptrif.0005s2991.v1.3.1	542	624	534	142	162	115	7.03417	6.86578	6.83593	1.89451	2.13039	1.62647	1.27817e-20	-1.72685	down
Ptrif.0005s3025.v1.3.1	280	422	324	165	121	116	8.37421	10.7003	9.58497	5.09147	3.67336	3.785	4.41813e-06	-1.06399	down
Ptrif.0005s3135.v1.3.1	1083	1481	1052	458	419	345	23.7276	27.5055	22.7659	10.3447	9.33923	8.30113	6.59357e-15	-1.31759	down
Ptrif.0006s0069.v1.3.1	526	661	564	91	141	71	3.1838	3.39351	3.37197	0.56542	0.866654	0.471235	3.67629e-15	-2.01832	down
Ptrif.0006s0166.v1.3.1	60	70	62	10	16	11	9.78577	9.65735	10.0261	1.5997	2.62736	1.90369	7.90248e-06	-1.56056	down
Ptrif.0006s0736.v1.3.1	395	343	257	117	113	66	29.6221	21.8178	19.0524	9.02576	8.63913	5.37491	2.40181e-05	-1.29281	down
Ptrif.0006s0751.v1.3.1	90	117	338	39	33	58	6.36519	7.02611	23.8165	2.85326	2.37027	4.49247	0.0077923	-1.10271	down
Ptrif.0006s1036.v1.3.1	206	282	249	114	93	74	8.28279	9.63151	9.90268	4.73138	3.77641	3.25334	1.32379e-05	-1.0837	down
Ptrif.0006s1147.v1.3.1	145	133	120	48	36	48	2.47539	1.91626	2.02351	0.835405	0.616811	0.892485	2.5305e-05	-1.20949	down
Ptrif.0006s1189.v1.3.1	1665	1843	1032	672	451	161	84.383	79.2334	51.6349	35.1563	23.2584	8.93466	0.00245652	-1.14539	down
Ptrif.0006s1191.v1.3.1	3809	3323	4879	1744	1551	1592	184.344	136.379	233.223	87.1567	76.3975	84.6155	6.43512e-08	-1.06993	down
Ptrif.0006s1410.v1.3.1	80	140	152	16	13	48	2.51022	3.72867	4.73536	0.504505	0.399006	1.6448	0.00271756	-1.21397	down
Ptrif.0006s1835.v1.3.1	897	682	642	236	142	135	20.6441	13.3033	14.5898	5.58968	3.32175	3.39244	2.05612e-09	-1.65161	down
Ptrif.0006s1879.v1.3.1	91	71	91	15	24	21	1.1303	0.747098	1.12132	0.188157	0.296333	0.284196	6.02327e-05	-1.39981	down
Ptrif.0006s1892.v1.3.1	105	93	74	27	26	19	1.31076	0.978008	0.903841	0.342183	0.326376	0.259603	8.13895e-05	-1.33108	down
Ptrif.0006s2107.v1.3.1	750	699	629	229	280	243	22.2948	17.6363	18.4897	7.02196	8.45293	7.91767	4.276e-11	-1.22644	down
Ptrif.0006s2375.v1.3.1	659	713	623	309	225	272	25.8959	23.7344	24.1756	12.5099	8.98447	11.7091	1.39105e-10	-1.08959	down
Ptrif.0007s0791.v1.3.1	609	614	599	188	247	185	36.185	30.9559	35.1586	11.5345	14.9016	12.0767	2.17495e-11	-1.29686	down
Ptrif.0007s0971.v1.3.1	582	780	734	289	267	166	9.70493	11.0386	12.1063	4.98267	4.52951	3.03435	7.08675e-07	-1.21284	down
Ptrif.0007s1014.v1.3.1	238	289	292	104	86	115	3.79951	3.91398	4.60799	1.70481	1.39181	2.01547	3.62421e-08	-1.16028	down
Ptrif.0007s1138.v1.3.1	2599	2924	2276	1062	1037	785	113.591	108.375	98.2243	47.9146	46.1344	37.6625	3.42702e-13	-1.20648	down
Ptrif.0007s1195.v1.3.1	146	131	114	42	58	33	1.55907	1.19141	1.20459	0.464125	0.62401	0.379433	0.000855372	-1.10242	down
Ptrif.0007s1318.v1.3.1	778	748	845	217	215	153	9.59445	7.83142	10.2989	2.76511	2.69861	2.06671	1.47237e-16	-1.70268	down
Ptrif.0007s1546.v1.3.1	71	143	173	39	28	17	1.01266	1.74425	2.46185	0.580916	0.406359	0.257582	0.000501178	-1.3234	down
Ptrif.0007s1995.v1.3.1	157	170	254	35	67	42	11.5616	10.6092	18.5051	2.60437	5.01922	3.39928	3.61369e-05	-1.39418	down
Ptrif.0007s1996.v1.3.1	281	332	386	86	148	69	6.24801	6.26582	8.46876	1.97583	3.33143	1.6787	0.000108245	-1.23666	down
Ptrif.0007s2214.v1.3.1	62	168	156	13	19	12	0.670236	1.55526	1.67771	0.144631	0.20666	0.137012	2.25057e-07	-1.87201	down
Ptrif.0007s2215.v1.3.1	137	166	229	25	41	51	1.49472	1.53538	2.46937	0.271982	0.455286	0.605405	3.98191e-06	-1.52759	down
Ptrif.0007s2264.v1.3.1	410	555	484	165	201	200	8.23726	9.4578	9.61305	3.41294	4.10403	4.40534	3.48317e-11	-1.1258	down
Ptrif.0007s2354.v1.3.1	120	191	171	52	41	23	3.09122	4.15945	4.34089	1.37614	1.05904	0.649813	1.90093e-05	-1.42368	down
Ptrif.0007s2371.v1.3.1	1491	1492	2078	671	567	432	32.5733	27.6457	44.8419	15.1324	12.6104	10.3477	3.37659e-08	-1.29324	down
Ptrif.0007s2820.v1.3.1	191	229	209	54	50	38	11.5767	11.7581	12.5056	3.35807	3.08995	2.52474	2.28683e-13	-1.74597	down
Ptrif.0007s2858.v1.3.1	3377	4044	3788	1592	1044	1128	79.9049	81.156	88.5316	38.908	25.1432	29.3014	1.52206e-14	-1.33235	down
Ptrif.0007s2951.v1.3.1	681	679	739	194	297	183	27.9481	23.6042	29.8603	8.20675	12.3847	8.19885	5.62916e-08	-1.3122	down
Ptrif.0008s0063.v1.3.1	388	526	393	152	139	168	6.33286	7.29845	6.33185	2.54921	2.27797	3.01245	1.59389e-13	-1.26704	down
Ptrif.0008s0118.v1.3.1	194	494	579	25	38	72	11.5821	25.0818	34.2423	1.51003	2.31317	4.67533	5.10986e-08	-1.95729	down
Ptrif.0008s0267.v1.3.1	514	471	467	221	186	210	9.4126	7.32282	8.46137	4.18084	3.44209	4.20685	5.33209e-08	-1.01613	down
Ptrif.0008s0542.v1.3.1	113	60	176	10	18	33	2.86476	1.28868	4.44219	0.258723	0.445347	0.900759	0.00186253	-1.26598	down
Ptrif.0008s0723.v1.3.1	1737	2275	2117	802	851	887	34.2055	37.9958	41.174	16.3017	17.0425	19.1719	4.558e-25	-1.08506	down
Ptrif.0008s0764.v1.3.1	75	68	115	14	14	34	1.2971	1.00275	1.97969	0.234599	0.243431	0.634918	0.0033158	-1.17553	down
Ptrif.0008s0828.v1.3.1	77	107	92	28	21	24	8.83026	10.4381	10.5153	3.29143	2.46423	2.93687	4.19315e-06	-1.40657	down
Ptrif.0008s1192.v1.3.1	95	153	69	28	45	30	6.2082	8.52087	4.43251	1.87588	3.00368	2.10206	0.00617629	-1.02946	down
Ptrif.0008s1274.v1.3.1	173	246	247	47	70	48	11.529	13.8713	16.4789	3.09061	4.66328	3.459	9.29753e-09	-1.55828	down
Ptrif.0008s1384.v1.3.1	323	453	364	170	133	131	4.53906	5.39564	5.04872	2.46294	1.89213	2.00909	7.70097e-09	-1.13636	down
Ptrif.0008s1515.v1.3.1	50	68	90	12	10	19	0.590217	0.685199	1.0482	0.142338	0.113259	0.241139	0.000142956	-1.42478	down
Ptrif.0008s1654.v1.3.1	187	182	191	81	83	54	3.27642	2.70151	3.3099	1.45332	1.46729	1.03597	0.000272452	-1.0292	down
Ptrif.0008s1791.v1.3.1	89	115	109	22	31	27	2.47537	2.72502	2.99979	0.635118	0.861938	0.811003	9.71864e-07	-1.46185	down
Ptrif.0008s1832.v1.3.1	215	207	173	60	51	33	2.70309	2.21752	2.15168	0.780903	0.649566	0.435984	1.28746e-07	-1.54425	down
Ptrif.0008s1833.v1.3.1	264	259	231	36	53	22	2.93876	2.44632	2.54063	0.406487	0.594323	0.266363	4.14571e-11	-2.02056	down
Ptrif.0008s1834.v1.3.1	379	339	286	49	89	42	4.21745	3.19932	3.14656	0.553872	1.00998	0.502475	3.55916e-09	-1.81586	down
Ptrif.0008s1836.v1.3.1	158	192	139	32	40	38	1.71608	1.76327	1.48209	0.342935	0.438554	0.447374	4.9822e-11	-1.70129	down
Ptrif.0008s1845.v1.3.1	184	180	146	63	66	46	2.55754	2.34501	2.21705	0.970687	1.01382	0.786907	3.06624e-05	-1.17435	down
Ptrif.0008s1846.v1.3.1	384	381	376	98	134	87	4.27525	3.59386	4.13072	1.11799	1.51095	1.05721	2.08408e-10	-1.49305	down
Ptrif.0008s2051.v1.3.1	384	428	438	154	211	123	15.6645	14.8026	17.6157	6.47485	8.74227	5.48136	4.74933e-05	-1.04981	down
Ptrif.0008s2172.v1.3.1	74	78	74	25	17	22	1.36224	1.21743	1.34821	0.477235	0.313454	0.437997	9.18476e-05	-1.28692	down
Ptrif.0008s2292.v1.3.1	924	809	855	335	453	280	53.1091	39.4255	48.5483	19.8572	26.4759	17.6219	4.27974e-05	-1.00347	down
Ptrif.0008s2295.v1.3.1	1868	2147	2252	567	816	566	122.13	119.054	145.465	38.2277	54.3215	40.6096	1.3908e-13	-1.41403	down
Ptrif.0008s2518.v1.3.1	1491	1519	1206	481	610	407	34.5071	29.8242	27.5809	11.5002	14.3555	10.3378	2.64293e-09	-1.22516	down
Ptrif.0008s2571.v1.3.1	707	1172	1082	333	412	331	12.1945	17.1637	18.4519	5.93887	7.24054	6.27667	9.97916e-09	-1.18245	down
Ptrif.0008s2588.v1.3.1	164	288	209	101	63	66	2.73655	4.09368	3.44927	1.73345	1.07133	1.20966	0.000150773	-1.1217	down
Ptrif.0008s2668.v1.3.1	1020	732	791	161	142	86	60.6636	36.9236	46.4749	9.86326	8.58476	5.58266	5.20453e-15	-2.13271	down
Ptrif.0008s2688.v1.3.1	221	397	292	113	102	106	4.7558	7.24537	6.18778	2.50319	2.21722	2.49278	4.55892e-07	-1.18632	down
Ptrif.0008s2771.v1.3.1	2750	3236	3164	1001	1380	1233	50.1158	50.0181	56.9549	18.8245	25.5958	24.6667	1.3908e-13	-1.12805	down
Ptrif.0009s0017.v1.3.1	1809	2284	2031	831	817	923	25.0731	26.8522	27.8072	11.8957	11.5273	14.0426	1.87782e-32	-1.07413	down
Ptrif.0009s0163.v1.3.1	201	196	245	81	66	74	3.04313	2.52165	3.66965	1.26739	1.00965	1.22233	1.14938e-06	-1.21988	down
Ptrif.0009s0333.v1.3.1	1170	1492	1173	277	438	417	26.1658	28.3032	25.9157	6.38209	9.96088	10.223	1.95465e-13	-1.46742	down
Ptrif.0009s1040.v1.3.1	172	198	225	26	30	24	5.01822	4.89309	6.48562	0.778961	0.873948	0.750581	1.30962e-18	-2.30121	down
Ptrif.0009s1284.v1.3.1	1104	864	1124	149	145	343	32.7225	21.7004	32.8975	4.54965	4.36215	11.1374	9.55974e-08	-1.67113	down
Ptrif.0009s1476.v1.3.1	61	154	143	11	18	15	1.4255	3.0545	3.29958	0.258586	0.417115	0.377923	2.73974e-07	-1.84452	down
Ptrif.0009s1744.v1.3.1	108	121	92	33	32	18	5.24149	4.95458	4.38402	1.64782	1.54405	0.926683	3.45885e-05	-1.36813	down
Ptrif.0009s1925.v1.3.1	3731	3540	3787	1279	1318	2002	94.2735	75.8657	94.5304	33.3594	33.8943	55.5432	4.01793e-07	-1.03392	down
Ptrif.0009s2134.v1.3.1	277	302	294	108	92	119	4.79639	4.45107	5.03372	1.92142	1.62335	2.26043	8.39265e-10	-1.20187	down
Ptrif.0009s2280.v1.3.1	4017	6963	5531	2114	2476	1748	51.5108	75.7321	70.0477	27.9876	32.3243	24.6105	1.26974e-08	-1.11548	down
Ptrif.0009s2295.v1.3.1	115	132	137	58	47	48	1.23739	1.20549	1.46186	0.64115	0.511841	0.569073	0.000192055	-1.0126	down
Ptrif.0009s2362.v1.3.1	102	133	103	30	29	39	1.67209	1.85456	1.66435	0.505484	0.471382	0.686532	2.31079e-06	-1.35112	down
Ptrif.0009s2400.v1.3.1	456	484	495	250	159	165	41.9627	37.7442	44.9906	23.6931	14.8899	16.6388	9.5739e-06	-1.04787	down
Ptrif.0017s0002.v1.3.1	6792	7368	6676	3079	2820	2087	214.708	197.54	208.441	100.5	90.7256	72.4507	4.47258e-12	-1.15967	down
Ptrif.0017s0005.v1.3.1	113	101	221	53	24	44	1.06119	0.807127	2.04872	0.51358	0.229752	0.448594	0.00465983	-1.11517	down
Ptrif.0024s0002.v1.3.1	573	710	520	180	201	307	17.849	18.7348	15.9922	5.79045	6.35159	10.4964	6.27459e-06	-1.09431	down
Ptrif.0001s0028.v1.3.1	109	105	157	268	355	418	3.0906	2.53283	4.40093	7.86953	10.26	13.041	5.6396e-07	1.3802	up
Ptrif.0001s0037.v1.3.1	369	556	431	1107	1066	1027	5.46549	6.98902	6.30686	16.9352	16.0776	16.7025	1.5026e-24	1.35661	up
Ptrif.0001s0117.v1.3.1	906	1164	846	2045	2176	1851	13.2093	14.4087	12.1943	30.8169	32.3185	29.6698	5.37445e-19	1.18064	up
Ptrif.0001s0154.v1.3.1	583	623	500	1104	1514	1708	15.509	14.0166	13.1143	30.3177	40.9725	49.899	1.42663e-12	1.38302	up
Ptrif.0001s0155.v1.3.1	159	161	244	752	622	596	2.95006	2.53531	4.47629	14.4594	11.789	12.1846	1.75996e-13	1.72572	up
Ptrif.0001s0191.v1.3.1	16	4	21	44	91	814	1.0674	0.236651	1.41268	3.17392	6.46515	62.7772	0.00277522	1.15089	up
Ptrif.0001s0305.v1.3.1	8	8	13	201	100	92	0.159312	0.123454	0.248941	4.21364	2.06415	2.04548	7.43546e-12	2.41081	up
Ptrif.0001s0405.v1.3.1	0	0	0	65	59	37	0	0	0	0.962447	0.860534	0.586604	1.41617e-11	2.49366	up
Ptrif.0001s0510.v1.3.1	100	352	49	2038	3797	645	3.11405	9.29707	1.49183	65.5377	120.408	22.0575	0.00535624	1.09446	up
Ptrif.0001s0645.v1.3.1	337	439	409	685	746	1182	5.61547	6.21531	6.73922	11.7984	12.6686	21.663	7.90897e-07	1.16076	up
Ptrif.0001s0736.v1.3.1	29	31	58	209	249	479	3.69763	3.43953	7.43722	28.3732	33.3419	69.3276	1.80355e-10	2.16395	up
Ptrif.0001s0744.v1.3.1	282	342	336	774	713	1095	6.76805	6.97489	7.96417	19.2309	17.4431	28.9158	1.60223e-13	1.45719	up
Ptrif.0001s0758.v1.3.1	2046	2721	2093	4049	4784	4129	28.6444	32.3048	28.9318	58.5511	68.1861	63.4923	2.61323e-18	1.05307	up
Ptrif.0001s0832.v1.3.1	109	105	143	278	262	461	2.34723	1.92728	3.05557	6.2174	5.763	10.9584	4.02325e-06	1.34586	up
Ptrif.0001s1197.v1.3.1	555	777	685	1253	1463	1046	11.4428	13.6224	13.9334	26.739	30.7033	23.6786	3.24763e-08	1.00096	up
Ptrif.0001s1204.v1.3.1	722	707	1111	5729	7164	9469	29.298	24.3386	44.5467	240.213	296.074	422.227	6.762e-36	2.88344	up
Ptrif.0001s1322.v1.3.1	1013	1303	1045	3681	3356	2240	25.1444	27.4358	25.6128	94.3959	84.8122	61.0787	4.75295e-14	1.49923	up
Ptrif.0001s1324.v1.3.1	22	38	31	72	73	57	1.54402	2.32191	2.17607	5.38376	5.36972	4.53581	0.00314504	1.01912	up
Ptrif.0001s1371.v1.3.1	35	33	42	92	100	81	3.52813	2.82461	4.22371	9.65689	10.3672	9.02481	0.000134725	1.18347	up
Ptrif.0001s1385.v1.3.1	45	59	40	163	88	99	1.98052	2.20944	1.75631	7.54948	3.98528	4.85614	0.00114613	1.11005	up
Ptrif.0001s1395.v1.3.1	199	202	205	750	750	781	6.48481	5.59783	6.60464	25.2749	24.9627	28.0419	4.7852e-51	1.9894	up
Ptrif.0001s1413.v1.3.1	140	177	183	487	401	345	1.46859	1.69877	1.90256	5.24471	4.3891	3.94115	3.90516e-10	1.3301	up
Ptrif.0001s1436.v1.3.1	364	282	526	717	657	1148	26.6206	17.5076	38.0418	54.2082	48.9491	92.3156	0.0015335	1.0061	up
Ptrif.0001s1472.v1.3.1	237	291	219	451	751	1046	3.48392	3.62909	3.18519	6.85693	11.2713	16.9265	3.81726e-07	1.4512	up
Ptrif.0001s1701.v1.3.1	5643	8140	7647	21683	22432	23916	106.003	129.697	141.895	420.685	429.009	493.484	7.0973e-56	1.78217	up
Ptrif.0001s1966.v1.3.1	613	571	574	899	1124	1364	6.9083	5.45819	6.38703	10.4584	12.8884	16.8775	6.13158e-07	1.00979	up
Ptrif.0001s1983.v1.3.1	45	60	251	1083	2057	4282	1.90865	2.16451	10.5791	47.9048	89.661	201.416	0.000820035	1.29536	up
Ptrif.0001s1990.v1.3.1	54	100	98	186	192	145	2.27828	3.57411	4.06069	8.08822	8.23707	6.7031	0.000763955	1.01765	up
Ptrif.0001s2022.v1.3.1	23	27	24	59	45	195	0.558366	0.553126	0.569638	1.4968	1.13385	5.34458	0.00636151	1.13675	up
Ptrif.0001s2051.v1.3.1	3	3	11	70	220	395	0.084615	0.090214	0.420803	2.80917	8.70277	16.8933	1.26202e-08	2.13528	up
Ptrif.0001s2272.v1.3.1	25	44	57	121	96	427	0.85254	1.28712	1.93126	4.29147	3.35237	16.171	0.000963368	1.33054	up
Ptrif.0001s2391.v1.3.1	75	56	76	131	219	1147	2.22964	1.4223	2.24357	4.03951	6.67161	37.7037	0.00068753	1.36619	up
Ptrif.0001s2450.v1.3.1	4	4	0	37	67	128	0.097767	0.090815	0	1.14731	2.07984	4.27593	2.17481e-06	1.80965	up
Ptrif.0001s2451.v1.3.1	978	1090	1145	1341	1688	4132	30.8026	29.1041	35.6018	43.6117	54.1019	142.922	0.00413985	1.00094	up
Ptrif.0001s2589.v1.3.1	16	24	7	41	96	164	0.944033	1.25669	0.395313	2.61232	6.05187	11.1817	0.000379939	1.41918	up
Ptrif.0001s2831.v1.3.1	74	155	84	534	643	492	2.04837	3.66437	2.31268	15.4318	18.3027	15.1196	3.4979e-19	2.2358	up
Ptrif.0001s2930.v1.3.1	16	10	16	48	73	309	0.722415	0.390297	0.708151	2.25273	3.39045	15.6242	0.00023983	1.45625	up
Ptrif.0002s0053.v1.3.1	2939	3726	2678	6635	6745	5026	46.7068	50.2199	42.0358	108.896	109.132	87.7276	2.28125e-11	1.08595	up
Ptrif.0002s0059.v1.3.1	20	18	18	180	119	67	0.461461	0.342155	0.404514	4.35213	2.85048	1.70942	2.23236e-07	1.85793	up
Ptrif.0002s0074.v1.3.1	283	262	266	767	793	586	6.92247	5.44688	6.44819	19.4438	19.7929	15.7811	5.40934e-13	1.43131	up
Ptrif.0002s0144.v1.3.1	3935	4996	4134	8384	9700	9267	96.0299	103.409	99.6615	211.322	241.007	248.423	1.12106e-38	1.20701	up
Ptrif.0002s0146.v1.3.1	364	562	700	1785	1626	8103	8.88936	11.6542	16.9048	45.1169	40.5152	217.829	0.00267645	1.22417	up
Ptrif.0002s0147.v1.3.1	1046	1550	1322	3263	3147	4596	25.6633	32.2605	32.0494	82.7064	78.6169	123.9	2.77836e-19	1.55305	up
Ptrif.0002s0148.v1.3.1	490	816	531	1433	1414	886	11.9584	16.8812	12.7986	36.0989	35.1291	23.745	1.83787e-05	1.06363	up
Ptrif.0002s0153.v1.3.1	376	523	446	1045	1164	1221	9.18286	10.8429	10.782	26.413	28.9867	32.807	7.47079e-31	1.46464	up
Ptrif.0002s0215.v1.3.1	32651	41285	31135	112484	107968	48179	312.709	335.099	294.093	1115.71	1054.95	508.005	3.14567e-06	1.28985	up
Ptrif.0002s0250.v1.3.1	58	38	72	573	802	560	5.16136	2.88114	6.38396	53.3439	73.6118	55.4488	9.22419e-28	2.98683	up
Ptrif.0002s0253.v1.3.1	211	236	193	512	504	345	5.46977	5.19163	4.93444	13.7602	13.3335	9.85432	8.47703e-07	1.1245	up
Ptrif.0002s0340.v1.3.1	2409	2926	2213	5204	5691	4814	36.5166	37.6248	33.1382	81.4768	87.8366	80.1707	5.72832e-23	1.18499	up
Ptrif.0002s0435.v1.3.1	100	136	113	308	325	566	0.974871	1.13068	1.08776	3.11297	3.24031	6.09323	1.5709e-09	1.63534	up
Ptrif.0002s0452.v1.3.1	105	99	114	369	391	683	2.29186	1.82857	2.4651	8.33988	8.71989	16.4165	1.07056e-12	1.93983	up
Ptrif.0002s0471.v1.3.1	24	25	28	121	143	94	1.40733	1.22852	1.64176	7.50122	8.7503	6.16824	7.715e-10	1.86421	up
Ptrif.0002s0472.v1.3.1	121	120	213	758	695	346	2.25973	1.90173	3.94244	14.6638	13.253	7.11452	1.05341e-06	1.60658	up
Ptrif.0002s0473.v1.3.1	13	30	34	151	140	39	0.398763	0.78344	1.02343	4.89349	4.47218	1.32985	0.00359956	1.19841	up
Ptrif.0002s0489.v1.3.1	98	121	110	313	341	223	5.88232	6.14976	6.53079	19.4874	20.8974	14.7635	1.10938e-08	1.38869	up
Ptrif.0002s0652.v1.3.1	248	336	421	771	855	1095	6.69768	7.71562	11.2669	21.5752	23.5859	32.5929	5.43678e-10	1.42369	up
Ptrif.0002s0677.v1.3.1	218	326	297	501	504	693	4.61339	5.87465	6.22883	10.9824	10.9025	16.177	1.94934e-07	1.08102	up
Ptrif.0002s0919.v1.3.1	11	2	11	45	45	63	0.346056	0.0452	0.358702	1.5628	1.51222	2.31395	0.00101524	1.33122	up
Ptrif.0002s1102.v1.3.1	25	49	45	115	132	113	1.46042	2.47214	2.64356	7.10666	8.08645	7.42725	2.02608e-06	1.43007	up
Ptrif.0002s1189.v1.3.1	479	411	724	2742	3388	6822	17.6693	12.8619	26.3946	104.533	127.351	276.654	4.01495e-16	2.44318	up
Ptrif.0002s1256.v1.3.1	45	79	105	325	125	482	2.31293	3.48277	5.41099	17.6151	6.67237	27.776	0.00036991	1.36967	up
Ptrif.0002s1279.v1.3.1	61	93	93	240	252	269	1.10632	1.44357	1.67143	4.54567	4.70536	5.4048	1.17183e-13	1.61177	up
Ptrif.0002s1365.v1.3.1	17	39	26	61	58	120	1.25552	2.40513	1.87482	4.6479	4.30366	9.71169	0.0041984	1.12456	up
Ptrif.0002s1399.v1.3.1	4	7	10	58	75	111	0.222655	0.373936	0.643014	3.9707	5.09092	8.09797	6.65329e-10	2.21497	up
Ptrif.0002s1464.v1.3.1	32	16	40	82	92	239	0.662858	0.284512	0.819593	1.76656	1.96617	5.5276	0.00108917	1.31082	up
Ptrif.0002s1559.v1.3.1	2528	2595	1940	5506	5217	3244	115.172	100.282	87.2886	259.075	241.973	162.362	1.23449e-05	1.02525	up
Ptrif.0002s1743.v1.3.1	0	0	0	659	253	364	0	0	0	12.5231	4.7366	7.3593	7.42489e-41	4.50033	up
Ptrif.0002s2043.v1.3.1	62	137	201	301	361	1548	2.7116	5.1227	8.76673	13.7143	16.2252	75.0796	0.000661481	1.36677	up
Ptrif.0002s2138.v1.3.1	0	0	3	35	35	38	0	0	0.058431	0.95989	0.951428	1.10405	5.19803e-06	1.74554	up
Ptrif.0002s2193.v1.3.1	301	379	394	621	669	856	7.38893	7.90411	9.56767	15.7728	16.7595	23.1397	8.15607e-09	1.07846	up
Ptrif.0002s2202.v1.3.1	608	955	895	1299	1298	4087	8.64831	11.5169	12.5747	19.0808	18.7974	63.867	0.00140224	1.15949	up
Ptrif.0002s2298.v1.3.1	34	31	37	98	65	127	0.346423	0.26179	0.372307	1.02305	0.675124	1.41477	0.000378339	1.23187	up
Ptrif.0002s2422.v1.3.1	246	386	380	598	708	2256	4.63812	6.17642	7.0685	11.6486	13.5835	46.7524	0.000339136	1.33434	up
Ptrif.0002s2645.v1.3.1	602	685	565	1448	1571	1028	25.9863	25.1213	24.0565	64.4228	69.0706	48.7718	2.20541e-09	1.18979	up
Ptrif.0002s2669.v1.3.1	38	37	32	78	61	97	1.20593	0.981725	0.998503	2.55032	1.97421	3.40119	0.00277575	1.01076	up
Ptrif.0002s2671.v1.3.1	129	133	179	254	301	1006	5.68086	4.97069	7.79536	11.5493	13.5149	48.7802	0.00158929	1.23832	up
Ptrif.0002s2691.v1.3.1	15	29	47	98	95	134	0.226486	0.377799	0.714783	1.57616	1.50935	2.29443	0.000293646	1.34835	up
Ptrif.0002s2692.v1.3.1	21	10	24	73	77	129	2.5675	0.988051	2.98313	9.55072	9.98472	18.0988	3.6991e-05	1.54998	up
Ptrif.0002s2693.v1.3.1	5	20	12	60	58	54	0.496785	1.67013	1.09358	6.0786	5.81618	5.88416	0.000103049	1.48191	up
Ptrif.0002s2766.v1.3.1	65	30	42	173	134	136	1.82499	0.713948	1.14637	4.99531	3.82209	4.17984	0.000159126	1.32487	up
Ptrif.0002s2794.v1.3.1	737	877	933	2147	2595	3496	26.0869	26.3157	32.6059	78.4705	93.4993	135.928	9.03617e-19	1.70509	up
Ptrif.0002s2876.v1.3.1	122	154	107	280	290	214	3.93344	4.22436	3.42616	9.36508	9.55101	7.60855	7.64247e-06	1.07032	up
Ptrif.0002s2898.v1.3.1	410	494	371	1478	1546	942	7.81398	7.99412	6.98236	29.1198	30.0251	19.7339	1.77096e-13	1.62092	up
Ptrif.0002s2928.v1.3.1	670	868	715	1339	1547	1718	8.03366	8.80878	8.53843	16.5475	18.8606	22.9065	2.8354e-18	1.15172	up
Ptrif.0002s2952.v1.3.1	144	211	159	409	447	432	5.20531	6.48698	5.68876	15.3073	16.4943	17.207	1.49554e-17	1.40964	up
Ptrif.0002s3045.v1.3.1	14	13	5	60	68	305	0.943326	0.750926	0.318156	4.36508	4.8704	23.6443	4.98577e-05	1.58589	up
Ptrif.0002s3064.v1.3.1	218	216	245	705	953	633	26.6759	22.3251	29.532	89.0592	118.691	85.0189	4.30591e-15	1.71667	up
Ptrif.0002s3118.v1.3.1	1527	1978	1231	4935	5080	4870	40.9826	45.0368	32.6369	136.864	138.858	143.641	7.84255e-33	1.73857	up
Ptrif.0002s3156.v1.3.1	420	563	568	1361	1509	4873	6.73646	7.64657	8.98592	22.5257	24.6271	85.8512	0.00052603	1.37741	up
Ptrif.0002s3171.v1.3.1	1469	1796	1454	2507	2714	3577	22.96	23.8128	22.4447	40.4653	43.188	61.4082	1.19555e-10	1.00794	up
Ptrif.0003s0017.v1.3.1	0	0	0	36	45	46	0	0	0	1.31942	1.64848	1.78884	9.74102e-11	2.39777	up
Ptrif.0003s0107.v1.3.1	1702	1951	1490	5296	5212	3510	39.9302	38.8218	34.5296	128.362	124.511	90.4775	2.64515e-15	1.49208	up
Ptrif.0003s0154.v1.3.1	358	556	552	676	970	1462	9.08448	11.9743	13.8415	17.7367	25.0854	40.8152	0.000329113	1.04855	up
Ptrif.0003s0252.v1.3.1	754	1088	1181	2763	3613	3987	13.888	16.9958	21.4778	52.5629	67.7584	80.6588	1.5015e-20	1.78906	up
Ptrif.0003s0356.v1.3.1	0	0	0	335	135	174	0	0	0	5.21879	2.07023	2.87567	1.00535e-26	3.72781	up
Ptrif.0003s0358.v1.3.1	0	0	0	415	219	221	0	0	0	6.60421	3.42894	3.73418	5.61363e-40	4.41882	up
Ptrif.0003s0407.v1.3.1	55	80	53	154	152	148	5.35951	6.6154	5.11301	15.5984	15.1596	15.921	1.82574e-07	1.27045	up
Ptrif.0003s0442.v1.3.1	141	215	178	1056	1156	992	1.75146	2.27148	2.18563	13.616	14.6947	13.6043	4.18369e-65	2.61243	up
Ptrif.0003s0479.v1.3.1	764	914	611	1797	1673	1484	22.7189	23.0542	17.9392	55.2011	50.6577	48.4761	1.50716e-13	1.2094	up
Ptrif.0003s0542.v1.3.1	318	399	311	690	639	757	14.4871	15.421	13.9748	32.4676	29.6203	37.8596	1.21682e-17	1.13984	up
Ptrif.0003s0735.v1.3.1	14	35	40	113	163	174	0.213354	0.4745	0.627227	1.86756	2.64582	3.04413	1.94562e-07	1.78049	up
Ptrif.0003s0757.v1.3.1	103	112	160	705	1060	910	3.2289	2.98862	4.95339	22.902	33.9589	31.4525	3.98301e-28	2.60478	up
Ptrif.0003s0758.v1.3.1	835	915	2114	5159	7801	9985	17.8667	16.6166	44.7053	114.104	170.069	234.874	1.99313e-05	1.62135	up
Ptrif.0003s0784.v1.3.1	23	23	22	47	62	55	0.23918	0.209785	0.231463	0.522461	0.67332	0.650061	0.00255011	1.06856	up
Ptrif.0003s0829.v1.3.1	95	138	212	441	478	474	1.36223	1.69216	3.02726	6.58365	7.03316	7.53139	8.37593e-08	1.50429	up
Ptrif.0003s0880.v1.3.1	22	33	31	106	89	42	0.426255	0.558844	0.595683	2.16812	1.79887	0.919889	0.00673387	1.07264	up
Ptrif.0003s0986.v1.3.1	50	56	48	337	304	319	2.21783	2.1076	2.09437	15.4295	13.7018	15.5091	7.42489e-41	2.56889	up
Ptrif.0003s1023.v1.3.1	708	924	640	1796	1797	1309	12.6497	14.0131	11.2962	33.1705	32.7037	25.7066	1.66348e-10	1.19046	up
Ptrif.0003s1062.v1.3.1	26	15	15	63	81	38	0.313755	0.157915	0.179104	0.808967	1.02949	0.517365	0.00625727	1.11272	up
Ptrif.0003s1098.v1.3.1	385	455	366	672	701	864	7.14379	7.16728	6.70444	12.8884	13.2538	17.6198	1.23309e-10	1.00093	up
Ptrif.0003s1290.v1.3.1	817	878	1015	2344	2062	1932	31.9512	29.1144	39.212	94.6772	82.0879	82.9921	1.62553e-18	1.31605	up
Ptrif.0003s1623.v1.3.1	89	102	174	1101	1799	3395	1.24804	1.21049	2.42008	16.0369	25.8431	52.6275	9.24724e-22	3.05453	up
Ptrif.0003s1806.v1.3.1	60	78	119	534	557	1028	5.38785	5.90411	10.5517	49.6552	51.1218	101.755	6.93766e-17	2.48987	up
Ptrif.0003s1809.v1.3.1	74	83	134	662	1025	1174	6.63263	6.30706	11.9051	61.6394	94.0636	116.258	3.48296e-25	2.82522	up
Ptrif.0003s1865.v1.3.1	1671	1936	1842	4545	5054	3859	44.1772	43.4164	48.0973	124.1	136.021	112.043	2.5192e-25	1.40887	up
Ptrif.0003s1885.v1.3.1	1049	1619	1243	3666	3360	2655	19.9984	26.1973	23.4238	72.2328	65.2447	55.6301	1.50324e-16	1.39448	up
Ptrif.0003s1987.v1.3.1	291	399	388	1653	1158	1144	7.54716	8.76845	9.93911	44.3008	30.596	32.6147	1.82036e-22	1.87759	up
Ptrif.0003s1989.v1.3.1	15	8	5	62	37	62	0.359186	0.14711	0.11251	1.5459	0.903747	1.64376	0.000213933	1.45673	up
Ptrif.0003s2045.v1.3.1	694	848	554	1619	1853	1348	21.8361	22.6442	17.2182	52.6472	59.3875	46.6299	4.276e-11	1.26761	up
Ptrif.0003s2789.v1.3.1	279	319	243	538	497	532	7.21422	6.99753	6.20658	14.355	13.0762	15.1051	7.8698e-12	1.01183	up
Ptrif.0003s2796.v1.3.1	2074	2769	2295	5817	6014	4541	36.0678	41.2067	40.3078	107.642	107.071	86.6462	1.0142e-19	1.30712	up
Ptrif.0003s2987.v1.3.1	690	713	612	2293	2071	1333	16.0998	14.1104	14.1076	55.2746	49.206	34.1562	1.46671e-11	1.49103	up
Ptrif.0003s2998.v1.3.1	2396	2843	2442	7101	6001	4404	70.5177	70.9804	70.9979	215.882	179.845	142.4	7.31805e-12	1.2594	up
Ptrif.0003s3072.v1.3.1	1206	1237	1326	3101	3522	2980	40.3367	35.1108	43.8247	107.144	119.975	109.518	6.53035e-28	1.44844	up
Ptrif.0003s3073.v1.3.1	874	934	968	2559	2552	3255	50.2357	45.5281	54.9516	151.912	149.365	205.499	8.60193e-35	1.67575	up
Ptrif.0003s3106.v1.3.1	2732	2965	2806	7181	6554	4919	244.101	224.736	248.137	662.775	596.298	483.825	1.16969e-13	1.22102	up
Ptrif.0003s3129.v1.3.1	73	117	80	222	361	148	1.19386	1.62869	1.29625	3.76647	6.04052	2.65967	0.00049112	1.20992	up
Ptrif.0003s3131.v1.3.1	29	42	43	133	167	203	0.512109	0.625512	0.755199	2.45243	3.03677	3.98765	1.04622e-11	1.89725	up
Ptrif.0003s3235.v1.3.1	12	22	27	50	82	126	0.337456	0.520054	0.767243	1.49055	2.42125	4.01255	0.000331104	1.38527	up
Ptrif.0003s3282.v1.3.1	58	64	51	177	181	107	0.810209	0.756645	0.697283	2.57542	2.58964	1.64732	3.16698e-05	1.28083	up
Ptrif.0003s3415.v1.3.1	1553	1936	1494	3258	3217	2995	39.3445	41.6173	37.3892	85.2728	83.0005	83.352	3.84455e-27	1.06751	up
Ptrif.0003s3432.v1.3.1	40	87	135	430	711	134	1.01319	1.90788	3.45329	11.5054	18.7828	3.81599	0.00110195	1.31681	up
Ptrif.0003s3438.v1.3.1	110	207	209	366	362	814	1.41725	2.27347	2.66787	4.90543	4.77238	11.5934	0.000152823	1.29194	up
Ptrif.0003s3525.v1.3.1	16	22	19	36	48	94	0.769111	0.866005	0.895666	1.75688	2.3286	4.9535	0.00623269	1.10797	up
Ptrif.0003s3526.v1.3.1	442	392	489	1401	1047	862	12.6008	9.47559	13.7816	41.2982	30.4255	27.01	2.10923e-08	1.30921	up
Ptrif.0003s3569.v1.3.1	1032	1152	1040	3041	3417	2307	25.613	24.2599	25.5033	77.9776	86.3596	62.9182	2.52948e-18	1.50513	up
Ptrif.0003s3644.v1.3.1	13	18	21	43	36	273	0.181283	0.217182	0.284331	0.631172	0.51425	4.27614	0.00698057	1.11242	up
Ptrif.0003s3649.v1.3.1	212	146	265	517	424	522	9.15263	5.33547	11.2858	23.0597	18.6364	24.7866	4.817e-05	1.15272	up
Ptrif.0003s3755.v1.3.1	39	39	77	305	409	550	1.81603	1.53125	3.56379	14.7817	19.5787	28.4259	7.55461e-15	2.40491	up
Ptrif.0003s3925.v1.3.1	3034	4237	3045	14206	15027	12922	33.8964	40.1588	33.6168	163.886	170.89	158.547	6.94448e-73	2.13468	up
Ptrif.0003s3961.v1.3.1	971	1161	1067	2910	2790	2253	33.5376	33.9893	36.3924	103.796	98.0909	85.4556	2.15309e-25	1.41817	up
Ptrif.0003s3963.v1.3.1	77	73	99	283	355	539	1.22712	0.985027	1.56133	4.66272	5.76496	9.44838	6.17906e-12	1.94929	up
Ptrif.0003s4045.v1.3.1	83	92	107	132	188	528	8.77225	8.19328	11.1395	14.4036	20.1636	61.2757	0.00671188	1.09218	up
Ptrif.0003s4197.v1.3.1	3	7	14	87	108	143	0.086119	0.225454	0.561881	3.83296	4.71326	6.75523	4.04943e-11	2.3578	up
Ptrif.0003s4450.v1.3.1	232	552	550	704	896	2155	1.31169	2.64733	3.07327	4.11376	5.15851	13.3887	0.00186874	1.16319	up
Ptrif.0003s4471.v1.3.1	133	151	97	437	425	224	5.68325	5.48101	4.12056	19.3859	18.5919	10.5754	1.23066e-05	1.34602	up
Ptrif.0003s4846.v1.3.1	4652	4487	6308	13610	13112	14711	221.364	181.114	296.523	668.913	635.28	768.997	1.09936e-17	1.47404	up
Ptrif.0003s4868.v1.3.1	36	42	51	124	167	316	3.27797	3.24407	4.55821	11.6176	15.4292	31.6014	8.15263e-07	1.69636	up
Ptrif.0004s0015.v1.3.1	1504	1933	1501	3824	3781	3395	18.9225	20.6155	18.6516	49.6979	48.4419	46.9075	2.70795e-35	1.29028	up
Ptrif.0004s0045.v1.3.1	12	15	16	112	66	76	0.656433	0.700816	0.890391	6.48222	3.76887	4.66797	1.19721e-08	1.92289	up
Ptrif.0004s0064.v1.3.1	556	781	520	1553	1515	1306	9.95405	11.8814	9.19546	28.736	27.6432	25.7472	1.82657e-17	1.33576	up
Ptrif.0004s0072.v1.3.1	458	691	622	1062	1028	1504	8.00796	10.262	10.7601	19.2119	18.3226	28.9277	4.56035e-08	1.09446	up
Ptrif.0004s0085.v1.3.1	396	538	386	1111	1227	603	7.35604	8.47021	7.07401	21.3209	23.1996	12.3075	5.72136e-05	1.12811	up
Ptrif.0004s0093.v1.3.1	86	142	160	238	235	348	1.69646	2.3736	3.12113	4.85091	4.72539	7.54802	0.000431687	1.04046	up
Ptrif.0004s0102.v1.3.1	1209	1633	1448	3194	3629	2482	22.3576	25.6174	26.447	61.0292	68.3385	50.4397	3.7907e-12	1.20751	up
Ptrif.0004s0109.v1.3.1	3372	3872	3735	6578	7569	7248	100.613	98.097	110.156	202.754	229.97	237.686	2.23672e-30	1.09877	up
Ptrif.0004s0113.v1.3.1	403	447	742	1346	1527	3228	7.4058	6.96411	13.4581	25.5374	28.5733	65.1622	5.93671e-07	1.60065	up
Ptrif.0004s0149.v1.3.1	2518	3016	3189	8995	13018	19897	32.8733	33.402	41.1319	121.309	173.062	285.384	1.27253e-18	2.11216	up
Ptrif.0004s0460.v1.3.1	615	735	610	991	1156	1632	23.6152	23.9416	23.138	39.2872	45.1771	68.8578	9.58537e-07	1.01591	up
Ptrif.0004s0504.v1.3.1	50	71	57	161	165	139	7.77297	9.29817	8.68952	25.7945	26.1291	23.69	1.77379e-08	1.36645	up
Ptrif.0004s0583.v1.3.1	246	291	221	473	514	604	4.33104	4.34618	3.84145	8.61275	9.2342	11.703	1.18357e-11	1.15881	up
Ptrif.0004s0694.v1.3.1	67	63	47	135	94	157	1.40753	1.13577	0.968384	2.96296	2.02695	3.67156	0.00148667	1.02417	up
Ptrif.0004s0702.v1.3.1	31	46	23	109	73	106	0.656349	0.83098	0.476134	2.38812	1.5871	2.47858	0.000129995	1.28793	up
Ptrif.0004s0935.v1.3.1	2758	3321	2897	4337	5146	7659	34.4888	35.2194	35.7766	56.0051	65.508	105.198	1.5038e-06	1.0021	up
Ptrif.0004s1029.v1.3.1	114	97	217	561	553	1138	2.59103	1.87341	4.89507	13.2164	12.8495	28.5357	4.74708e-08	1.83155	up
Ptrif.0004s1031.v1.3.1	44	35	60	209	91	176	0.967786	0.641826	1.29514	4.77737	2.04049	4.26597	0.000195743	1.34482	up
Ptrif.0004s1032.v1.3.1	208	288	363	813	793	1410	4.69755	5.53469	8.11356	19.0216	18.2831	35.0854	1.17357e-09	1.65437	up
Ptrif.0004s1078.v1.3.1	100	103	121	142	193	1015	2.24893	1.95878	2.68565	3.28298	4.41141	25.1121	0.00921923	1.09757	up
Ptrif.0004s1354.v1.3.1	15	28	16	35	63	296	0.294399	0.463264	0.310745	0.709721	1.27363	6.51122	0.00455322	1.16497	up
Ptrif.0004s1410.v1.3.1	79	103	171	217	220	899	3.49911	3.87423	7.50709	9.97691	9.94875	44.0539	0.0044741	1.16592	up
Ptrif.0004s1726.v1.3.1	324	330	510	671	907	1248	10.7317	9.27631	16.7059	22.982	30.6541	45.4994	3.26686e-05	1.19443	up
Ptrif.0004s1864.v1.3.1	97	116	118	227	248	194	1.86773	1.90229	2.24997	4.5178	4.87748	4.10477	2.38829e-06	1.06272	up
Ptrif.0004s2104.v1.3.1	77	81	99	168	195	193	4.26077	3.84117	5.46177	9.70624	11.092	11.8247	3.60413e-06	1.12408	up
Ptrif.0004s2134.v1.3.1	156	167	196	320	344	376	2.84354	2.59603	3.54445	6.05597	6.41479	7.61926	4.24166e-08	1.07133	up
Ptrif.0004s2179.v1.3.1	18	28	59	95	117	434	0.540991	0.721672	1.76628	2.98381	3.62071	14.5022	0.00122564	1.31234	up
Ptrif.0004s2199.v1.3.1	49	51	48	189	249	290	0.606358	0.533683	0.583236	2.42833	3.16474	3.96799	5.16277e-17	2.10503	up
Ptrif.0004s2200.v1.3.1	30	45	62	121	96	405	0.81315	1.02726	1.65026	3.38095	2.64444	12.0952	0.00149959	1.28274	up
Ptrif.0004s2240.v1.3.1	80	85	61	123	127	273	1.42074	1.26794	1.0652	2.25466	2.28786	5.32822	0.00629952	1.00302	up
Ptrif.0004s2251.v1.3.1	235	327	361	543	733	1473	5.40586	6.37013	8.1953	12.9105	17.1792	37.2398	4.09612e-05	1.34014	up
Ptrif.0004s2309.v1.3.1	1163	1374	1062	2573	2413	2042	17.1715	17.2125	15.4823	39.2433	36.2786	33.1134	9.17182e-15	1.08364	up
Ptrif.0004s2475.v1.3.1	35	43	75	106	130	187	1.56294	1.65976	3.3671	5.01397	6.03976	9.44951	0.00143542	1.16223	up
Ptrif.0004s2536.v1.3.1	524	708	563	983	1117	1463	14.4235	16.5187	15.3068	27.9573	31.3118	44.2631	2.88694e-09	1.07908	up
Ptrif.0004s2640.v1.3.1	267	350	283	607	644	662	5.18363	5.75796	5.42056	12.1627	12.7187	14.1178	2.23123e-21	1.2096	up
Ptrif.0004s2681.v1.3.1	203	297	221	407	506	929	2.78893	3.46296	3.00144	5.78671	7.09081	14.0429	4.6639e-05	1.23715	up
Ptrif.0004s2743.v1.3.1	54	73	33	129	125	160	4.56024	5.27869	2.76659	11.37	10.8273	15.0394	0.000122654	1.22354	up
Ptrif.0004s2762.v1.3.1	150	258	183	506	507	387	4.8439	7.04793	5.83224	16.8776	16.6778	13.7081	9.32543e-09	1.28062	up
Ptrif.0004s2958.v1.3.1	150	196	202	868	990	570	4.47736	4.94283	5.94224	26.7346	30.0757	18.6702	4.07348e-17	2.02002	up
Ptrif.0005s0335.v1.3.1	10	21	20	62	64	78	0.245504	0.452752	0.503019	1.62668	1.64271	2.17193	7.33328e-06	1.55221	up
Ptrif.0005s0400.v1.3.1	23	32	33	65	65	122	0.230834	0.272569	0.325798	0.677394	0.673732	1.35723	0.00111704	1.19235	up
Ptrif.0005s0467.v1.3.1	3	31	10	265	142	65	0.044737	0.573652	0.208672	6.10561	3.21408	1.58614	0.000224576	1.45709	up
Ptrif.0005s0469.v1.3.1	163	265	165	927	988	866	1.50608	2.10004	1.5045	8.91322	9.40628	8.86586	3.60911e-36	2.23935	up
Ptrif.0005s0471.v1.3.1	25	40	24	132	144	84	0.24135	0.326997	0.223826	1.32836	1.43006	0.895016	4.66487e-07	1.64817	up
Ptrif.0005s0472.v1.3.1	77	73	47	141	149	140	4.41885	3.52651	2.61667	8.34302	8.71397	8.78842	0.000216023	1.07568	up
Ptrif.0005s0479.v1.3.1	123	161	94	332	252	218	1.71435	1.9002	1.29026	4.79467	3.58129	3.34864	0.000111619	1.07172	up
Ptrif.0005s0508.v1.3.1	843	1005	711	1978	2155	1994	49.4093	49.9905	41.1628	119.855	128.717	128.5	4.558e-25	1.37087	up
Ptrif.0005s0739.v1.3.1	329	470	307	1192	1151	862	7.18881	8.70643	6.5706	26.6555	26.2935	20.5805	1.54541e-15	1.57035	up
Ptrif.0005s0745.v1.3.1	77	148	83	172	213	431	1.86523	3.05295	1.9959	4.31646	5.28162	11.5536	0.00160015	1.14671	up
Ptrif.0005s0815.v1.3.1	105	197	117	460	423	324	0.869248	1.39287	0.959768	3.9589	3.58374	2.9625	7.1519e-09	1.47785	up
Ptrif.0005s0817.v1.3.1	704	1208	483	2958	3220	3159	4.23424	6.1662	2.86727	18.3883	19.7313	20.8842	2.40619e-14	1.86919	up
Ptrif.0005s0820.v1.3.1	63	69	36	147	139	115	0.729935	0.675084	0.407762	1.76444	1.64594	1.46952	0.000381243	1.13341	up
Ptrif.0005s0841.v1.3.1	920	1147	961	1723	2181	1822	19.9511	21.1027	20.5749	38.5815	48.1497	43.4085	4.75295e-14	1.04197	up
Ptrif.0005s0878.v1.3.1	13	26	9	47	50	55	0.375674	0.666035	0.246082	1.46363	1.55107	1.84321	0.00255938	1.18286	up
Ptrif.0005s0882.v1.3.1	64	57	62	146	150	109	2.7232	2.06311	2.60468	6.42703	6.51345	5.10131	0.00017262	1.08936	up
Ptrif.0005s0948.v1.3.1	47	44	32	109	86	78	2.18503	1.7225	1.45354	5.22464	4.08866	4.00645	0.00185305	1.03105	up
Ptrif.0005s1283.v1.3.1	1056	1207	1116	1916	1891	3190	59.2194	57.5293	61.83	111.68	108.29	198.042	5.1013e-07	1.09456	up
Ptrif.0005s1394.v1.3.1	830	864	976	1853	2333	2349	16.013	14.1296	18.5858	36.9154	45.8125	49.7751	2.82729e-18	1.37103	up
Ptrif.0005s1617.v1.3.1	184	198	239	853	1019	1000	4.94125	4.49759	6.32714	23.6364	27.8505	29.4703	3.76604e-38	2.21379	up
Ptrif.0005s1629.v1.3.1	31	17	33	74	68	892	0.403832	0.185013	0.426275	0.993547	0.906865	12.8838	0.00281105	1.18203	up
Ptrif.0005s1701.v1.3.1	616	771	1249	4794	6819	6288	21.5058	22.8412	43.13	173.09	242.702	241.482	1.11569e-24	2.51672	up
Ptrif.0005s1710.v1.3.1	372	443	355	648	885	966	9.05587	9.16735	8.55579	16.3246	21.9843	25.8737	1.84596e-09	1.16352	up
Ptrif.0005s1716.v1.3.1	47	62	47	140	121	78	1.55074	1.73061	1.53799	4.78904	4.08122	2.85065	0.00234955	1.01494	up
Ptrif.0005s1853.v1.3.1	163	161	302	1005	1602	3609	4.25446	3.54592	7.77374	27.0867	42.5708	103.521	4.79691e-12	2.35102	up
Ptrif.0005s1872.v1.3.1	53	60	77	102	133	329	2.02576	1.92665	2.87716	4.00643	5.16344	13.7902	0.00488116	1.11331	up
Ptrif.0005s1902.v1.3.1	0	5	4	64	37	125	0	0.168415	0.146806	3.24278	1.82962	6.77332	3.39238e-06	1.77981	up
Ptrif.0005s1992.v1.3.1	29	39	36	130	163	93	2.79061	3.28785	3.52003	13.3046	16.4892	10.0896	2.99943e-07	1.60508	up
Ptrif.0005s2076.v1.3.1	264	421	394	781	1021	1144	3.23799	4.38467	4.7741	9.913	12.7728	15.4357	1.84531e-12	1.47288	up
Ptrif.0005s2122.v1.3.1	352	525	368	2010	1872	1916	6.24918	7.90993	6.44522	36.9522	33.9205	37.4485	8.09829e-75	2.3071	up
Ptrif.0005s2207.v1.3.1	344	467	341	922	1057	765	11.7582	13.5626	11.5198	32.6221	36.8723	28.7927	5.79011e-13	1.32492	up
Ptrif.0005s2244.v1.3.1	235	238	284	422	624	631	5.04147	4.32537	6.00882	9.34565	13.6354	14.8661	7.45629e-07	1.16098	up
Ptrif.0005s2447.v1.3.1	765	683	948	1670	1993	2365	21.4602	16.2505	26.2797	48.4416	56.9718	72.9442	1.18771e-10	1.34543	up
Ptrif.0005s2508.v1.3.1	64	58	62	300	206	202	5.0479	3.9182	4.83798	24.8031	16.7537	17.6842	1.33979e-11	1.7775	up
Ptrif.0005s2538.v1.3.1	614	736	812	1867	2300	2107	14.0057	14.2538	18.3157	44.0407	53.4798	52.8611	7.12252e-27	1.61524	up
Ptrif.0005s2564.v1.3.1	135	160	117	531	441	351	2.57651	2.59612	2.20977	10.491	8.5941	7.38668	1.67597e-13	1.65155	up
Ptrif.0005s2579.v1.3.1	429	532	433	876	987	1399	7.42502	7.81922	7.41085	15.6741	17.4227	26.6471	1.79996e-10	1.27564	up
Ptrif.0005s2623.v1.3.1	525	665	510	1585	1909	1489	14.3072	15.3806	13.7358	44.6556	53.0055	44.6175	1.52742e-27	1.63607	up
Ptrif.0005s2726.v1.3.1	16	66	43	86	226	216	0.248701	0.881368	0.66919	1.41592	3.67212	3.78426	0.000753561	1.33393	up
Ptrif.0005s2809.v1.3.1	139	136	185	347	278	362	4.63903	3.81725	6.06428	11.8533	9.38467	13.1763	3.4388e-06	1.11192	up
Ptrif.0005s2818.v1.3.1	681	842	888	1827	1723	1798	13.5919	14.2481	17.5034	37.674	35.0147	39.4358	1.21533e-26	1.26958	up
Ptrif.0005s2854.v1.3.1	3192	2750	4912	6274	6461	10714	116.348	85.0051	176.847	236.194	239.742	428.979	0.000217375	1.05668	up
Ptrif.0005s2951.v1.3.1	40	77	66	97	124	403	0.886886	1.46687	1.45875	2.24926	2.8436	9.98239	0.00692228	1.11476	up
Ptrif.0005s2958.v1.3.1	80	113	96	341	372	496	3.15268	3.80574	3.7428	14.0188	15.0514	21.6828	1.31312e-20	2.00391	up
Ptrif.0005s2966.v1.3.1	122	129	136	339	317	439	5.09288	4.55602	5.59003	14.6244	13.4551	20.1312	2.75738e-13	1.50787	up
Ptrif.0005s2994.v1.3.1	299	480	281	1743	1657	1174	4.2145	5.74694	3.91367	25.4425	23.8449	18.2216	6.07122e-21	2.05123	up
Ptrif.0005s3122.v1.3.1	52	53	39	130	130	104	0.61196	0.532829	0.447725	1.58831	1.56508	1.34711	1.17219e-05	1.2516	up
Ptrif.0005s3128.v1.3.1	1400	2149	1956	3476	5453	4407	30.347	39.5215	41.8981	77.8368	120.387	104.967	2.84513e-11	1.33144	up
Ptrif.0005s3203.v1.3.1	294	385	385	860	1017	2002	7.28309	8.10147	9.4262	22.0494	25.6989	54.5844	6.04355e-09	1.66197	up
Ptrif.0005s3218.v1.3.1	369	475	315	927	918	729	3.36125	3.6785	2.83654	8.73912	8.53142	7.30703	4.86244e-11	1.22753	up
Ptrif.0005s3222.v1.3.1	30	43	19	108	97	84	0.458367	0.565225	0.280174	1.73361	1.52862	1.42838	3.91822e-05	1.37765	up
Ptrif.0005s3226.v1.3.1	137	260	113	590	651	597	8.40806	13.5673	6.86131	37.5265	40.7905	40.3905	1.74594e-11	1.74177	up
Ptrif.0006s0126.v1.3.1	61	109	93	242	272	150	2.89874	4.41666	4.40512	12.0272	13.284	7.91767	0.000118676	1.21197	up
Ptrif.0006s0290.v1.3.1	837	1005	661	2027	1892	1664	14.6502	14.9211	11.4308	36.6698	33.7346	32.0125	6.59662e-14	1.24829	up
Ptrif.0006s0417.v1.3.1	27	36	92	408	608	495	0.78641	0.897904	2.68565	12.5224	18.3966	16.1551	6.5452e-12	2.33613	up
Ptrif.0006s0418.v1.3.1	43	43	48	302	374	402	1.2675	1.07933	1.38646	9.23366	11.2706	13.0756	1.50556e-36	2.80271	up
Ptrif.0006s0477.v1.3.1	92	158	101	230	185	328	1.02753	1.51533	1.10852	2.67159	2.12227	4.04918	0.000457068	1.04444	up
Ptrif.0006s0495.v1.3.1	1091	1478	1029	3178	3094	2427	30.6669	35.2987	28.5644	92.5942	88.8543	75.1206	1.99302e-17	1.36698	up
Ptrif.0006s0496.v1.3.1	77	90	64	150	154	146	4.40587	4.37189	3.61413	8.94739	9.01822	9.26699	3.57212e-05	1.00174	up
Ptrif.0006s0662.v1.3.1	504	667	645	1166	1357	1320	14.4292	16.1861	18.236	34.4822	39.5715	41.5283	5.17649e-19	1.19837	up
Ptrif.0006s0674.v1.3.1	607	783	770	879	1063	3307	13.8611	15.1693	17.3629	20.7259	24.72	82.9697	0.00898225	1.00527	up
Ptrif.0006s0700.v1.3.1	22	23	13	46	59	240	0.700413	0.618192	0.414797	1.52415	1.92197	8.52062	0.00231333	1.24814	up
Ptrif.0006s0717.v1.3.1	386	502	300	680	783	826	10.4484	11.5428	8.01485	19.0128	21.586	24.5699	2.47385e-07	1.02956	up
Ptrif.0006s0720.v1.3.1	9570	11069	9344	21098	20316	17514	114.452	112.257	112.399	261.333	248.453	229.834	3.0737e-25	1.10813	up
Ptrif.0006s0748.v1.3.1	24	25	27	57	75	50	2.50498	2.18757	2.73612	6.0615	7.94413	5.73591	0.00346477	1.05143	up
Ptrif.0006s0749.v1.3.1	479	579	518	1435	1293	977	26.6242	27.3677	28.5262	83.3683	73.8571	60.1509	4.86793e-13	1.3041	up
Ptrif.0006s0806.v1.3.1	2041	2534	1560	4383	5326	2621	107.254	112.95	80.9872	237.876	284.912	151.261	0.000223451	1.01399	up
Ptrif.0006s0860.v1.3.1	2614	4930	4925	7317	8045	17388	49.9871	79.9541	93.0116	144.491	156.604	365.2	0.00808419	1.04467	up
Ptrif.0006s0920.v1.3.1	324	358	340	754	850	634	21.4841	20.1508	22.2485	51.7121	57.4301	46.1758	3.1201e-12	1.21224	up
Ptrif.0006s0942.v1.3.1	1682	1968	2460	5999	4574	4758	54.874	54.4791	79.3273	202.461	152.266	170.943	1.97835e-14	1.38326	up
Ptrif.0006s1099.v1.3.1	35	36	23	96	78	57	1.29799	1.10588	0.812502	3.67639	2.93267	2.29644	0.00328307	1.06813	up
Ptrif.0006s1121.v1.3.1	36	78	32	98	128	145	0.730212	1.32502	0.638508	2.06239	2.65726	3.25747	0.00158906	1.13049	up
Ptrif.0006s1160.v1.3.1	52	51	56	138	165	286	5.67593	4.78835	5.98957	15.7212	18.5271	34.9303	7.80664e-07	1.57348	up
Ptrif.0006s1338.v1.3.1	274	266	246	441	414	953	3.68913	3.04193	3.2702	6.15336	5.6818	14.1357	0.000991039	1.07189	up
Ptrif.0006s1341.v1.3.1	562	835	776	1594	1707	1181	6.43915	8.10734	8.78661	18.8673	19.9369	14.8648	2.22948e-08	1.12002	up
Ptrif.0006s1374.v1.3.1	7	10	12	75	209	181	0.137716	0.160601	0.226148	1.57314	4.36319	4.07338	2.1149e-12	2.49057	up
Ptrif.0006s1397.v1.3.1	58	84	119	253	393	919	2.19449	2.68968	4.43309	9.8743	15.1618	38.2535	1.00755e-06	1.77453	up
Ptrif.0006s1420.v1.3.1	282	378	375	861	1012	593	9.41976	10.7051	12.3754	29.7358	34.4595	21.7602	1.5441e-07	1.25805	up
Ptrif.0006s1488.v1.3.1	20	31	23	69	70	53	1.00524	1.33426	1.1718	3.67324	3.6444	2.98711	0.000620825	1.1723	up
Ptrif.0006s1591.v1.3.1	31	33	43	58	79	287	0.598858	0.535627	0.827805	1.15473	1.56386	6.1565	0.00910225	1.09768	up
Ptrif.0006s1598.v1.3.1	681	966	785	1543	1936	1368	12.791	15.3779	14.5655	29.9315	37.0194	28.2196	1.29714e-09	1.09206	up
Ptrif.0006s1617.v1.3.1	188	210	187	1238	1133	994	3.26903	3.08046	3.19129	22.0706	19.9227	18.8535	3.55823e-68	2.55746	up
Ptrif.0006s1693.v1.3.1	98	119	103	339	274	245	1.64657	1.69839	1.71391	5.9219	4.71674	4.56107	2.78863e-11	1.43395	up
Ptrif.0006s1868.v1.3.1	21	56	54	88	91	229	1.71877	4.00373	4.5335	7.74437	7.91931	21.4604	0.0075286	1.09363	up
Ptrif.0006s1930.v1.3.1	14	37	17	193	109	117	0.364227	0.868325	0.44966	5.55211	3.10164	3.585	3.33128e-08	1.91886	up
Ptrif.0006s1969.v1.3.1	2145	2154	1901	5322	5251	3852	49.1158	41.8379	42.9953	125.875	122.431	96.8958	2.23892e-14	1.29424	up
Ptrif.0006s2106.v1.3.1	178	252	180	405	439	462	5.41998	6.535	5.43546	12.7854	13.6599	15.4981	1.21817e-12	1.1943	up
Ptrif.0006s2172.v1.3.1	596	893	671	1556	1598	1277	10.2895	13.0749	11.4402	27.7533	28.0844	24.2211	8.50304e-13	1.14688	up
Ptrif.0006s2174.v1.3.1	552	625	744	2983	3799	2758	22.3903	21.5094	29.8012	125.041	157.023	122.96	1.35196e-36	2.29368	up
Ptrif.0006s2213.v1.3.1	1713	2094	1399	3703	3802	3113	32.3183	33.508	26.0705	72.1504	73.0351	64.5111	1.23787e-12	1.13369	up
Ptrif.0006s2326.v1.3.1	232	223	195	475	527	329	11.5175	9.41484	9.56766	24.4272	26.6758	17.9665	3.85075e-05	1.04614	up
Ptrif.0006s2367.v1.3.1	1211	1466	1028	2928	3390	1720	54.5807	56.0543	45.7513	136.327	155.584	85.1478	1.4379e-05	1.12156	up
Ptrif.0006s2379.v1.3.1	19	22	42	55	71	224	0.234131	0.234334	0.529676	0.733586	0.924742	3.16567	0.00752154	1.12014	up
Ptrif.0006s2435.v1.3.1	29	39	50	110	113	84	1.20844	1.38953	2.09212	4.84065	4.89004	3.89172	0.000199199	1.20892	up
Ptrif.0007s0024.v1.3.1	83	95	144	473	381	235	0.754159	0.735862	1.30165	4.47558	3.55205	2.35981	2.98467e-06	1.48821	up
Ptrif.0007s0088.v1.3.1	253	319	317	505	650	916	17.001	18.2512	21.0623	35.1158	44.568	67.8648	6.13158e-07	1.21732	up
Ptrif.0007s0122.v1.3.1	36	75	43	117	115	131	1.62197	2.89467	1.90401	5.48158	5.30913	6.51584	0.000185718	1.15264	up
Ptrif.0007s0236.v1.3.1	253	318	397	558	638	1158	4.10609	4.37729	6.3745	9.37094	10.5567	20.6893	9.30792e-05	1.17805	up
Ptrif.0007s0241.v1.3.1	265	352	419	2432	2587	2075	6.10564	6.87538	9.54456	57.9813	60.7983	52.6022	4.7852e-51	2.72475	up
Ptrif.0007s0441.v1.3.1	94	93	121	464	1042	1042	2.17982	1.83688	2.78324	11.1715	24.7493	26.6969	8.10736e-18	2.52187	up
Ptrif.0007s0503.v1.3.1	58	150	119	236	325	185	0.825433	1.80869	1.6724	3.48105	4.7252	2.90294	0.00298545	1.0452	up
Ptrif.0007s0546.v1.3.1	29	30	34	100	50	435	0.195799	0.171398	0.224236	0.697038	0.342125	3.25476	0.00283773	1.22363	up
Ptrif.0007s0549.v1.3.1	53	72	89	168	155	196	2.30594	2.67201	3.83448	7.59597	6.90097	9.4287	6.89006e-06	1.22543	up
Ptrif.0007s0707.v1.3.1	190	320	394	577	721	1995	5.21319	7.43666	10.6635	16.3381	20.147	60.1396	0.000198761	1.37408	up
Ptrif.0007s0722.v1.3.1	251	361	273	745	736	528	4.39252	5.36234	4.72634	13.501	13.1409	10.1771	1.48671e-09	1.24075	up
Ptrif.0007s0816.v1.3.1	113	170	177	305	308	339	1.1098	1.42402	1.72237	3.10865	3.09531	3.67477	2.10408e-07	1.10729	up
Ptrif.0007s0854.v1.3.1	343	482	570	1072	1439	1453	10.636	12.6716	17.469	34.3385	45.4506	49.5321	2.18655e-12	1.50998	up
Ptrif.0007s0991.v1.3.1	123	118	165	569	1095	1341	5.18949	4.24439	6.90194	24.9197	47.261	62.4263	7.83204e-17	2.41743	up
Ptrif.0007s0992.v1.3.1	48	51	29	241	415	463	1.71686	1.54256	1.01226	8.90043	15.1282	18.2247	4.69623e-18	2.56451	up
Ptrif.0007s1113.v1.3.1	1115	2014	2113	2945	3158	5239	14.8275	22.713	27.7582	40.4514	42.7586	76.535	6.06254e-05	1.09835	up
Ptrif.0007s1238.v1.3.1	247	263	231	553	591	430	23.7692	21.4591	21.9269	54.9118	57.8933	45.4358	6.18911e-09	1.15023	up
Ptrif.0007s1249.v1.3.1	15	21	53	98	76	356	0.19226	0.225309	0.680951	1.30553	1.00171	5.07816	0.00302881	1.21818	up
Ptrif.0007s1451.v1.3.1	453	581	497	1149	1118	1165	31.0147	33.7323	33.5794	81.3145	77.9381	87.665	3.10078e-43	1.30134	up
Ptrif.0007s1594.v1.3.1	126	123	143	347	356	256	5.20022	4.28704	5.81164	14.8092	14.9634	11.6025	7.30804e-08	1.28124	up
Ptrif.0007s1617.v1.3.1	1484	1504	1482	4813	5448	2313	23.7172	20.3862	23.3928	79.4337	88.6363	40.5871	7.01277e-07	1.38618	up
Ptrif.0007s1693.v1.3.1	132	174	153	365	317	263	2.0775	2.31577	2.3714	5.92886	5.07189	4.533	2.32836e-07	1.10104	up
Ptrif.0007s1821.v1.3.1	80	116	103	460	538	574	2.78547	3.45149	3.57022	16.67	19.2155	22.1129	3.65607e-39	2.37524	up
Ptrif.0007s1944.v1.3.1	817	1054	937	1857	2000	2277	15.9977	17.5132	18.1373	37.5873	39.9117	49.0205	3.98301e-28	1.25397	up
Ptrif.0007s1988.v1.3.1	2186	2819	2406	4657	4472	5442	32.2097	35.3238	35.2669	70.9313	67.22	88.2678	2.38526e-29	1.11351	up
Ptrif.0007s2085.v1.3.1	27	55	62	103	129	792	0.368426	0.655959	0.851605	1.47407	1.83564	12.2497	0.00155497	1.28468	up
Ptrif.0007s2090.v1.3.1	29	36	17	75	86	261	0.384543	0.403182	0.212344	1.02843	1.16274	3.80555	0.000390718	1.4033	up
Ptrif.0007s2209.v1.3.1	95	137	70	260	168	237	1.3218	1.62683	0.95982	3.77041	2.39801	3.64797	0.000301473	1.084	up
Ptrif.0007s2364.v1.3.1	9	15	8	44	34	99	0.128429	0.196852	0.116844	0.728	0.543437	1.72801	0.000414009	1.40445	up
Ptrif.0007s2502.v1.3.1	965	1622	1568	7243	8834	23676	16.2602	23.1186	25.9484	125.734	150.813	436.255	4.70039e-07	1.8979	up
Ptrif.0007s2518.v1.3.1	34	54	28	84	87	212	0.819426	1.10157	0.655058	2.11005	2.15506	5.69314	0.00157412	1.22592	up
Ptrif.0007s2799.v1.3.1	440	639	647	1797	2576	2087	12.2774	15.1183	17.8155	51.7676	73.1709	63.9508	9.3862e-24	1.91166	up
Ptrif.0007s2886.v1.3.1	208	321	530	1717	1515	2172	5.59859	7.35532	14.1226	47.9019	41.6757	64.4625	3.84133e-13	2.04957	up
Ptrif.0008s0344.v1.3.1	58	58	49	102	153	147	4.33163	3.69179	3.62738	7.90672	11.6436	12.1046	5.2149e-05	1.19317	up
Ptrif.0008s0352.v1.3.1	1059	1129	1320	3217	3578	3191	34.2312	30.9376	42.1511	107.386	117.735	113.287	3.01183e-30	1.59532	up
Ptrif.0008s0367.v1.3.1	348	440	364	734	724	794	9.42486	10.1068	9.74639	20.5456	19.9622	23.616	5.17968e-22	1.09851	up
Ptrif.0008s0385.v1.3.1	13	27	31	82	119	103	0.176386	0.324652	0.432232	1.20412	1.71734	1.61439	1.81287e-06	1.63276	up
Ptrif.0008s0395.v1.3.1	353	633	421	2078	2311	1742	5.73446	8.71553	6.74859	34.8822	38.2297	31.0877	2.14834e-28	2.12129	up
Ptrif.0008s0636.v1.3.1	278	292	278	705	727	839	5.00796	4.46306	4.95843	13.1423	13.367	16.6478	2.45277e-27	1.51162	up
Ptrif.0008s0993.v1.3.1	80	109	180	264	256	697	2.73686	3.18043	6.1094	9.39076	8.99386	26.4252	0.00118963	1.23926	up
Ptrif.0008s1016.v1.3.1	253	404	343	961	944	632	4.30419	5.83782	5.76667	16.9299	16.3879	11.8309	2.11602e-09	1.35911	up
Ptrif.0008s1073.v1.3.1	293	176	229	639	502	387	7.29645	3.71188	5.61059	16.4134	12.7065	10.5805	0.000845759	1.03475	up
Ptrif.0008s1161.v1.3.1	0	3	0	156	66	95	0	0.028798	0	2.70831	1.12231	1.74679	8.51664e-14	2.72366	up
Ptrif.0008s1448.v1.3.1	99	130	130	254	410	294	5.56685	6.23298	7.27043	14.8436	23.6321	18.3004	1.31013e-07	1.3659	up
Ptrif.0008s1497.v1.3.1	124	146	140	236	494	220	7.37607	7.37471	8.24881	14.5897	30.1173	14.4541	0.00215509	1.05836	up
Ptrif.0008s1619.v1.3.1	1375	1531	2248	5456	7354	10718	40.1945	37.964	64.9141	164.734	218.889	344.166	3.31983e-15	2.00459	up
Ptrif.0008s1683.v1.3.1	111	176	77	381	287	325	0.834813	1.12705	0.573187	2.97345	2.20879	2.69429	1.80335e-06	1.35659	up
Ptrif.0008s1685.v1.3.1	0	0	0	354	177	168	0	0	0	8.57771	4.21574	4.32453	3.3493e-31	3.98576	up
Ptrif.0008s1709.v1.3.1	239	296	183	566	688	416	6.3789	6.71861	4.82929	15.6353	18.7265	12.2248	3.83024e-06	1.20341	up
Ptrif.0008s1741.v1.3.1	760	863	877	1620	2134	3366	40.1549	38.6717	45.8006	88.4461	114.882	195.455	3.39727e-09	1.45552	up
Ptrif.0008s1864.v1.3.1	166	204	211	841	627	522	2.81052	2.94696	3.54356	14.7843	10.8673	9.75952	7.26288e-15	1.73286	up
Ptrif.0008s2121.v1.3.1	10	4	10	82	131	739	0.127898	0.036131	0.122523	1.11729	1.75613	10.7523	3.15139e-06	1.77127	up
Ptrif.0008s2136.v1.3.1	33	17	48	92	130	211	1.75683	0.757794	2.53197	5.04851	7.07764	12.359	0.000319043	1.39177	up
Ptrif.0008s2191.v1.3.1	1914	2160	1779	3836	4636	2740	111.504	106.73	102.355	230.846	275.005	175.341	2.10569e-06	1.00774	up
Ptrif.0008s2214.v1.3.1	24	46	88	325	315	527	0.295322	0.482474	1.07744	4.17788	3.98473	7.19455	3.18778e-09	2.05428	up
Ptrif.0008s2228.v1.3.1	756	854	1286	2529	3494	6655	18.3879	17.6288	30.9142	63.5539	86.567	177.896	4.11499e-09	1.79267	up
Ptrif.0008s2339.v1.3.1	82	135	83	333	262	302	0.582335	0.81297	0.581191	2.44965	1.89974	2.36408	6.17906e-12	1.56413	up
Ptrif.0008s2400.v1.3.1	315	293	361	1013	1638	2962	6.74652	5.31053	7.63192	22.4003	35.7036	69.656	5.65554e-12	2.09014	up
Ptrif.0008s2401.v1.3.1	28	27	26	57	67	148	0.507796	0.416035	0.475578	1.08215	1.2496	3.00903	0.00167491	1.22128	up
Ptrif.0008s2685.v1.3.1	28	40	26	87	62	63	2.38679	2.84016	2.11725	7.62055	5.40513	5.9044	0.00272533	1.03253	up
Ptrif.0009s0076.v1.3.1	883	1189	1150	2223	2553	2241	11.139	12.7239	14.3203	28.9546	32.7857	31.0517	3.04107e-21	1.24168	up
Ptrif.0009s0078.v1.3.1	166	224	216	384	389	431	27.8749	31.8967	35.8367	66.5366	66.4535	79.3994	4.37599e-11	1.09034	up
Ptrif.0009s0242.v1.3.1	178	165	253	491	621	2271	6.47316	5.10167	9.10153	18.4657	23.0119	90.9232	1.97817e-05	1.61225	up
Ptrif.0009s0263.v1.3.1	9296	9936	8937	37833	19500	16840	773.253	700.955	734.208	3250.23	1651.2	1538.45	6.98768e-07	1.32792	up
Ptrif.0009s0310.v1.3.1	476	498	472	1177	1327	947	11.1261	9.88655	10.8904	28.4365	31.5983	24.3287	9.41746e-14	1.32256	up
Ptrif.0009s0347.v1.3.1	1152	1364	1068	3253	3248	2629	18.1379	18.2093	16.6124	52.9022	52.0567	45.4629	1.09291e-26	1.45353	up
Ptrif.0009s0381.v1.3.1	1827	2100	2279	6268	7170	9702	75.577	73.7007	93.1626	267.889	302.062	440.997	3.43546e-28	1.91987	up
Ptrif.0009s0425.v1.3.1	768	1055	921	1760	1829	1734	11.7637	13.715	13.9198	27.8221	28.5056	29.167	6.22167e-26	1.09573	up
Ptrif.0009s0427.v1.3.1	5	9	37	157	307	154	0.151874	0.269077	1.28595	5.80368	11.2428	6.05586	1.40794e-05	1.68649	up
Ptrif.0009s0446.v1.3.1	26	32	35	71	61	97	0.489808	0.51937	0.671121	1.41831	1.20927	2.06286	0.0010315	1.11772	up
Ptrif.0009s0481.v1.3.1	149	250	221	372	394	483	3.87123	5.5021	5.66628	9.99593	10.4263	13.8083	1.02252e-06	1.07192	up
Ptrif.0009s0516.v1.3.1	169	171	281	329	374	1014	5.60338	4.83289	9.24447	11.3194	12.6637	37.1208	0.00453449	1.0942	up
Ptrif.0009s0606.v1.3.1	43	66	31	125	166	80	0.870464	1.1367	0.618535	2.64018	3.45564	1.79598	0.00241449	1.12612	up
Ptrif.0009s0623.v1.3.1	57	59	41	249	177	161	2.597	2.30181	1.87019	11.8675	8.33723	8.16371	1.77421e-09	1.69879	up
Ptrif.0009s0629.v1.3.1	57	56	31	184	154	137	3.17888	2.61318	1.69736	10.5844	8.73295	8.38814	9.43644e-07	1.49889	up
Ptrif.0009s0768.v1.3.1	899	1136	797	2082	2021	2107	22.9596	24.5921	20.0424	54.9316	52.7316	59.3959	1.47798e-26	1.25941	up
Ptrif.0009s0790.v1.3.1	41	64	34	160	218	232	1.3149	1.73485	1.06259	5.28523	7.09052	8.15634	1.49224e-11	1.89507	up
Ptrif.0009s0820.v1.3.1	54	41	40	115	109	82	3.62066	2.31187	2.61596	7.97003	7.46134	6.04281	0.00156971	1.04732	up
Ptrif.0009s0879.v1.3.1	894	1321	956	2095	2186	1812	60.7369	76.1525	64.1541	147.078	151.267	135.311	5.50306e-13	1.06592	up
Ptrif.0009s0892.v1.3.1	39	84	26	153	176	125	0.732875	1.3603	0.483954	3.03406	3.43751	2.62408	0.000569788	1.26333	up
Ptrif.0009s0956.v1.3.1	2828	3686	3673	14855	16420	17576	41.6914	46.0932	53.4965	226.209	246.466	284.633	1.84041e-98	2.35717	up
Ptrif.0009s1021.v1.3.1	223	773	300	1242	2720	4875	4.87322	14.3482	6.48195	28.0962	60.6612	117.296	0.000703168	1.36411	up
Ptrif.0009s1054.v1.3.1	61	101	84	186	153	305	0.52211	0.734161	0.707829	1.65128	1.33499	2.87641	9.20132e-05	1.23796	up
Ptrif.0009s1362.v1.3.1	2975	3765	2695	7130	6920	5662	88.4899	94.9809	79.1669	219.03	209.539	184.963	1.67746e-16	1.17852	up
Ptrif.0009s1418.v1.3.1	3629	4367	5025	8966	10151	8165	140.035	142.917	191.538	357.281	398.762	346.041	1.48819e-13	1.16521	up
Ptrif.0009s1621.v1.3.1	4	20	10	46	34	66	0.375321	1.57676	0.847464	4.44506	3.21703	6.80786	0.00410798	1.18605	up
Ptrif.0009s1651.v1.3.1	756	1067	939	2247	2336	1499	23.0276	27.5677	28.2759	70.7224	72.4987	50.1772	5.19168e-09	1.19991	up
Ptrif.0009s1653.v1.3.1	57	62	27	291	226	393	1.33182	1.23355	0.616069	7.05405	5.39287	10.1505	5.08952e-12	2.13982	up
Ptrif.0009s1749.v1.3.1	406	450	659	1807	2186	1795	12.1399	11.4156	19.4904	55.889	66.6428	59.0498	1.76108e-18	1.88176	up
Ptrif.0009s1750.v1.3.1	1349	1440	1542	4821	5494	4661	48.1538	43.5867	54.3537	177.721	199.632	182.716	1.58034e-50	1.87976	up
Ptrif.0009s1755.v1.3.1	29	25	28	125	76	66	0.739221	0.541591	0.703067	3.31252	1.9682	1.8513	0.000194721	1.32624	up
Ptrif.0009s1880.v1.3.1	399	851	847	1415	1830	1910	6.49237	11.7562	13.6341	23.8392	30.3899	34.2247	1.03886e-06	1.27497	up
Ptrif.0009s2019.v1.3.1	7	14	10	81	86	490	0.265646	0.46955	0.357509	3.31233	3.46388	21.4097	2.13694e-06	1.81547	up
Ptrif.0009s2020.v1.3.1	8	6	24	54	34	262	0.287416	0.189058	0.912181	2.2061	1.37048	11.4063	0.00641987	1.10151	up
Ptrif.0009s2061.v1.3.1	141	134	127	231	303	267	3.28039	2.65177	2.92769	5.55767	7.1825	6.83442	4.34481e-06	1.03792	up
Ptrif.0009s2080.v1.3.1	334	361	355	575	613	1316	5.44925	4.99776	5.71696	9.70089	10.1915	23.6301	0.000250097	1.13783	up
Ptrif.0009s2104.v1.3.1	36	32	18	187	200	182	1.20571	0.894742	0.582517	6.537	6.87041	6.73237	1.67652e-16	2.32792	up
Ptrif.0009s2173.v1.3.1	102	124	114	329	283	239	2.14395	2.21894	2.36809	7.16613	6.07719	5.51688	3.36133e-10	1.34697	up
Ptrif.0009s2376.v1.3.1	1033	1162	1137	2708	2616	2397	14.8932	14.208	16.1923	40.3241	38.4052	37.9564	1.45496e-38	1.33899	up
Ptrif.0009s2393.v1.3.1	32	37	49	102	124	61	0.816693	0.801324	1.22616	2.68071	3.22842	1.70487	0.00613946	1.03044	up
Ptrif.0009s2447.v1.3.1	185	212	193	863	880	647	8.60062	8.3602	8.8504	41.4907	41.6817	33.0577	8.33853e-29	2.02444	up
Ptrif.0011s0004.v1.3.1	94	190	141	280	326	314	1.70199	2.93342	2.52349	5.26567	6.03206	6.28561	5.17191e-06	1.13847	up

## Sheet: CK-0d vs. CK-14d
ID	CK-1_Count	CK-2_Count	CK-3_Count	CK-14d-1_Count	CK-14d-2_Count	CK-14d-3_Count	CK-1_FPKM	CK-2_FPKM	CK-3_FPKM	CK-14d-1_FPKM	CK-14d-2_FPKM	CK-14d-3_FPKM	FDR	log2FC	regulated
Ptrif.0001s0006.v1.3.1	1274	1577	1439	589	725	528	16.7834	17.6283	18.7259	8.562	7.94305	7.38867	4.49714e-30	-1.11754	down
Ptrif.0001s0014.v1.3.1	2971	3570	2773	400	638	400	21.919	22.3413	20.2106	3.25588	3.91307	3.13029	2.49779e-118	-2.59849	down
Ptrif.0001s0087.v1.3.1	159	188	208	92	104	52	4.20887	4.21032	5.42503	2.6782	2.2673	1.43243	0.000111304	-1.04825	down
Ptrif.0001s0099.v1.3.1	77	66	120	18	24	21	3.75901	2.75229	5.82112	0.95359	0.982976	1.07157	2.51935e-06	-1.87302	down
Ptrif.0001s0109.v1.3.1	113	130	217	47	42	37	2.0283	1.9732	3.85364	0.914425	0.623674	0.697381	5.24329e-07	-1.69664	down
Ptrif.0001s0112.v1.3.1	12154	14273	15838	6458	6995	4871	215.572	214.714	277.476	126.358	103.266	91.8043	4.0528e-20	-1.10216	down
Ptrif.0001s0137.v1.3.1	170	210	138	54	85	49	2.83091	2.96759	2.27021	0.980262	1.16549	0.857328	2.78802e-07	-1.34344	down
Ptrif.0001s0140.v1.3.1	2010	2359	1817	785	1108	796	15.5389	15.4684	13.8704	6.6919	7.12873	6.53569	3.00567e-28	-1.10534	down
Ptrif.0001s0142.v1.3.1	39	74	115	13	25	7	1.85588	2.98354	5.44784	0.661557	0.976376	0.322882	3.08571e-05	-2.0816	down
Ptrif.0001s0148.v1.3.1	1137	1176	1170	376	566	331	23.9235	20.9934	24.3226	8.70967	9.90648	7.389	7.93021e-24	-1.36712	down
Ptrif.0001s0152.v1.3.1	192	279	245	59	109	84	1.19005	1.46439	1.50101	0.402095	0.558559	0.551906	1.38577e-09	-1.38802	down
Ptrif.0001s0173.v1.3.1	1010	1285	1148	15	5	7	17.8295	19.2485	20.0286	0.288656	0.06665	0.124471	1.28806e-124	-6.68313	down
Ptrif.0001s0174.v1.3.1	261	303	334	15	35	30	8.22797	8.10877	10.3999	0.514923	0.897939	0.989037	3.35583e-35	-3.31722	down
Ptrif.0001s0176.v1.3.1	795	887	770	211	271	217	29.0721	27.5368	27.8198	8.51758	8.24968	8.4374	2.46176e-43	-1.70495	down
Ptrif.0001s0178.v1.3.1	45	46	49	15	6	6	1.96202	1.72032	2.11835	0.693244	0.198768	0.237501	0.000103869	-2.03093	down
Ptrif.0001s0179.v1.3.1	88	74	114	35	58	25	8.331	5.93496	10.6511	3.59079	4.55932	2.51735	0.00266517	-1.11845	down
Ptrif.0001s0195.v1.3.1	1810	2223	1998	622	852	699	86.5817	90.2353	94.42	32.816	33.9048	35.4993	1.75077e-54	-1.37065	down
Ptrif.0001s0201.v1.3.1	2458	3078	2729	1387	1175	1170	41.2873	43.8466	45.2784	25.6965	16.4222	20.8798	3.3143e-14	-1.01658	down
Ptrif.0001s0203.v1.3.1	111	193	250	45	30	42	1.71687	2.53552	3.82731	0.764258	0.387889	0.678137	8.60188e-09	-2.01728	down
Ptrif.0001s0227.v1.3.1	1029	1355	1140	91	140	95	46.2823	51.7524	50.6578	4.46124	5.22986	4.5293	5.37332e-131	-3.31698	down
Ptrif.0001s0242.v1.3.1	538	627	536	183	195	159	5.6297	5.56758	5.53921	2.11272	1.69808	1.76619	3.28081e-26	-1.54768	down
Ptrif.0001s0245.v1.3.1	587	607	601	153	133	145	19.0431	16.6809	19.2486	5.47312	3.57877	4.97907	7.72107e-28	-1.92545	down
Ptrif.0001s0265.v1.3.1	81	129	78	22	37	26	1.14451	1.55167	1.09615	0.336144	0.432175	0.39195	3.48225e-06	-1.593	down
Ptrif.0001s0269.v1.3.1	626	706	621	212	306	265	40.6231	38.8278	39.7623	15.1581	16.4982	18.2264	7.13305e-19	-1.21505	down
Ptrif.0001s0278.v1.3.1	93	140	138	33	41	48	1.86984	2.39057	2.74131	0.730394	0.681661	1.02279	3.23323e-06	-1.44126	down
Ptrif.0001s0279.v1.3.1	79	116	130	22	38	34	4.17392	5.20045	6.81184	1.29043	1.63929	1.89346	1.48406e-06	-1.62768	down
Ptrif.0001s0292.v1.3.1	4877	5205	4923	1845	2315	1896	188.178	170.334	187.638	78.5156	74.337	77.731	1.98256e-56	-1.21096	down
Ptrif.0001s0334.v1.3.1	1404	1613	1553	469	630	528	41.4605	40.3996	45.3017	15.2532	15.4729	16.5743	2.04286e-44	-1.38873	down
Ptrif.0001s0361.v1.3.1	2141	2501	2035	677	987	655	59.3326	58.7784	55.692	20.6852	22.7463	19.2788	4.85331e-46	-1.43236	down
Ptrif.0001s0384.v1.3.1	615	686	675	260	383	236	12.1376	11.4818	13.1571	5.64906	6.27648	4.94081	3.99515e-14	-1.07851	down
Ptrif.0001s0385.v1.3.1	896	1129	986	482	438	401	12.3069	13.0993	13.2775	7.32981	4.98795	5.97368	2.13584e-14	-1.06407	down
Ptrif.0001s0393.v1.3.1	3184	3589	3064	936	1485	1037	47.6036	45.5063	45.2435	15.4248	18.4753	16.4655	3.98127e-47	-1.41917	down
Ptrif.0001s0397.v1.3.1	124	119	123	7	28	16	2.5046	2.04958	2.46283	0.143521	0.469159	0.336171	2.49218e-12	-2.64818	down
Ptrif.0001s0398.v1.3.1	5504	6706	5488	1882	2765	2018	125.067	129.236	123.167	47.1788	52.2912	48.726	1.02156e-62	-1.3139	down
Ptrif.0001s0399.v1.3.1	169	164	241	53	94	70	5.82469	4.80344	8.20473	1.9961	2.67836	2.5377	2.88996e-06	-1.29576	down
Ptrif.0001s0412.v1.3.1	555	575	651	144	223	136	20.4778	18.0044	23.7354	5.8311	6.82442	5.30589	1.95108e-24	-1.72986	down
Ptrif.0001s0420.v1.3.1	1953	2120	1872	745	1096	710	23.5	21.6391	22.2639	9.87458	10.9671	9.06896	8.15968e-27	-1.13311	down
Ptrif.0001s0425.v1.3.1	124	163	173	44	42	34	11.3212	12.7026	15.6698	4.36271	3.15755	3.23567	2.2993e-10	-1.78176	down
Ptrif.0001s0436.v1.3.1	643	643	554	174	190	161	29.2675	24.8382	24.9033	8.71428	7.19855	7.78773	2.10363e-27	-1.69596	down
Ptrif.0001s0440.v1.3.1	8210	10709	9491	2236	2920	2369	119.201	131.879	136.125	35.8085	35.2815	36.5513	2.19462e-155	-1.81164	down
Ptrif.0001s0444.v1.3.1	308	435	343	126	172	184	18.1665	21.763	20.0106	8.18411	8.42305	11.5099	7.51854e-08	-1.04516	down
Ptrif.0001s0445.v1.3.1	126	129	220	10	25	10	3.87242	3.30116	6.68582	0.323629	0.633258	0.24133	5.16822e-16	-3.1662	down
Ptrif.0001s0525.v1.3.1	175	314	357	76	134	50	3.33466	5.08068	6.72635	1.5847	2.12261	1.00287	3.28791e-07	-1.5789	down
Ptrif.0001s0554.v1.3.1	326	455	427	102	158	119	17.7842	21.0208	22.9785	6.08464	7.1702	6.84903	2.39698e-18	-1.55933	down
Ptrif.0001s0561.v1.3.1	1660	2211	1789	459	751	528	58.7532	66.3724	62.5441	17.8925	22.123	19.844	2.03397e-46	-1.6051	down
Ptrif.0001s0565.v1.3.1	2367	2981	2631	850	982	770	44.8311	47.8977	49.2314	17.7398	15.4731	15.4938	8.09898e-70	-1.50885	down
Ptrif.0001s0567.v1.3.1	493	372	316	98	253	159	10.6002	6.78837	6.71026	2.31854	4.52724	3.63329	3.87037e-05	-1.13625	down
Ptrif.0001s0580.v1.3.1	177	303	308	97	74	85	6.91846	10.0932	11.9416	4.19479	2.41153	3.5313	7.34665e-08	-1.45081	down
Ptrif.0001s0595.v1.3.1	1808	2198	1737	741	899	773	120.013	123.782	113.901	54.2428	49.6623	54.504	1.80167e-34	-1.14249	down
Ptrif.0001s0599.v1.3.1	458	497	431	164	300	165	9.96957	9.17983	9.27473	3.92173	5.44198	3.82036	9.25659e-09	-1.05709	down
Ptrif.0001s0613.v1.3.1	182	175	179	49	74	65	2.87159	2.347	2.8009	0.856757	0.965527	1.08782	1.47573e-08	-1.39461	down
Ptrif.0001s0615.v1.3.1	302	286	251	73	39	52	6.86939	5.5259	5.62532	1.81479	0.810315	1.2686	5.84748e-14	-2.16355	down
Ptrif.0001s0617.v1.3.1	142	169	173	35	116	50	3.5669	3.61095	4.31334	0.959021	2.43962	1.31764	0.0004871	-1.18033	down
Ptrif.0001s0619.v1.3.1	389	468	431	114	149	133	4.51126	4.60899	4.945	1.46041	1.43283	1.64	5.28596e-23	-1.58659	down
Ptrif.0001s0635.v1.3.1	111	232	175	28	20	26	1.74288	3.08699	2.70917	0.481227	0.261268	0.419136	2.70439e-14	-2.55853	down
Ptrif.0001s0650.v1.3.1	133	115	122	37	52	55	1.698	1.24933	1.54562	0.510278	0.552127	0.74356	4.04431e-05	-1.23233	down
Ptrif.0001s0658.v1.3.1	634	715	527	264	315	271	10.9933	10.5075	9.02028	5.03444	4.53535	4.98231	1.86909e-12	-1.03137	down
Ptrif.0001s0708.v1.3.1	205	307	286	115	117	95	3.52003	4.43506	4.83005	2.1503	1.65327	1.71568	5.23829e-08	-1.15626	down
Ptrif.0001s0738.v1.3.1	2628	3328	2739	1087	1424	1147	48.7174	52.33	50.1628	22.2241	21.9688	22.5835	2.29478e-50	-1.14537	down
Ptrif.0001s0740.v1.3.1	152	198	168	63	73	38	2.53134	2.79287	2.75961	1.15751	1.01082	0.656939	4.44584e-08	-1.44426	down
Ptrif.0001s0743.v1.3.1	88	102	100	31	46	32	1.68205	1.65514	1.88825	0.658719	0.732288	0.640873	3.02102e-05	-1.2818	down
Ptrif.0001s0759.v1.3.1	5699	6299	5264	1504	2184	1493	145.292	136.203	132.573	42.292	46.3343	40.4315	6.37902e-76	-1.64558	down
Ptrif.0001s0810.v1.3.1	171	262	303	96	109	101	5.11328	6.65354	8.93782	3.16745	2.69882	3.1913	3.90499e-06	-1.13221	down
Ptrif.0001s0816.v1.3.1	98	115	147	51	53	56	1.82128	1.81823	2.70338	1.03478	0.814839	1.10971	0.000658656	-1.03084	down
Ptrif.0001s0818.v1.3.1	101	97	201	37	25	28	4.71911	3.8538	9.31625	1.89328	0.977972	1.35251	1.14591e-06	-1.92856	down
Ptrif.0001s0839.v1.3.1	1111	1409	1150	435	738	508	16.169	17.3979	16.5369	6.97271	8.93926	7.85519	7.34373e-17	-1.03409	down
Ptrif.0001s0846.v1.3.1	127	175	153	31	90	73	2.03946	2.38158	2.41917	0.546442	1.19814	1.24136	0.000657904	-1.10928	down
Ptrif.0001s0869.v1.3.1	600	749	706	22	44	44	10.2361	10.8285	11.892	0.399871	0.619543	0.78663	1.26336e-87	-4.06569	down
Ptrif.0001s0873.v1.3.1	528	734	800	74	96	61	10.6303	12.5322	15.9099	1.6374	1.61024	1.29681	1.12398e-55	-3.02339	down
Ptrif.0001s0875.v1.3.1	555	649	645	101	95	76	10.2596	10.1801	11.7734	2.05292	1.45972	1.47549	1.05797e-52	-2.63293	down
Ptrif.0001s0905.v1.3.1	1933	2452	1808	564	873	470	35.3846	38.069	32.6801	11.3861	13.2983	9.13481	4.60361e-31	-1.60625	down
Ptrif.0001s0907.v1.3.1	1197	1471	1317	310	481	324	35.2327	36.728	38.2857	10.0408	11.7689	10.1122	6.57934e-54	-1.74125	down
Ptrif.0001s0914.v1.3.1	1900	2222	1639	735	869	762	93.2897	93.7131	79.9446	39.4466	35.1037	38.821	1.30463e-26	-1.17286	down
Ptrif.0001s0916.v1.3.1	1954	2307	1968	802	820	814	15.5568	15.5775	15.477	7.03565	5.4289	6.88031	1.25995e-29	-1.23548	down
Ptrif.0001s0924.v1.3.1	340	422	312	122	142	96	4.32516	4.55949	3.92383	1.70368	1.49267	1.28787	3.09363e-15	-1.45892	down
Ptrif.0001s0932.v1.3.1	4228	4866	4072	1295	2103	1388	76.0885	74.2773	72.3795	25.7097	31.4886	26.5445	3.47731e-42	-1.37328	down
Ptrif.0001s0941.v1.3.1	136	100	135	13	31	13	8.49161	5.27052	8.31075	0.846236	1.59939	0.804025	1.85248e-11	-2.52682	down
Ptrif.0001s0943.v1.3.1	65	42	65	26	18	19	4.5422	2.47396	4.49181	1.99643	1.01374	1.3758	0.00499187	-1.26061	down
Ptrif.0001s0954.v1.3.1	966	1294	1186	394	634	484	17.3808	19.7395	21.0791	7.82247	9.49038	9.25164	4.12127e-18	-1.08952	down
Ptrif.0001s0958.v1.3.1	12106	12511	10399	1245	854	819	140.524	123.174	119.237	15.9426	8.24565	10.0978	1.63346e-31	-3.35932	down
Ptrif.0001s1005.v1.3.1	365	420	384	130	191	139	10.197	9.88033	10.4911	3.88829	4.36577	3.95478	9.12709e-15	-1.24396	down
Ptrif.0001s1032.v1.3.1	2107	2439	1923	776	1050	848	47.6123	46.7443	42.9259	19.3329	19.7532	20.3452	6.38221e-35	-1.17337	down
Ptrif.0001s1090.v1.3.1	10290	12408	10449	2032	2835	2091	340.337	348.096	341.367	74.1319	78.0295	73.4663	5.02713e-230	-2.15479	down
Ptrif.0001s1098.v1.3.1	55	62	103	8	21	17	1.8726	1.78316	3.47054	0.267756	0.573376	0.599628	6.90233e-06	-2.03171	down
Ptrif.0001s1105.v1.3.1	454	574	734	173	202	163	6.37466	6.84305	10.1938	2.68369	2.35784	2.43347	1.12685e-16	-1.59203	down
Ptrif.0001s1110.v1.3.1	902	999	822	348	466	311	24.2165	22.9016	21.9326	10.3645	10.3975	8.87534	6.26244e-21	-1.17882	down
Ptrif.0001s1123.v1.3.1	337	537	461	136	197	150	4.34667	5.86842	5.86724	1.93542	2.10742	2.04644	2.38822e-14	-1.3489	down
Ptrif.0001s1136.v1.3.1	91	136	64	27	60	42	10.7447	13.6904	7.48908	3.52413	5.90786	5.28087	0.00534036	-1.03324	down
Ptrif.0001s1137.v1.3.1	117	211	129	27	57	84	7.85735	12.0341	8.54917	2.00424	3.14581	5.96567	0.00100049	-1.25141	down
Ptrif.0001s1150.v1.3.1	7665	8218	7504	1647	2497	1860	142.753	129.809	138.029	33.8239	38.697	36.7919	2.015e-103	-1.87146	down
Ptrif.0001s1158.v1.3.1	1994	2276	1834	369	520	402	37.4673	36.3156	34.0315	7.68921	8.13037	8.02153	5.29626e-97	-2.13914	down
Ptrif.0001s1160.v1.3.1	3540	4446	3779	1452	2054	1559	77.1684	82.188	81.351	34.8981	37.2562	36.1008	1.12224e-50	-1.11775	down
Ptrif.0001s1185.v1.3.1	1960	2515	2402	948	1141	832	22.3847	24.3585	27.1002	11.945	10.8441	10.0866	6.84035e-31	-1.13159	down
Ptrif.0001s1186.v1.3.1	2885	3149	2653	325	523	315	89.2056	82.5883	81.0424	11.0787	13.4612	10.348	2.61407e-124	-2.80781	down
Ptrif.0001s1193.v1.3.1	97	145	132	41	55	68	2.52349	3.21305	3.41025	1.17494	1.1843	1.88843	0.0006886	-1.03915	down
Ptrif.0001s1195.v1.3.1	699	762	762	274	240	192	29.478	27.269	31.7519	12.7147	8.39559	8.59821	9.30548e-20	-1.53182	down
Ptrif.0001s1201.v1.3.1	5562	6231	5311	2059	3311	2141	256.174	243.41	241.591	104.574	126.907	104.776	3.35426e-28	-1.1038	down
Ptrif.0001s1208.v1.3.1	328	371	385	105	237	143	4.88413	4.694	5.66998	1.71847	2.94413	2.25821	9.42971e-07	-1.07717	down
Ptrif.0001s1240.v1.3.1	48	60	66	28	19	9	7.52844	8.0656	10.2038	4.88292	2.39533	1.36785	0.00254084	-1.41352	down
Ptrif.0001s1247.v1.3.1	3414	3984	3536	1173	1770	1245	68.5443	67.7915	70.0595	25.9467	29.5559	26.5386	1.12908e-51	-1.29366	down
Ptrif.0001s1248.v1.3.1	6361	7285	6323	1233	1353	1070	103.396	100.444	101.517	22.096	18.3056	18.4758	2.0469e-169	-2.34061	down
Ptrif.0001s1298.v1.3.1	864	1108	973	121	182	141	10.6193	11.5486	11.8043	1.64058	1.85385	1.83144	2.39151e-88	-2.61708	down
Ptrif.0001s1310.v1.3.1	603	729	643	221	279	187	16.4364	16.7699	17.2166	6.61964	6.29263	5.3452	7.01518e-26	-1.41943	down
Ptrif.0001s1312.v1.3.1	109276	119909	108349	6725	10174	6871	2340.42	2178.23	2292.18	158.873	181.348	156.374	0	-3.73732	down
Ptrif.0001s1316.v1.3.1	4195	5873	5139	1776	1906	1619	30.0474	35.6783	36.3541	14.031	11.3628	12.3217	7.25639e-48	-1.40182	down
Ptrif.0001s1320.v1.3.1	205	243	265	49	59	39	5.75413	5.80422	7.37064	1.49887	1.37748	1.15031	1.81585e-19	-2.14248	down
Ptrif.0001s1335.v1.3.1	288	419	431	52	56	22	2.91631	3.59207	4.30351	0.570477	0.468458	0.23085	7.80422e-28	-2.95803	down
Ptrif.0001s1384.v1.3.1	1007	1151	1000	122	167	95	14.5627	14.1183	14.2904	1.94484	2.0086	1.45266	1.73891e-92	-2.9305	down
Ptrif.0001s1407.v1.3.1	4443	5532	4608	879	1214	1041	45.6844	48.2558	46.8032	9.97224	10.3902	11.3701	3.48288e-144	-2.11216	down
Ptrif.0001s1429.v1.3.1	1003	1358	1277	486	517	472	10.7082	12.3003	13.4672	5.72543	4.59629	5.34945	6.7332e-22	-1.18328	down
Ptrif.0001s1430.v1.3.1	4114	4657	4009	1493	2019	1643	42.1002	40.4281	40.5295	16.8558	17.1994	17.8652	1.76829e-56	-1.21147	down
Ptrif.0001s1452.v1.3.1	182	190	591	85	86	94	2.47857	2.18685	7.95833	1.27676	0.973827	1.35054	0.00650798	-1.56368	down
Ptrif.0001s1454.v1.3.1	10146	11524	9742	3424	4664	3402	334.299	322.041	317.06	124.428	127.908	119.106	2.99058e-82	-1.35675	down
Ptrif.0001s1461.v1.3.1	892	829	759	191	315	255	56.1848	44.2659	47.1945	13.2103	16.5032	17.0582	1.62966e-23	-1.60882	down
Ptrif.0001s1469.v1.3.1	1029	1520	647	156	327	269	15.561	19.5115	9.67129	2.58892	4.1101	4.3156	5.73236e-07	-1.89133	down
Ptrif.0001s1473.v1.3.1	211	237	309	78	100	60	4.16721	3.9708	6.03341	1.69888	1.63404	1.25107	2.1309e-10	-1.55317	down
Ptrif.0001s1474.v1.3.1	5145	5979	5139	1909	3129	2417	227.178	223.908	224.147	92.9938	115.007	113.403	9.94033e-25	-1.03431	down
Ptrif.0001s1490.v1.3.1	2565	3343	2526	984	1650	1199	64.0633	70.8193	62.3064	27.098	34.2829	31.8013	5.55898e-20	-1.04264	down
Ptrif.0001s1491.v1.3.1	1087	1506	1373	520	569	458	15.4893	18.2049	19.3249	8.16834	6.74089	6.93164	9.42332e-26	-1.24266	down
Ptrif.0001s1492.v1.3.1	61	119	250	32	25	33	0.93637	1.55208	3.80373	0.537375	0.310272	0.530487	1.44077e-05	-1.97742	down
Ptrif.0001s1497.v1.3.1	427	449	540	53	13	37	6.83756	6.09032	8.53535	0.932405	0.171845	0.617515	1.56749e-08	-3.18626	down
Ptrif.0001s1500.v1.3.1	579	686	782	92	11	64	8.95635	9.01174	11.959	1.56735	0.131523	1.04083	0.000122102	-2.73236	down
Ptrif.0001s1502.v1.3.1	4657	5102	4278	25	32	62	68.9005	64.0265	62.5188	0.396488	0.384237	0.971556	1.60475e-61	-6.38719	down
Ptrif.0001s1505.v1.3.1	161	226	189	60	87	60	25.8649	30.9074	30.1575	10.5959	11.6869	10.2302	2.88438e-09	-1.35522	down
Ptrif.0001s1506.v1.3.1	307	401	299	7	7	7	10.0859	11.1819	9.71633	0.21858	0.183018	0.23062	2.07757e-53	-5.23904	down
Ptrif.0001s1513.v1.3.1	3176	3755	3007	526	767	506	123.103	123.435	115.108	22.4636	24.7355	20.8313	5.19536e-128	-2.36842	down
Ptrif.0001s1544.v1.3.1	659	680	776	373	312	257	22.2077	19.4519	25.8304	13.8701	8.73194	9.19356	2.09392e-08	-1.04623	down
Ptrif.0001s1573.v1.3.1	52	102	81	30	48	28	0.890664	1.47884	1.36456	0.563192	0.680871	0.495067	0.00607748	-1.00448	down
Ptrif.0001s1601.v1.3.1	144	176	98	82	55	39	1.83133	1.90113	1.22811	1.14318	0.583022	0.518491	0.00230664	-1.0759	down
Ptrif.0001s1604.v1.3.1	244	306	251	113	163	74	1.9325	2.05942	1.96135	0.981362	1.07552	0.621306	2.39832e-06	-1.09381	down
Ptrif.0001s1606.v1.3.1	161	148	154	24	54	36	5.21577	4.0565	4.93335	0.832521	1.45556	1.22446	1.82075e-10	-1.89554	down
Ptrif.0001s1607.v1.3.1	163	223	141	29	66	61	6.08873	7.05089	5.18633	1.16973	2.04548	2.41249	1.17129e-07	-1.60776	down
Ptrif.0001s1615.v1.3.1	1039	1059	1009	309	480	334	11.9462	10.3199	11.4558	3.91137	4.58827	4.07467	2.22205e-27	-1.37899	down
Ptrif.0001s1694.v1.3.1	1849	2287	1989	195	262	174	17.1059	17.9395	18.1721	1.98134	2.01519	1.70471	1.0075e-193	-3.17117	down
Ptrif.0001s1699.v1.3.1	111	133	127	30	67	29	4.73262	4.81481	5.35497	1.38888	2.36609	1.28158	6.55779e-06	-1.44469	down
Ptrif.0001s1721.v1.3.1	1358	1773	1380	569	759	567	35.5588	39.3966	35.6893	16.4315	16.5388	15.7812	1.89636e-31	-1.14721	down
Ptrif.0001s1722.v1.3.1	756	890	937	282	543	299	34.7829	34.7629	42.6004	14.3149	20.815	14.6337	5.69259e-11	-1.12193	down
Ptrif.0001s1723.v1.3.1	6384	7101	6023	1354	2286	1467	101.084	95.3751	94.2046	23.6495	30.1227	24.6852	6.01965e-67	-1.84882	down
Ptrif.0001s1734.v1.3.1	2350	2933	2253	675	877	701	48.377	51.2251	45.8288	15.328	15.0187	15.3391	6.86106e-73	-1.63551	down
Ptrif.0001s1736.v1.3.1	27887	29097	23617	6271	7884	7584	2275.32	2013.55	1903.32	564.375	535.392	657.485	4.61677e-66	-1.78157	down
Ptrif.0001s1755.v1.3.1	73	73	80	21	32	6	0.540384	0.45775	0.582775	0.166675	0.192249	0.045215	0.00012671	-1.75146	down
Ptrif.0001s1757.v1.3.1	159	258	164	96	95	65	0.982399	1.35567	1.00255	0.651835	0.487153	0.422718	5.86201e-05	-1.04041	down
Ptrif.0001s1760.v1.3.1	176	247	316	103	108	103	5.0508	6.02875	8.99289	3.27599	2.58774	3.12852	1.38323e-05	-1.10048	down
Ptrif.0001s1767.v1.3.1	2924	3411	2659	635	1010	739	49.3305	48.8467	44.3152	11.8167	14.178	13.3016	3.95399e-65	-1.81973	down
Ptrif.0001s1783.v1.3.1	2088	2292	1834	273	450	279	32.9384	30.6595	28.5795	4.74777	5.90645	4.66861	6.52066e-88	-2.53789	down
Ptrif.0001s1784.v1.3.1	1708	1934	1640	179	263	167	28.6344	27.489	27.1528	3.30422	3.65761	2.96806	1.30767e-143	-3.01371	down
Ptrif.0001s1785.v1.3.1	2162	2335	1783	237	326	248	36.2936	33.2514	29.5731	4.37913	4.54073	4.40483	4.69205e-119	-2.84509	down
Ptrif.0001s1790.v1.3.1	3943	4110	3585	978	1491	939	179.662	158.841	161.331	49.1615	56.5335	45.4592	1.24265e-54	-1.68649	down
Ptrif.0001s1810.v1.3.1	70	112	156	20	19	35	2.87294	3.90719	6.32433	0.902319	0.623972	1.48993	2.48769e-06	-1.94024	down
Ptrif.0001s1847.v1.3.1	525	540	512	106	117	95	11.7283	10.2423	11.309	2.6107	2.16374	2.24804	3.17334e-40	-2.19224	down
Ptrif.0001s1848.v1.3.1	1838	2220	1779	680	760	689	24.8694	25.4741	23.7774	10.1398	8.5533	9.90876	1.8317e-41	-1.34141	down
Ptrif.0001s1854.v1.3.1	246	294	221	80	115	78	3.35788	3.41222	2.98519	1.19423	1.30894	1.12821	2.45054e-11	-1.36671	down
Ptrif.0001s1873.v1.3.1	151	248	167	49	53	39	1.17881	1.64339	1.28635	0.421186	0.341083	0.320527	2.51534e-12	-1.84466	down
Ptrif.0001s1876.v1.3.1	310	599	655	160	106	95	2.30431	3.78704	4.83079	1.3106	0.65403	0.746703	1.07876e-11	-1.92186	down
Ptrif.0001s1882.v1.3.1	295	419	504	153	138	113	5.95809	7.17087	10.0477	3.3946	2.31434	2.40914	2.44777e-10	-1.45234	down
Ptrif.0001s1900.v1.3.1	18688	23633	22190	1014	1287	1163	210.927	226.249	247.399	12.6182	12.0891	13.9484	0	-4.10508	down
Ptrif.0001s1901.v1.3.1	476	583	503	104	155	117	8.97327	9.32188	9.35966	2.14815	2.42344	2.34193	1.0974e-36	-1.94406	down
Ptrif.0001s1904.v1.3.1	1856	2238	1984	807	1078	791	34.5721	35.3646	36.563	16.5414	16.6327	15.5609	2.60423e-39	-1.08571	down
Ptrif.0001s1911.v1.3.1	1172	1268	1174	439	577	430	31.858	29.2463	31.5384	13.17	13.057	12.422	5.85742e-32	-1.22487	down
Ptrif.0001s1930.v1.3.1	2549	2694	2465	331	493	407	118.759	106.585	113.05	16.4781	18.3162	19.4411	7.10631e-126	-2.54617	down
Ptrif.0001s1941.v1.3.1	377	418	384	154	188	132	10.9835	10.312	11.031	4.93616	4.55352	4.06537	8.13733e-14	-1.20974	down
Ptrif.0001s1953.v1.3.1	843	1201	1468	297	282	285	9.43363	11.4058	16.2338	3.66568	2.62344	3.38441	1.77163e-23	-1.88162	down
Ptrif.0001s1957.v1.3.1	6850	7620	6149	2493	3957	2773	159.902	150.853	141.776	64.1834	76.8625	68.77	2.76853e-27	-1.07352	down
Ptrif.0001s1984.v1.3.1	13184	14051	13223	4286	6089	4575	446.392	403.533	442.24	160.033	171.576	164.605	2.13404e-71	-1.34628	down
Ptrif.0001s1992.v1.3.1	8023	9932	7658	2761	4490	2906	318.186	334.114	300.006	120.797	148.191	122.464	1.94618e-34	-1.2458	down
Ptrif.0001s2015.v1.3.1	94	88	65	21	45	25	3.23411	2.56962	2.19603	0.768577	1.28973	0.897128	0.000420096	-1.31311	down
Ptrif.0001s2025.v1.3.1	2148	2830	2775	76	74	59	34.0102	38.0031	43.3936	1.31866	0.973695	0.983941	6.70624e-259	-5.06873	down
Ptrif.0001s2026.v1.3.1	3027	3826	4219	512	413	449	47.924	51.3838	65.9825	8.94367	5.43824	7.54704	4.36636e-75	-2.86165	down
Ptrif.0001s2033.v1.3.1	111	129	167	72	58	45	1.93637	1.91931	2.8918	1.39353	0.835208	0.822672	0.000615189	-1.07354	down
Ptrif.0001s2046.v1.3.1	76	125	91	11	21	9	4.13147	5.77941	4.87073	0.624372	0.93136	0.46426	2.21303e-11	-2.59805	down
Ptrif.0001s2049.v1.3.1	3999	5005	4134	1212	1692	1327	63.6666	67.5933	65.0111	21.2872	22.4127	22.4416	4.04013e-92	-1.53376	down
Ptrif.0001s2058.v1.3.1	182	226	228	71	130	93	1.74666	1.84315	2.16834	0.746728	1.04106	0.953058	8.95442e-06	-1.01155	down
Ptrif.0001s2072.v1.3.1	1722	2195	2157	377	519	411	15.0203	16.2367	18.5794	3.6243	3.76591	3.80595	2.73341e-89	-2.11093	down
Ptrif.0001s2074.v1.3.1	5790	6133	5489	350	604	375	194.5	174.736	182.128	12.9438	16.8802	13.3748	2.11342e-221	-3.61945	down
Ptrif.0001s2077.v1.3.1	219	264	302	122	97	106	8.40654	8.57287	11.4234	5.16865	3.07929	4.29589	2.24943e-06	-1.13047	down
Ptrif.0001s2089.v1.3.1	32433	32476	31897	11329	17107	13039	2240.74	1903.03	2176.75	863.435	983.679	957.228	1.58826e-35	-1.1374	down
Ptrif.0001s2095.v1.3.1	50	78	97	28	26	25	0.933065	1.24255	1.81396	0.584328	0.407813	0.493841	0.000736789	-1.32374	down
Ptrif.0001s2133.v1.3.1	299	376	302	130	123	122	14.1912	15.1466	14.1743	6.81401	4.83663	6.12863	3.3987e-11	-1.25003	down
Ptrif.0001s2144.v1.3.1	62	88	72	14	30	18	1.55014	1.8701	1.77886	0.377945	0.615331	0.456863	1.1528e-05	-1.67058	down
Ptrif.0001s2176.v1.3.1	1291	1716	1718	268	201	212	20.2504	22.8304	26.6244	4.62421	2.61331	3.51833	1.47837e-53	-2.64029	down
Ptrif.0001s2202.v1.3.1	136	176	151	59	95	54	1.90994	2.0983	2.09387	0.915934	1.10414	0.80054	3.24923e-05	-1.04718	down
Ptrif.0001s2217.v1.3.1	1184	1382	1279	362	384	332	11.165	11.0579	11.9146	3.76559	3.01063	3.3224	3.30239e-53	-1.72157	down
Ptrif.0001s2299.v1.3.1	497	521	500	163	174	170	27.2492	24.2621	27.1148	9.84666	7.9295	9.89275	3.26508e-20	-1.46523	down
Ptrif.0001s2319.v1.3.1	3813	4417	3919	1129	1548	1260	103.735	102.018	105.514	34.0266	35.2072	36.5045	9.11668e-91	-1.5266	down
Ptrif.0001s2324.v1.3.1	5954	6622	5660	1576	2376	1666	281.79	265.811	264.613	82.2733	93.5836	83.7477	5.45646e-76	-1.60884	down
Ptrif.0001s2327.v1.3.1	2984	3375	2919	1036	1084	973	62.0313	59.5194	59.9508	23.7605	18.7585	21.489	2.16772e-52	-1.47179	down
Ptrif.0001s2330.v1.3.1	441	522	502	134	163	121	26.7861	26.8723	30.0841	8.94431	8.23857	7.77945	3.16257e-28	-1.69818	down
Ptrif.0001s2334.v1.3.1	1406	1978	1688	412	586	342	31.1105	37.1376	36.9009	10.0572	10.7931	8.03	1.41636e-45	-1.8183	down
Ptrif.0001s2339.v1.3.1	450	492	594	160	217	185	6.69385	6.20988	8.73504	2.62242	2.68964	2.91578	8.7936e-15	-1.34434	down
Ptrif.0001s2420.v1.3.1	265	333	314	111	97	111	6.17489	6.5329	7.24631	2.8907	1.89625	2.79829	4.58549e-11	-1.37459	down
Ptrif.0001s2443.v1.3.1	476	640	620	155	154	160	22.0143	25.1317	28.3539	7.86837	5.93006	7.83882	2.03875e-25	-1.75463	down
Ptrif.0001s2457.v1.3.1	71	94	108	31	27	25	5.0598	5.73004	7.64626	2.41684	1.61294	1.90876	1.14964e-05	-1.5391	down
Ptrif.0001s2473.v1.3.1	129	167	254	83	90	62	1.71693	1.88507	3.34124	1.20888	0.997989	0.877801	0.00029166	-1.0973	down
Ptrif.0001s2492.v1.3.1	4500	5213	4213	1605	2541	1527	54.6809	53.7223	50.5686	21.5103	25.6983	19.7097	2.72212e-28	-1.211	down
Ptrif.0001s2496.v1.3.1	7739	9180	7288	361	691	391	65.7726	66.1737	61.1797	3.37829	4.88105	3.52542	2.09636e-208	-3.97186	down
Ptrif.0001s2514.v1.3.1	1395	1374	1424	413	608	411	155.207	129.61	156.404	50.5855	56.2312	48.498	9.22337e-33	-1.46254	down
Ptrif.0001s2518.v1.3.1	3977	4113	3632	1099	1483	1151	177.19	155.495	159.633	53.9318	54.8869	54.4005	2.55714e-67	-1.55596	down
Ptrif.0001s2578.v1.3.1	5236	6107	5178	2229	2832	2006	58.4767	57.8547	57.126	27.4534	26.3264	23.8041	1.16288e-48	-1.12799	down
Ptrif.0001s2594.v1.3.1	169	192	170	59	101	71	2.57477	2.49385	2.5703	0.994618	1.27669	1.15299	2.75507e-06	-1.0958	down
Ptrif.0001s2600.v1.3.1	165	243	270	63	78	73	8.79356	11.0042	14.2486	3.71811	3.45177	4.10034	7.32227e-10	-1.52408	down
Ptrif.0001s2623.v1.3.1	4352	5036	4016	1066	1020	955	56.6623	55.6107	51.6476	15.3007	11.0451	13.2102	1.56989e-72	-2.01613	down
Ptrif.0001s2625.v1.3.1	302	313	301	32	56	32	9.75971	8.62775	9.63356	1.15102	1.50883	1.08917	8.21529e-34	-2.8007	down
Ptrif.0001s2674.v1.3.1	939	1297	1021	388	538	416	17.1757	20.1225	18.4499	7.83267	8.18623	8.08056	1.47527e-25	-1.17225	down
Ptrif.0001s2717.v1.3.1	3446	4889	5200	1198	992	912	56.7654	68.3089	84.6093	21.7589	13.6	15.9623	5.74083e-36	-1.98321	down
Ptrif.0001s2795.v1.3.1	126	132	97	49	57	56	1.71827	1.52278	1.29515	0.726349	0.646291	0.799884	0.00050446	-1.00016	down
Ptrif.0001s2808.v1.3.1	450	630	586	49	76	78	8.69605	10.3186	11.1938	1.0445	1.21868	1.60245	3.96603e-49	-2.89216	down
Ptrif.0001s2815.v1.3.1	359	487	375	136	175	154	45.8165	52.7173	47.3191	19.1448	18.533	20.8468	5.89447e-15	-1.27396	down
Ptrif.0001s2838.v1.3.1	1442	2057	1448	440	455	345	4.71547	5.70619	4.67743	1.58686	1.2374	1.19763	2.68312e-44	-1.86958	down
Ptrif.0001s2851.v1.3.1	253	239	304	81	154	76	8.47926	6.80488	10.056	2.97488	4.30473	2.70043	3.96785e-07	-1.27147	down
Ptrif.0001s2860.v1.3.1	2690	3335	2850	886	1162	939	39.1173	41.1356	40.9451	14.2041	14.0654	14.5034	1.11607e-83	-1.46786	down
Ptrif.0001s2925.v1.3.1	679	789	749	225	288	209	20.1065	19.8316	21.919	7.34346	7.09913	6.5563	3.77555e-33	-1.51553	down
Ptrif.0001s2926.v1.3.1	113	174	132	44	69	33	3.33806	4.38401	3.87358	1.41762	1.68971	1.02772	1.95131e-06	-1.39141	down
Ptrif.0001s2948.v1.3.1	239	307	286	109	112	145	2.63616	2.87027	3.12108	1.32356	1.025	1.70268	2.67942e-06	-1.0457	down
Ptrif.0001s2999.v1.3.1	478	542	454	155	312	151	11.5892	11.1447	10.8692	4.14265	6.29803	3.88636	7.17549e-09	-1.17419	down
Ptrif.0001s3051.v1.3.1	70	92	108	26	31	42	0.856517	0.95307	1.30079	0.34973	0.314286	0.547439	0.00043632	-1.27498	down
Ptrif.0002s0005.v1.3.1	232	354	413	103	50	92	2.06434	2.67901	3.64388	1.01505	0.368795	0.871486	1.4337e-08	-1.80788	down
Ptrif.0002s0017.v1.3.1	2889	2999	2479	627	938	564	81.6724	71.9043	69.2235	19.5431	22.0734	16.9164	2.86309e-53	-1.88625	down
Ptrif.0002s0021.v1.3.1	2620	3022	2480	567	888	668	74.0608	72.4551	69.244	17.6494	20.917	20.0182	4.79333e-73	-1.8396	down
Ptrif.0002s0024.v1.3.1	949	1053	1045	407	510	404	20.8429	19.6053	22.6735	9.85526	9.3087	9.4222	6.55496e-24	-1.1056	down
Ptrif.0002s0026.v1.3.1	33753	41741	34668	12664	19530	13320	474.814	498.031	481.709	196.524	228.658	199.107	1.71417e-48	-1.1854	down
Ptrif.0002s0034.v1.3.1	6457	8378	8265	3138	3950	2805	133.279	146.682	168.519	71.4533	67.8596	61.5294	8.12774e-35	-1.12304	down
Ptrif.0002s0051.v1.3.1	5852	6733	5994	2016	2837	2006	89.665	87.5053	90.716	34.052	36.1772	32.6506	7.39088e-75	-1.34546	down
Ptrif.0002s0054.v1.3.1	184	268	268	85	137	93	1.95562	2.41567	2.80983	0.987495	1.20671	1.04871	1.03294e-06	-1.08355	down
Ptrif.0002s0058.v1.3.1	193	245	210	81	114	58	3.3333	3.57569	3.59068	1.53764	1.63146	1.05587	8.38566e-08	-1.24789	down
Ptrif.0002s0096.v1.3.1	5288	6507	5103	1916	2607	1942	181.924	189.876	173.393	72.7012	74.6372	70.9933	2.78232e-63	-1.28666	down
Ptrif.0002s0113.v1.3.1	54	68	36	11	15	6	2.42658	2.61356	1.56947	0.505136	0.528439	0.288444	2.73473e-05	-2.03331	down
Ptrif.0002s0129.v1.3.1	55	72	115	23	31	25	1.09142	1.2036	2.26777	0.491065	0.507614	0.52946	0.000306868	-1.44248	down
Ptrif.0002s0132.v1.3.1	636	754	708	226	237	164	11.4903	11.5855	12.6817	4.51498	3.56869	3.14752	4.10699e-27	-1.62875	down
Ptrif.0002s0138.v1.3.1	600	729	654	191	257	148	8.54303	8.80484	9.20577	3.00067	3.04553	2.2337	6.93691e-27	-1.63249	down
Ptrif.0002s0160.v1.3.1	2809	4297	3831	1206	1492	1067	12.366	16.0447	16.6581	5.85594	5.46361	4.9912	1.11014e-36	-1.42677	down
Ptrif.0002s0218.v1.3.1	180	291	345	78	95	74	1.99043	2.73079	3.77461	0.949554	0.872444	0.860021	5.46527e-10	-1.58384	down
Ptrif.0002s0240.v1.3.1	2014	2035	1877	41	29	16	45.0592	37.9069	41.584	0.978746	0.508041	0.340391	1.49946e-193	-5.92445	down
Ptrif.0002s0271.v1.3.1	155	100	145	0	0	4	2.32535	1.26452	2.13904	0	0	0.05943	7.39351e-22	-5.52873	down
Ptrif.0002s0275.v1.3.1	146	244	291	66	121	71	4.95749	7.02341	9.71885	2.44278	3.39899	2.53159	6.37429e-06	-1.2833	down
Ptrif.0002s0278.v1.3.1	989	1421	1794	643	562	588	9.82016	11.9778	17.6051	7.04699	4.64234	6.20658	2.91255e-08	-1.09141	down
Ptrif.0002s0303.v1.3.1	1101	1334	1316	255	234	190	19.0501	19.5756	22.4885	4.86154	3.35899	3.48359	9.69221e-59	-2.3392	down
Ptrif.0002s0335.v1.3.1	1042	1392	953	461	436	410	18.3635	20.7991	16.5819	8.95197	6.38716	7.6662	2.72675e-17	-1.24217	down
Ptrif.0002s0336.v1.3.1	1817	2072	1844	464	634	392	23.3624	22.5937	23.4109	6.57806	6.77667	5.35346	2.07062e-63	-1.84902	down
Ptrif.0002s0342.v1.3.1	107	111	120	31	24	40	1.90148	1.67885	2.10883	0.598815	0.34698	0.751154	1.61981e-06	-1.64142	down
Ptrif.0002s0350.v1.3.1	1054	1181	1018	307	485	412	51.3028	48.731	48.9138	16.4537	19.6413	21.3089	9.21885e-25	-1.33411	down
Ptrif.0002s0376.v1.3.1	549	540	584	210	165	199	5.16516	4.30724	5.42932	2.17628	1.28914	1.98091	1.52924e-12	-1.40648	down
Ptrif.0002s0396.v1.3.1	891	1521	1578	290	284	260	11.807	17.1365	20.685	4.23165	3.12267	3.65513	9.6297e-31	-2.11106	down
Ptrif.0002s0397.v1.3.1	1390	1877	1567	684	733	582	17.9643	20.5748	19.9895	9.71674	7.87172	7.96631	2.23288e-26	-1.15877	down
Ptrif.0002s0409.v1.3.1	497	559	491	179	328	169	26.1185	24.9062	25.4767	10.3452	14.3262	9.42602	1.51969e-09	-1.11249	down
Ptrif.0002s0428.v1.3.1	945	1609	1449	185	136	207	69.7665	100.786	105.702	15.0619	8.35327	16.2074	2.78398e-37	-2.73045	down
Ptrif.0002s0463.v1.3.1	303	414	332	107	129	114	5.81065	6.73433	6.2865	2.24912	2.05905	2.31383	8.42448e-17	-1.4596	down
Ptrif.0002s0506.v1.3.1	675	786	710	305	342	276	14.2951	14.1067	14.8436	7.10152	6.02632	6.19717	9.19399e-20	-1.12579	down
Ptrif.0002s0514.v1.3.1	590	638	577	64	100	88	51.0352	46.8067	49.2525	6.03325	7.17735	8.08859	8.37288e-58	-2.72032	down
Ptrif.0002s0518.v1.3.1	543	831	818	208	242	181	18.9539	24.617	28.2213	7.99912	7.02086	6.69365	5.25227e-24	-1.67362	down
Ptrif.0002s0552.v1.3.1	2757	3856	3366	1029	1073	1243	40.6529	48.2135	49.0111	16.7265	13.1601	19.4604	9.71621e-28	-1.44258	down
Ptrif.0002s0573.v1.3.1	6528	8297	8063	3489	3605	3005	68.8707	74.2435	84.0238	40.6008	31.6539	33.6867	5.90116e-27	-1.0663	down
Ptrif.0002s0575.v1.3.1	169	240	217	89	83	66	4.65822	5.6295	5.9277	2.70842	1.91047	1.92553	9.14482e-08	-1.25756	down
Ptrif.0002s0601.v1.3.1	46	70	92	12	35	13	1.11817	1.45679	2.22448	0.30958	0.708697	0.324791	0.000427515	-1.61901	down
Ptrif.0002s0602.v1.3.1	151	161	186	20	17	0	3.68892	3.34617	4.48705	0.51993	0.334616	0	0.00394094	-2.44243	down
Ptrif.0002s0603.v1.3.1	52	41	44	0	7	0	1.07988	0.719671	0.903111	0	0.117293	0	1.16692e-07	-3.50867	down
Ptrif.0002s0607.v1.3.1	1726	1858	1441	474	737	517	39.749	36.2863	32.7605	12.0418	14.1143	12.6461	1.73798e-31	-1.44752	down
Ptrif.0002s0615.v1.3.1	77	92	111	31	48	15	2.85345	2.91814	4.07555	1.25323	1.4778	0.577743	0.000221975	-1.43503	down
Ptrif.0002s0616.v1.3.1	206	238	190	68	97	70	3.4605	3.3934	3.15193	1.25329	1.35639	1.24975	9.4822e-10	-1.31809	down
Ptrif.0002s0621.v1.3.1	1239	1400	1266	525	684	543	22.338	21.4058	22.5412	10.4305	10.2541	10.4034	1.38071e-28	-1.05698	down
Ptrif.0002s0641.v1.3.1	687	888	1064	427	285	316	8.06621	8.82948	12.3334	5.52176	2.77391	3.92843	5.57263e-08	-1.20752	down
Ptrif.0002s0642.v1.3.1	1630	2594	2356	651	417	341	36.2664	48.9515	51.7772	15.9636	7.72159	8.05909	1.80835e-08	-1.99405	down
Ptrif.0002s0644.v1.3.1	466	683	761	246	105	116	12.4753	15.4883	20.1111	7.25764	2.33139	3.27873	0.00035692	-1.72652	down
Ptrif.0002s0651.v1.3.1	796	908	763	267	413	260	11.655	11.2763	11.0324	4.30333	5.02983	4.03411	2.87774e-22	-1.29984	down
Ptrif.0002s0684.v1.3.1	463	629	494	61	124	68	4.06656	4.67198	4.27148	0.588566	0.894843	0.628373	2.97719e-38	-2.53232	down
Ptrif.0002s0707.v1.3.1	2247	2550	2296	903	1316	893	32.5674	31.3433	32.8722	14.4327	15.866	13.7454	8.61256e-33	-1.09865	down
Ptrif.0002s0730.v1.3.1	102	143	90	14	21	9	1.89872	2.25567	1.64697	0.276953	0.323321	0.175125	3.22126e-13	-2.69946	down
Ptrif.0002s0731.v1.3.1	461	680	610	97	130	126	7.71271	9.66115	10.0978	1.79227	1.8117	2.23735	4.63047e-36	-2.17779	down
Ptrif.0002s0741.v1.3.1	543	677	560	99	141	113	7.77426	8.22178	7.92209	1.55607	1.67954	1.70875	3.22107e-49	-2.21818	down
Ptrif.0002s0752.v1.3.1	618	790	838	226	242	212	13.7707	14.9341	18.4588	5.54218	4.48857	5.02055	3.42432e-26	-1.60383	down
Ptrif.0002s0769.v1.3.1	1204	1326	1612	645	468	414	12.1891	11.3869	16.1197	7.20029	3.94261	4.44766	5.38841e-11	-1.30343	down
Ptrif.0002s0774.v1.3.1	412	465	403	122	251	174	17.9841	17.2037	17.3875	5.87762	9.11483	8.06683	4.11133e-09	-1.13555	down
Ptrif.0002s0779.v1.3.1	2983	3679	3009	1172	1875	1359	110.137	115.197	109.737	47.7246	57.606	53.3079	1.25844e-26	-1.04163	down
Ptrif.0002s0799.v1.3.1	127	159	251	66	53	31	3.45648	3.67866	6.75335	1.962	1.1951	0.886956	2.33061e-06	-1.66448	down
Ptrif.0002s0804.v1.3.1	1125	1320	1190	203	246	215	33.194	33.0446	34.6975	6.57147	6.01072	6.70458	5.25425e-95	-2.3408	down
Ptrif.0002s0806.v1.3.1	660	984	857	131	160	175	22.7776	28.8197	29.2277	4.98353	4.58804	6.40495	3.66049e-43	-2.28501	down
Ptrif.0002s0818.v1.3.1	1509	1777	1582	650	926	654	19.3144	19.2907	20.0008	9.17922	9.86853	8.89287	1.63414e-28	-1.03233	down
Ptrif.0002s0819.v1.3.1	138	153	259	68	53	52	5.95844	5.58197	11.0289	3.20771	1.8919	2.38708	4.35602e-06	-1.50237	down
Ptrif.0002s0852.v1.3.1	1719	2099	1845	432	794	468	41.0074	42.4652	43.4677	11.3676	15.7629	11.8478	1.65836e-35	-1.65552	down
Ptrif.0002s0856.v1.3.1	79	132	146	57	55	39	0.967795	1.38197	1.77773	0.769177	0.558755	0.503438	0.000869665	-1.08988	down
Ptrif.0002s0873.v1.3.1	787	992	909	221	315	286	10.0217	10.7174	11.4365	3.10452	3.33417	3.86173	3.76437e-34	-1.59883	down
Ptrif.0002s0883.v1.3.1	675	794	727	259	318	224	14.062	14.0235	14.9596	5.94371	5.50496	4.95458	1.62115e-26	-1.35156	down
Ptrif.0002s0896.v1.3.1	141	182	183	31	78	54	1.83445	2.0129	2.35194	0.446136	0.848567	0.745968	2.02389e-07	-1.51422	down
Ptrif.0002s0897.v1.3.1	43041	49616	40885	14184	22594	15381	530.547	518.736	497.81	192.873	231.801	201.458	1.50368e-45	-1.26989	down
Ptrif.0002s0903.v1.3.1	5327	6390	5840	1717	2308	1716	50.7611	51.6413	54.9684	18.0438	18.3023	17.3741	3.58216e-112	-1.51568	down
Ptrif.0002s0907.v1.3.1	7850	9381	7325	1468	2314	1587	112.83	114.36	104.003	23.2685	27.6752	24.2315	3.16143e-108	-2.1	down
Ptrif.0002s0908.v1.3.1	84	116	90	57	44	26	1.02256	1.22398	1.08708	0.7594	0.448974	0.325848	0.00405367	-1.02976	down
Ptrif.0002s0924.v1.3.1	167	183	145	69	69	60	14.283	13.2965	12.268	6.48641	4.89191	5.43121	1.38508e-06	-1.19124	down
Ptrif.0002s0925.v1.3.1	864	1060	878	363	484	335	13.8459	14.4109	13.8989	6.41325	6.45096	5.69755	5.62002e-24	-1.145	down
Ptrif.0002s0926.v1.3.1	149	195	239	50	17	20	6.01373	6.70176	9.55952	2.21571	0.549929	0.847023	5.57233e-10	-2.45469	down
Ptrif.0002s0927.v1.3.1	87	103	125	35	16	25	3.60959	3.63868	5.12055	1.57612	0.547858	1.10656	3.65396e-06	-1.81414	down
Ptrif.0002s0928.v1.3.1	490	506	512	94	140	107	12.5229	10.962	12.9183	2.63757	2.97934	2.88685	1.26451e-34	-2.0381	down
Ptrif.0002s0929.v1.3.1	87	133	108	17	47	10	1.04155	1.34811	1.26985	0.213442	0.460115	0.115292	2.60263e-06	-1.97584	down
Ptrif.0002s0972.v1.3.1	858	1125	900	404	407	372	15.4416	17.1711	15.9913	8.0185	6.08508	7.11425	7.19994e-20	-1.16315	down
Ptrif.0002s0973.v1.3.1	110920	114611	101424	136	277	131	6739.4	5906.35	6087.01	9.06153	13.9816	8.39409	6.09989e-277	-8.96884	down
Ptrif.0002s0974.v1.3.1	95	68	79	29	42	21	0.967438	0.587513	0.795498	0.32811	0.351734	0.21959	0.000718181	-1.27158	down
Ptrif.0002s0979.v1.3.1	779	1243	1078	301	493	330	13.6515	18.4987	18.6763	5.81044	7.18473	6.14506	3.92232e-19	-1.35854	down
Ptrif.0002s0987.v1.3.1	46	65	63	27	16	15	1.74809	2.10693	2.37245	1.09781	0.490905	0.597412	0.0018629	-1.36293	down
Ptrif.0002s1009.v1.3.1	3447	4144	3272	749	1020	838	41.9449	42.7634	39.3254	10.0526	10.3255	10.8331	4.83166e-111	-1.95443	down
Ptrif.0002s1049.v1.3.1	191	260	264	34	29	50	12.2902	14.1569	16.79	2.39173	1.55201	3.37352	1.45583e-17	-2.45961	down
Ptrif.0002s1051.v1.3.1	985	938	912	169	307	202	120.46	97.3052	110.197	22.7181	31.2325	26.2664	1.59771e-35	-1.97517	down
Ptrif.0002s1058.v1.3.1	1035	1306	984	449	519	361	14.8957	15.9375	13.9846	7.11748	6.21105	5.5204	5.08273e-22	-1.21391	down
Ptrif.0002s1073.v1.3.1	87	108	78	19	46	39	1.60337	1.67589	1.42253	0.371107	0.699341	0.755349	0.000491985	-1.25003	down
Ptrif.0002s1086.v1.3.1	2068	2423	2121	816	1117	872	34.6543	34.4471	35.121	15.0885	15.5742	15.5237	3.65785e-44	-1.13902	down
Ptrif.0002s1097.v1.3.1	86	160	185	67	54	56	4.36581	6.89721	9.31283	3.7357	2.27976	3.01064	0.000900959	-1.11137	down
Ptrif.0002s1098.v1.3.1	324	279	508	74	67	83	6.74207	4.93164	10.4409	1.69168	1.16173	1.8229	3.75354e-14	-2.14595	down
Ptrif.0002s1106.v1.3.1	77	126	120	22	39	31	0.852696	1.18548	1.31618	0.262512	0.353417	0.36248	7.10057e-07	-1.64961	down
Ptrif.0002s1112.v1.3.1	197	250	209	58	75	40	6.24897	6.73466	6.55117	2.01164	1.97185	1.32356	4.72731e-14	-1.79589	down
Ptrif.0002s1118.v1.3.1	207	187	212	79	102	65	6.59054	5.04526	6.64219	2.75156	2.68768	2.17734	4.21838e-07	-1.19745	down
Ptrif.0002s1126.v1.3.1	10690	11589	9231	3977	5597	4189	178.515	164.145	152.254	73.2596	77.7945	74.3345	2.06575e-35	-1.10205	down
Ptrif.0002s1136.v1.3.1	1289	1485	1501	303	402	306	38.587	37.7205	44.3948	10.0093	10.0148	9.73663	5.50823e-73	-1.97825	down
Ptrif.0002s1138.v1.3.1	69	126	141	28	14	15	1.32761	2.13423	2.69136	0.591765	0.214194	0.292675	4.1815e-08	-2.27349	down
Ptrif.0002s1142.v1.3.1	2111	2452	2024	854	1200	1008	72.0186	70.9714	68.222	32.1301	34.0639	36.5418	2.71122e-26	-1.00488	down
Ptrif.0002s1154.v1.3.1	1287	1250	1015	235	252	199	47.9334	39.4705	37.3119	9.63764	7.79169	7.87486	2.20227e-51	-2.25751	down
Ptrif.0002s1157.v1.3.1	104	160	163	63	72	42	1.65683	2.1597	2.56058	1.10379	0.942933	0.697421	9.14014e-05	-1.13771	down
Ptrif.0002s1167.v1.3.1	5220	6083	5215	1514	2367	1465	76.5633	75.6853	75.5553	24.5007	28.8897	22.8332	1.98275e-54	-1.54119	down
Ptrif.0002s1171.v1.3.1	540	649	537	228	267	248	13.7995	14.0684	13.5418	6.41301	5.67995	6.71969	1.21131e-15	-1.10216	down
Ptrif.0002s1172.v1.3.1	104	152	141	57	51	66	2.20496	2.72867	2.94154	1.3146	0.885901	1.46827	0.000427035	-1.0326	down
Ptrif.0002s1176.v1.3.1	134	166	153	31	31	23	11.4358	12.1469	12.8681	2.24409	1.82105	1.96436	3.7094e-15	-2.24548	down
Ptrif.0002s1197.v1.3.1	41	48	89	9	26	17	0.444357	0.444366	0.960721	0.1064	0.232009	0.194082	0.00126942	-1.57735	down
Ptrif.0002s1228.v1.3.1	60	74	82	9	16	12	2.53842	2.66448	3.44526	0.390319	0.552542	0.538923	1.75758e-08	-2.31304	down
Ptrif.0002s1238.v1.3.1	1182	1317	1175	420	629	446	14.5206	13.7267	14.2576	5.69431	6.43405	5.81985	1.77753e-28	-1.20488	down
Ptrif.0002s1241.v1.3.1	669	673	640	218	358	193	5.70086	4.86354	5.39257	2.04874	2.53777	1.74186	2.50405e-14	-1.28342	down
Ptrif.0002s1244.v1.3.1	149	192	115	44	33	56	4.26063	4.78512	3.25874	1.32403	0.75616	1.67988	1.57549e-06	-1.57785	down
Ptrif.0002s1245.v1.3.1	933	1253	1048	328	373	289	9.97406	11.361	11.0691	3.85867	3.3167	3.2799	1.88211e-42	-1.5937	down
Ptrif.0002s1259.v1.3.1	5575	6519	5169	1798	2844	1822	271.328	269.104	248.492	96.5465	115.206	94.2325	6.68895e-39	-1.32979	down
Ptrif.0002s1263.v1.3.1	639	811	754	293	358	268	17.302	18.6318	20.1857	8.75018	8.06886	7.70824	1.40187e-20	-1.15585	down
Ptrif.0002s1272.v1.3.1	88	137	214	50	61	56	2.80028	3.67775	6.73183	1.72363	1.61661	1.87573	0.000339892	-1.24003	down
Ptrif.0002s1275.v1.3.1	2560	3279	2517	717	1494	611	25.8298	28.0566	25.094	7.96459	12.5512	6.54048	1.75261e-06	-1.46373	down
Ptrif.0002s1298.v1.3.1	3145	3469	2999	540	639	548	83.6657	78.258	78.7773	15.8306	14.1301	15.4754	1.57928e-152	-2.36939	down
Ptrif.0002s1315.v1.3.1	760	889	874	233	395	250	79.3854	78.7389	90.1902	26.7796	34.2961	27.7455	6.51894e-24	-1.43285	down
Ptrif.0002s1329.v1.3.1	498	604	508	146	165	156	9.18511	9.4514	9.2642	2.96193	2.53339	3.05409	9.75074e-29	-1.66516	down
Ptrif.0002s1331.v1.3.1	1029	1119	1384	348	481	353	27.282	25.1584	36.2538	10.1571	10.6184	9.94387	1.7184e-24	-1.48247	down
Ptrif.0002s1339.v1.3.1	45	81	60	16	30	6	0.443633	0.67522	0.583848	0.168743	0.246768	0.05498	0.000777317	-1.62963	down
Ptrif.0002s1343.v1.3.1	39	55	44	6	9	6	0.391526	0.473275	0.442395	0.062724	0.073163	0.058236	1.58678e-06	-2.38694	down
Ptrif.0002s1346.v1.3.1	185	260	146	65	52	89	1.83409	2.17891	1.42358	0.705925	0.428605	0.928395	2.06758e-05	-1.32973	down
Ptrif.0002s1362.v1.3.1	54	47	68	19	26	22	1.16611	0.853279	1.46186	0.452613	0.456778	0.508834	0.00418385	-1.18199	down
Ptrif.0002s1363.v1.3.1	214	260	300	79	96	71	8.28434	8.52671	11.4862	3.33615	3.07383	2.912	3.04263e-12	-1.53268	down
Ptrif.0002s1366.v1.3.1	781	834	1398	233	241	333	23.5326	21.264	41.6497	7.6922	6.02984	10.6384	1.10195e-12	-1.75036	down
Ptrif.0002s1408.v1.3.1	1281	1526	1286	133	308	177	35.0593	35.424	34.751	4.01264	7.01122	5.11964	2.83563e-52	-2.63168	down
Ptrif.0002s1453.v1.3.1	69	162	158	3	6	10	0.674193	1.35235	1.53642	0.031117	0.042668	0.103221	8.17892e-17	-3.88361	down
Ptrif.0002s1454.v1.3.1	1152	1992	1960	824	719	753	18.3023	26.8419	30.7685	14.4353	9.50317	12.7103	3.34739e-08	-1.00715	down
Ptrif.0002s1468.v1.3.1	57	107	73	9	48	20	1.04882	1.66914	1.33018	0.171151	0.740012	0.392511	0.00205214	-1.45357	down
Ptrif.0002s1483.v1.3.1	38	41	47	8	5	14	1.12515	1.03166	1.39341	0.234778	0.117237	0.422529	0.000448134	-1.87931	down
Ptrif.0002s1488.v1.3.1	1132	1220	1047	52	89	71	67.3298	61.5264	61.474	3.36598	4.36811	4.43371	1.16393e-133	-3.87905	down
Ptrif.0002s1503.v1.3.1	73	131	78	38	41	27	1.1967	1.81352	1.25207	0.674436	0.550678	0.471115	0.000330103	-1.24277	down
Ptrif.0002s1510.v1.3.1	548	689	654	156	220	178	8.31439	8.86791	9.80938	2.61126	2.77096	2.8599	4.06062e-32	-1.66245	down
Ptrif.0002s1528.v1.3.1	2429	3940	4398	1264	723	679	58.7827	80.8585	105.121	33.7214	14.5628	17.4609	4.46713e-05	-1.75188	down
Ptrif.0002s1550.v1.3.1	1123	1432	967	216	222	176	70.7291	76.5024	60.1234	14.9553	11.6374	11.7317	1.65319e-57	-2.38992	down
Ptrif.0002s1557.v1.3.1	197	283	350	126	153	89	6.43411	7.8567	11.3086	4.5359	4.16559	3.04902	2.75912e-05	-1.05822	down
Ptrif.0002s1591.v1.3.1	5811	6463	5779	1377	2010	1412	62.0703	58.5531	60.9754	16.2194	17.8694	16.0164	1.9447e-111	-1.82053	down
Ptrif.0002s1597.v1.3.1	239	261	221	97	130	92	2.95331	2.73305	2.69239	1.31354	1.339	1.20355	6.0498e-08	-1.07077	down
Ptrif.0002s1624.v1.3.1	5752	5849	5113	1584	2112	1596	400.607	345.486	351.748	121.699	122.42	118.075	2.24209e-67	-1.5655	down
Ptrif.0002s1642.v1.3.1	216	276	282	82	135	100	3.89559	4.22199	5.03216	1.64605	2.07098	1.96892	1.37972e-08	-1.18112	down
Ptrif.0002s1662.v1.3.1	4104	4624	4052	968	1320	1037	83.4646	79.7569	81.4025	21.6699	22.3138	22.3784	7.21887e-128	-1.8445	down
Ptrif.0002s1665.v1.3.1	64	96	65	36	34	10	2.38267	3.03676	2.39674	1.47953	1.05467	0.381713	0.00355521	-1.29919	down
Ptrif.0002s1708.v1.3.1	3101	3733	2717	528	634	458	22.9791	23.4557	19.8769	4.30847	3.90924	3.59643	7.26051e-112	-2.44871	down
Ptrif.0002s1722.v1.3.1	64	54	59	27	18	6	0.472639	0.335661	0.430044	0.218085	0.108653	0.044509	0.00188045	-1.55631	down
Ptrif.0002s1741.v1.3.1	912	1065	779	272	390	328	34.4101	34.0829	29.0177	11.2979	12.2462	13.1447	1.29824e-23	-1.37015	down
Ptrif.0002s1742.v1.3.1	999	1112	898	142	200	151	25.2411	23.8282	22.4095	3.95722	4.1941	4.04755	3.24443e-78	-2.50075	down
Ptrif.0002s1769.v1.3.1	121	178	128	28	31	40	4.70371	5.84706	4.89094	1.18605	1.00014	1.61825	2.00564e-10	-1.92348	down
Ptrif.0002s1770.v1.3.1	689	989	687	212	232	179	26.8073	32.6386	26.4217	9.08315	7.49006	7.39644	8.85657e-33	-1.79761	down
Ptrif.0002s1771.v1.3.1	296	318	283	65	77	79	11.5252	10.4801	10.8505	2.77829	2.48014	3.23401	1.76434e-20	-1.89084	down
Ptrif.0002s1772.v1.3.1	701	906	698	195	211	184	22.4859	24.6319	22.1014	6.88449	5.62304	6.26405	4.28313e-41	-1.8436	down
Ptrif.0002s1780.v1.3.1	162	255	216	103	81	73	1.62285	2.16456	2.14138	1.14101	0.671423	0.771503	7.63791e-06	-1.14697	down
Ptrif.0002s1791.v1.3.1	538	769	751	248	214	232	6.91594	8.38542	9.53528	3.51531	2.28093	3.15934	2.35316e-15	-1.42627	down
Ptrif.0002s1792.v1.3.1	1366	1683	1525	127	192	113	29.08	30.3856	32.069	2.9475	3.3813	2.52165	5.15097e-145	-3.29631	down
Ptrif.0002s1803.v1.3.1	191	233	218	30	34	13	7.53831	7.77394	8.4673	1.28546	1.09963	0.526043	7.12916e-23	-2.8815	down
Ptrif.0002s1810.v1.3.1	3178	3816	3118	1196	1731	1111	49.8638	50.7764	48.3205	20.6855	22.5987	18.5143	6.08746e-38	-1.23266	down
Ptrif.0002s1815.v1.3.1	6897	7513	6652	240	327	238	218.012	201.437	207.693	8.3625	8.59136	7.99474	0	-4.60414	down
Ptrif.0002s1859.v1.3.1	6193	7521	6461	2338	2634	2282	88.1289	90.772	90.8163	36.6917	31.1933	34.5012	1.19441e-76	-1.36555	down
Ptrif.0002s1867.v1.3.1	2744	3253	2630	1135	1627	1267	82.7629	83.2229	78.3612	37.7625	40.8355	40.6099	1.37549e-30	-1.00107	down
Ptrif.0002s1869.v1.3.1	110	121	138	53	49	58	4.17603	3.90481	5.15953	2.19209	1.52504	2.32513	0.000301221	-1.06202	down
Ptrif.0002s1873.v1.3.1	2593	3527	2808	1138	1447	1133	22.0359	25.4265	23.5773	10.663	10.231	10.2284	5.12256e-44	-1.15638	down
Ptrif.0002s1875.v1.3.1	6845	7896	6257	1942	2571	1749	61.8528	60.5175	55.8513	19.3547	19.3381	16.7915	5.92898e-77	-1.64905	down
Ptrif.0002s1894.v1.3.1	1292	1407	1293	523	707	573	28.3022	26.1286	27.9494	12.6276	12.8787	13.3187	9.43304e-26	-1.04918	down
Ptrif.0002s1902.v1.3.1	1037	1213	1037	240	344	312	23.5586	23.3755	23.2692	6.01484	6.49831	7.52856	6.28199e-46	-1.76678	down
Ptrif.0002s1907.v1.3.1	3889	4240	4041	167	309	257	51.8134	47.9054	53.1703	2.44451	3.42663	3.63431	1.91809e-205	-3.94497	down
Ptrif.0002s1911.v1.3.1	433	544	513	166	227	215	5.73316	6.12084	6.71729	2.42445	2.54059	3.01304	5.8865e-14	-1.1803	down
Ptrif.0002s1918.v1.3.1	73	59	66	28	25	22	2.92516	2.00989	2.62299	1.24079	0.816192	0.930292	0.00138322	-1.2402	down
Ptrif.0002s1922.v1.3.1	221	223	185	83	110	92	3.71038	3.17046	3.05661	1.53808	1.60681	1.64712	2.0057e-06	-1.03204	down
Ptrif.0002s1938.v1.3.1	202	276	204	56	64	54	3.44694	4.00174	3.45204	1.05616	0.901692	0.967353	3.97671e-16	-1.82922	down
Ptrif.0002s1939.v1.3.1	418	427	418	99	144	111	10.5272	9.11565	10.3855	2.74184	2.99994	2.96386	3.92324e-24	-1.72972	down
Ptrif.0002s1948.v1.3.1	1191	1156	1377	368	581	499	64.9441	53.4812	74.202	22.1496	26.3741	28.8913	5.44722e-17	-1.26948	down
Ptrif.0002s1949.v1.3.1	103	98	142	63	32	32	1.76581	1.41786	2.40918	1.18004	0.445333	0.581362	0.00141202	-1.24443	down
Ptrif.0002s1951.v1.3.1	510	1004	1190	206	181	244	18.1996	30.3796	41.9403	8.09482	5.36844	9.22535	1.11425e-13	-1.91494	down
Ptrif.0002s1952.v1.3.1	8656	9465	7766	3189	4835	2902	143.989	133.536	127.598	58.507	66.9379	51.2824	6.67626e-27	-1.16141	down
Ptrif.0002s1956.v1.3.1	233	286	353	139	123	112	1.91935	1.99694	2.87099	1.2605	0.843999	0.977226	2.76035e-06	-1.08956	down
Ptrif.0002s1959.v1.3.1	271	462	500	108	96	128	11.6346	16.8421	21.2604	5.10083	3.43779	5.84105	1.14623e-11	-1.72037	down
Ptrif.0002s1967.v1.3.1	3332	3452	2880	50	94	60	165.934	145.8	141.684	2.69827	3.89019	3.14847	1.56714e-287	-5.43906	down
Ptrif.0002s1972.v1.3.1	345	382	346	148	188	106	8.82534	8.25605	8.68352	4.14803	3.97656	2.83641	4.0282e-10	-1.1786	down
Ptrif.0002s1979.v1.3.1	14848	17793	13346	2507	4214	2853	205.494	208.864	182.438	38.2728	48.5368	41.9523	3.03209e-92	-2.17188	down
Ptrif.0002s1993.v1.3.1	618	677	568	135	211	138	54.0087	50.1847	48.963	12.9965	15.3439	12.7384	2.2267e-33	-1.84463	down
Ptrif.0002s2012.v1.3.1	1483	1619	1377	75	89	46	69.7619	64.634	63.9872	3.88174	3.47606	2.27903	2.42004e-159	-4.2858	down
Ptrif.0002s2021.v1.3.1	153	263	207	81	120	78	2.0445	2.99165	2.73995	1.19425	1.3401	1.10463	1.13494e-05	-1.03829	down
Ptrif.0002s2025.v1.3.1	219	296	394	100	203	109	4.66996	5.35872	8.31421	2.35625	3.60348	2.46112	7.83884e-05	-1.05096	down
Ptrif.0002s2034.v1.3.1	3852	5145	4186	1821	1988	1490	72.842	82.5139	78.1907	37.9903	31.2816	29.9407	2.24417e-35	-1.20226	down
Ptrif.0002s2039.v1.3.1	64	93	67	35	20	25	1.98576	2.44907	2.03122	1.19057	0.505425	0.785952	0.00127063	-1.27501	down
Ptrif.0002s2110.v1.3.1	2205	2280	2280	646	953	684	95.861	84.0907	97.9281	30.9753	34.4688	31.6038	6.72089e-47	-1.47814	down
Ptrif.0002s2136.v1.3.1	46	63	71	29	9	23	0.898379	1.04568	1.38848	0.633074	0.137479	0.484857	0.00996049	-1.28408	down
Ptrif.0002s2150.v1.3.1	5594	6785	5520	1788	2793	2030	182.193	187.452	177.6	64.2307	75.705	70.2539	2.00004e-51	-1.34387	down
Ptrif.0002s2152.v1.3.1	130	174	157	48	62	51	0.873284	0.988281	1.04257	0.354077	0.343391	0.361783	2.83799e-08	-1.38582	down
Ptrif.0002s2160.v1.3.1	39	54	54	10	20	21	1.48479	1.72676	2.02553	0.415363	0.604353	0.83576	0.00332769	-1.33118	down
Ptrif.0002s2161.v1.3.1	72	171	196	36	40	16	1.01309	2.06296	2.7508	0.558943	0.466992	0.236838	5.23468e-07	-2.03101	down
Ptrif.0002s2177.v1.3.1	1695	2149	1942	661	839	559	34.7217	37.3394	39.2865	14.9391	14.3095	12.1737	3.17593e-42	-1.39	down
Ptrif.0002s2179.v1.3.1	210	235	274	54	43	48	4.32203	4.08818	5.57151	1.20575	0.730737	1.04748	6.85554e-17	-2.14677	down
Ptrif.0002s2190.v1.3.1	74	168	278	57	57	41	1.1539	2.21631	4.28342	0.971888	0.732438	0.670891	0.000131521	-1.54602	down
Ptrif.0002s2194.v1.3.1	3105	3961	3426	756	910	794	42.9619	46.4871	46.827	11.5383	10.4826	11.6709	3.23538e-132	-1.98181	down
Ptrif.0002s2201.v1.3.1	3024	3358	2910	955	1380	972	74.7036	70.0194	70.7812	25.9196	28.3958	25.5118	7.16188e-56	-1.39882	down
Ptrif.0002s2207.v1.3.1	590	800	675	211	212	189	5.11094	5.88064	5.77946	2.01581	1.52489	1.7401	2.82473e-29	-1.62863	down
Ptrif.0002s2218.v1.3.1	773	1112	1054	340	439	339	17.6088	21.4819	23.7068	8.54178	8.30737	8.19968	8.75803e-23	-1.28392	down
Ptrif.0002s2219.v1.3.1	96	98	131	47	31	23	0.802929	0.69306	1.08608	0.430998	0.215543	0.197722	4.67728e-05	-1.50419	down
Ptrif.0002s2227.v1.3.1	151	164	154	47	90	64	2.83792	2.61855	2.84801	0.974116	1.39828	1.26361	1.45106e-05	-1.11777	down
Ptrif.0002s2232.v1.3.1	3332	4445	3330	1281	1998	1290	59.3849	67.2058	58.6071	25.1559	29.6343	24.432	3.58419e-29	-1.18719	down
Ptrif.0002s2259.v1.3.1	193	210	200	30	32	32	3.33294	3.08067	3.41848	0.558027	0.457401	0.577663	1.78799e-22	-2.51928	down
Ptrif.0002s2260.v1.3.1	176	185	162	31	38	50	8.61808	7.71008	7.85374	1.67622	1.55207	2.5849	2.52342e-12	-1.97284	down
Ptrif.0002s2293.v1.3.1	621	783	594	92	148	99	9.02207	9.65669	8.53078	1.4653	1.7833	1.52488	2.6935e-53	-2.44538	down
Ptrif.0002s2297.v1.3.1	5456	6836	4844	36	86	77	80.994	86.0845	71.0384	0.587764	1.05269	1.20612	2.21129e-98	-6.14599	down
Ptrif.0002s2300.v1.3.1	86	130	138	29	19	12	2.15915	2.77995	3.43174	0.802638	0.384785	0.304842	1.28422e-09	-2.31734	down
Ptrif.0002s2301.v1.3.1	270	338	261	110	164	128	3.25591	3.46467	3.11566	1.46079	1.64274	1.6354	4.40783e-08	-1.00413	down
Ptrif.0002s2310.v1.3.1	429	457	363	87	248	179	20.9993	18.9726	17.5411	4.68601	10.0755	9.28869	4.83769e-06	-1.1886	down
Ptrif.0002s2331.v1.3.1	2867	3389	3010	1040	1306	912	25.521	25.6023	26.4726	10.2173	9.67379	8.63213	3.28661e-62	-1.40939	down
Ptrif.0002s2346.v1.3.1	135	174	162	14	36	20	6.84928	7.51915	8.11827	0.76915	1.49966	1.0713	1.92254e-16	-2.58281	down
Ptrif.0002s2347.v1.3.1	106050	117319	103111	35717	53075	38123	3933.06	3690.36	3777.26	1461.27	1638.3	1502.35	1.05834e-63	-1.27504	down
Ptrif.0002s2358.v1.3.1	4803	7003	5592	2404	2855	2369	20.4581	25.3026	23.5233	11.2932	10.1181	10.718	2.86627e-34	-1.07446	down
Ptrif.0002s2363.v1.3.1	47	61	61	16	31	23	0.920007	0.999609	1.16348	0.332802	0.493976	0.466493	0.00524878	-1.12336	down
Ptrif.0002s2364.v1.3.1	791	1005	859	247	386	250	21.4424	23.1065	22.9847	7.38584	8.70532	7.18767	3.40233e-31	-1.49089	down
Ptrif.0002s2379.v1.3.1	5449	6308	6182	2691	2914	2438	112.747	110.702	126.352	61.4184	50.1764	53.5689	2.0782e-33	-1.04966	down
Ptrif.0002s2380.v1.3.1	2630	3140	2614	993	1322	994	22.2386	22.5118	21.8276	9.25469	9.29364	8.92008	1.86706e-56	-1.24219	down
Ptrif.0002s2387.v1.3.1	94	165	141	36	45	28	1.04459	1.55149	1.54797	0.440908	0.408104	0.329784	2.09154e-08	-1.714	down
Ptrif.0002s2391.v1.3.1	1386	1533	1412	420	605	465	32.4477	30.3969	32.7602	10.7717	11.7639	11.4804	1.99218e-45	-1.44337	down
Ptrif.0002s2392.v1.3.1	2047	2415	2146	388	696	459	24.6798	24.7025	25.5698	5.15545	6.98625	5.87287	6.69023e-62	-2.00827	down
Ptrif.0002s2393.v1.3.1	73	88	110	10	32	15	1.26562	1.30103	1.90067	0.178872	0.458027	0.278862	3.88639e-07	-2.06937	down
Ptrif.0002s2413.v1.3.1	689	715	1069	292	249	240	11.0011	9.68945	16.8706	5.13694	3.30541	4.07311	6.58931e-13	-1.53025	down
Ptrif.0002s2417.v1.3.1	63	112	140	57	29	30	2.25735	3.41804	4.98064	2.23622	0.855528	1.13278	0.00362611	-1.22198	down
Ptrif.0002s2432.v1.3.1	470	705	571	159	132	146	4.22631	5.37662	5.05944	1.57769	0.979589	1.38578	6.49917e-23	-1.84559	down
Ptrif.0002s2450.v1.3.1	957	1228	1375	539	565	462	9.61333	10.4677	13.6537	5.97057	4.72177	4.9303	2.24205e-13	-1.07034	down
Ptrif.0002s2457.v1.3.1	679	679	617	211	388	291	11.3085	9.59526	10.1532	3.86525	5.38073	5.1374	2.22855e-10	-1.06241	down
Ptrif.0002s2463.v1.3.1	886	1430	1348	422	404	393	8.97732	12.2946	13.4995	4.71292	3.4089	4.2278	5.09149e-19	-1.44919	down
Ptrif.0002s2474.v1.3.1	35056	38616	34594	13046	19759	14868	2328.06	2175.13	2269.26	955.775	1092.15	1049.22	6.92545e-43	-1.09458	down
Ptrif.0002s2479.v1.3.1	37	105	186	36	34	29	0.688838	1.68332	3.47205	0.749171	0.535521	0.578492	0.00205237	-1.48394	down
Ptrif.0002s2481.v1.3.1	446	435	511	208	245	185	7.84179	6.48084	8.8484	4.00037	3.58239	3.43757	1.48486e-09	-1.02537	down
Ptrif.0002s2487.v1.3.1	4749	5874	4663	1538	2362	1627	76.6178	80.3708	74.3004	27.3617	31.7088	27.8768	5.25685e-52	-1.37453	down
Ptrif.0002s2489.v1.3.1	14369	18235	15780	3310	4102	2945	169.317	182.253	183.669	43.0228	40.2305	36.87	8.91357e-199	-2.12097	down
Ptrif.0002s2494.v1.3.1	1797	2034	2512	662	514	662	60.1152	57.7104	83.0132	24.4366	14.3113	23.5256	6.17171e-19	-1.64103	down
Ptrif.0002s2519.v1.3.1	1209	1378	1194	202	299	206	32.863	31.781	32.074	6.03895	6.75564	5.94557	1.74908e-87	-2.31834	down
Ptrif.0002s2558.v1.3.1	293	707	757	212	178	233	4.49585	9.21095	11.4966	3.58371	2.27109	3.80517	5.57753e-06	-1.31026	down
Ptrif.0002s2562.v1.3.1	91	119	101	24	38	17	6.16483	6.84607	6.73891	1.74724	2.14528	1.18272	5.61537e-08	-1.82233	down
Ptrif.0002s2565.v1.3.1	222949	232972	210803	1643	3176	1840	5305.6	4702.33	4955.18	43.1213	62.8971	46.5046	0	-6.54528	down
Ptrif.0002s2610.v1.3.1	2307	2447	2213	615	946	598	154.391	138.875	146.243	45.3349	52.6444	42.4965	1.736e-47	-1.60387	down
Ptrif.0002s2611.v1.3.1	64	66	77	8	36	16	0.679345	0.595594	0.800284	0.0939	0.310134	0.173473	0.000371172	-1.62733	down
Ptrif.0002s2612.v1.3.1	70030	74712	70237	20077	32210	21638	2563.89	2320	2539.98	810.837	981.51	841.777	1.96001e-56	-1.45843	down
Ptrif.0002s2617.v1.3.1	61	81	94	43	32	14	1.12064	1.26818	1.70504	0.874007	0.491078	0.261961	0.00470446	-1.22026	down
Ptrif.0002s2625.v1.3.1	799	1037	772	309	450	288	17.8116	19.6058	17.0041	7.59927	8.3533	6.82625	7.23717e-20	-1.21658	down
Ptrif.0002s2635.v1.3.1	1130	1559	1417	391	544	399	11.7156	13.5192	14.3939	4.39898	4.64825	4.3585	1.34647e-41	-1.51715	down
Ptrif.0002s2659.v1.3.1	527	563	497	170	191	168	50.6925	45.8981	47.2318	18.0437	15.2417	17.1773	9.88348e-23	-1.47229	down
Ptrif.0002s2664.v1.3.1	3071	3802	3131	1124	1448	914	46.0723	48.3792	46.3877	18.5893	18.0813	14.5717	9.33044e-45	-1.42262	down
Ptrif.0002s2687.v1.3.1	35	90	55	12	15	10	0.346839	0.764712	0.543186	0.125471	0.122453	0.102144	2.11122e-05	-1.99367	down
Ptrif.0002s2700.v1.3.1	198	248	286	78	132	75	2.3424	2.49882	3.34722	1.01639	1.30416	0.941551	9.99701e-08	-1.25964	down
Ptrif.0002s2736.v1.3.1	1779	2091	1953	533	678	556	63.1352	63.656	68.8205	20.8086	20.5966	21.1937	8.67769e-75	-1.61741	down
Ptrif.0002s2737.v1.3.1	48	96	175	29	25	23	1.23901	2.09578	4.47284	0.819936	0.528063	0.633415	7.44349e-05	-1.79788	down
Ptrif.0002s2748.v1.3.1	358	383	373	152	112	121	6.15508	5.58711	6.34789	2.87619	1.59462	2.20241	1.01567e-10	-1.39082	down
Ptrif.0002s2762.v1.3.1	427	429	429	128	157	113	14.0503	11.9681	13.9567	4.62343	4.28509	3.94158	5.90106e-21	-1.58516	down
Ptrif.0002s2775.v1.3.1	5092	6128	5134	1950	2040	1705	43.4762	44.3153	43.2507	18.3855	14.5445	15.4854	2.30101e-55	-1.40849	down
Ptrif.0002s2778.v1.3.1	13742	15157	13837	4760	7745	5181	383.479	358.737	381.392	146.522	179.869	153.63	1.27574e-36	-1.19061	down
Ptrif.0002s2787.v1.3.1	51511	51689	49201	7756	9256	7498	3496.01	2969.91	3308.51	583.649	526.894	546.553	4.485e-220	-2.53609	down
Ptrif.0002s2790.v1.3.1	4927	5912	5109	1305	1712	1140	66.8218	68.2911	68.2055	19.5414	19.4044	16.4006	2.02395e-107	-1.84269	down
Ptrif.0002s2796.v1.3.1	133	171	134	57	96	50	1.19855	1.30656	1.18959	0.561146	0.714805	0.470571	0.000167819	-1.00426	down
Ptrif.0002s2800.v1.3.1	262	305	235	46	43	52	14.4419	14.2142	12.6927	2.64961	1.87179	2.89749	5.20505e-23	-2.34586	down
Ptrif.0002s2802.v1.3.1	6925	9728	10120	3989	3059	2934	208.874	248.893	301.54	132.72	76.7822	94.0413	1.54704e-06	-1.26345	down
Ptrif.0002s2822.v1.3.1	157	371	450	119	163	107	3.72249	7.48575	10.5743	3.10561	3.22299	2.6861	0.000119793	-1.18804	down
Ptrif.0002s2840.v1.3.1	384	409	442	125	186	145	16.4922	14.9198	18.7846	5.89055	6.64263	6.59289	5.2025e-15	-1.33648	down
Ptrif.0002s2841.v1.3.1	50	50	43	0	0	5	1.19808	1.01965	1.01571	0	0	0.106445	4.95266e-09	-3.82097	down
Ptrif.0002s2863.v1.3.1	42	71	81	18	14	17	0.838047	1.21476	1.61177	0.397543	0.234255	0.351471	6.6215e-05	-1.73799	down
Ptrif.0002s2867.v1.3.1	4349	4612	3946	1604	2480	1894	229.969	206.861	206.079	93.5437	109.149	106.39	2.32845e-24	-1.0212	down
Ptrif.0002s2884.v1.3.1	79	108	83	18	17	14	3.88725	4.51756	4.02578	0.960782	0.691628	0.719206	6.93315e-10	-2.24272	down
Ptrif.0002s2895.v1.3.1	151	186	215	94	62	80	1.80831	1.88416	2.53665	1.23555	0.613544	1.01073	0.000257195	-1.06504	down
Ptrif.0002s2900.v1.3.1	1270	1691	1527	567	740	547	15.7175	17.746	18.6685	7.73329	7.62374	7.18763	9.52703e-32	-1.17197	down
Ptrif.0002s2903.v1.3.1	48	102	132	36	25	31	0.619705	1.13301	1.70291	0.508717	0.265614	0.429389	0.00110054	-1.38819	down
Ptrif.0002s2909.v1.3.1	337	417	337	123	186	142	11.5311	12.1181	11.4061	4.62141	5.30208	5.14127	2.87106e-12	-1.16848	down
Ptrif.0002s2911.v1.3.1	103	167	194	26	49	23	1.9875	2.75421	3.72379	0.548635	0.78588	0.465704	4.73633e-10	-2.08295	down
Ptrif.0002s2924.v1.3.1	80	86	130	37	43	30	1.45717	1.3238	2.34732	0.73205	0.651877	0.569728	0.000214829	-1.28634	down
Ptrif.0002s2940.v1.3.1	6477	8026	6378	372	564	414	162.24	170.523	157.789	10.2574	11.7521	11.0165	0	-3.846	down
Ptrif.0002s2947.v1.3.1	607	647	518	91	126	91	5.63188	5.09303	4.74603	0.92708	0.967897	0.89201	1.13909e-47	-2.41	down
Ptrif.0002s2962.v1.3.1	134	184	136	86	42	66	7.12944	8.32184	7.16464	5.07656	1.87147	3.72311	0.00242899	-1.03255	down
Ptrif.0002s2963.v1.3.1	58	50	92	28	24	20	0.705688	0.520248	1.11589	0.368866	0.244735	0.250305	0.00247517	-1.29581	down
Ptrif.0002s2967.v1.3.1	3176	4037	3063	571	791	562	24.2028	26.096	23.0557	4.80024	5.01252	4.54736	5.81385e-134	-2.31304	down
Ptrif.0002s2988.v1.3.1	67411	77810	76859	7394	10901	7944	2179.29	2133.55	2454.32	263.69	293.294	272.896	0	-2.98829	down
Ptrif.0002s3009.v1.3.1	41	91	83	19	12	22	0.451787	0.856343	0.903672	0.221281	0.109292	0.255322	0.000129207	-1.73548	down
Ptrif.0002s3022.v1.3.1	416	503	614	168	173	163	9.0314	9.25879	13.187	4.00631	3.12597	3.75268	6.39562e-15	-1.47943	down
Ptrif.0002s3029.v1.3.1	335	345	324	103	173	84	6.17748	5.38915	5.90016	2.08991	2.64989	1.64589	7.39402e-11	-1.38946	down
Ptrif.0002s3054.v1.3.1	81457	109345	115941	47320	36477	34705	2076.92	2364.68	2920	1330.99	774.094	940.265	2.55016e-06	-1.21644	down
Ptrif.0002s3056.v1.3.1	684	684	643	189	296	205	8.95987	7.58914	8.31971	2.71734	3.22444	2.84622	8.40995e-23	-1.45124	down
Ptrif.0002s3063.v1.3.1	1002	1181	1167	223	323	214	14.3002	14.2925	16.4536	3.51002	3.83845	3.23484	7.87784e-61	-2.04091	down
Ptrif.0002s3076.v1.3.1	941	1167	952	372	484	407	11.5442	12.144	11.5394	5.02484	4.93512	5.29851	1.80262e-27	-1.16988	down
Ptrif.0002s3085.v1.3.1	1211	1431	1831	799	596	493	20.0796	20.1311	29.9905	14.6019	8.22737	8.67342	8.59634e-08	-1.11035	down
Ptrif.0002s3098.v1.3.1	6464	7769	7151	2260	2690	2052	71.8791	73.307	78.5633	27.7465	24.9789	24.4397	4.33565e-99	-1.50798	down
Ptrif.0002s3102.v1.3.1	1430	1556	1357	4	0	0	71.6017	66.0927	67.1505	0.194134	0	0	8.86749e-80	-8.8683	down
Ptrif.0002s3110.v1.3.1	1936	2182	1933	759	1053	840	54.3578	51.9667	53.6245	23.503	24.6015	25.0555	2.65677e-35	-1.09308	down
Ptrif.0002s3111.v1.3.1	1662	1821	1640	706	920	750	23.8772	22.1904	23.2851	11.1832	11.0043	11.4496	1.46751e-28	-1.00985	down
Ptrif.0002s3112.v1.3.1	520	521	574	168	254	176	23.1678	19.6834	25.2758	8.26848	9.43286	8.31572	6.83465e-17	-1.34066	down
Ptrif.0002s3113.v1.3.1	3122	3484	3067	508	528	435	75.5373	71.5017	73.3064	13.5569	10.6215	11.161	1.0389e-146	-2.60379	down
Ptrif.0002s3114.v1.3.1	6042	7093	6672	2715	3643	2718	91.2808	90.8959	99.5644	45.2434	45.8032	43.6289	3.45525e-53	-1.03085	down
Ptrif.0002s3174.v1.3.1	41	41	41	18	15	9	2.94667	2.48349	2.91161	1.39708	0.901744	0.693009	0.00547899	-1.33938	down
Ptrif.0002s3197.v1.3.1	125	153	208	85	16	49	5.31844	5.51358	8.75357	3.98539	0.56684	2.1972	0.00330796	-1.4025	down
Ptrif.0002s3233.v1.3.1	388	496	630	143	148	124	6.74953	7.31396	10.8351	2.73894	2.13636	2.29374	3.42291e-17	-1.7369	down
Ptrif.0002s3257.v1.3.1	73	82	81	25	38	31	9.82085	9.41544	10.8254	3.73546	4.21494	4.36498	0.000398393	-1.19113	down
Ptrif.0002s3298.v1.3.1	265	500	474	114	82	81	2.20944	3.53873	3.91118	1.04503	0.569967	0.716972	3.4746e-14	-1.97588	down
Ptrif.0002s3302.v1.3.1	4254	4576	4082	1776	2285	1793	89.3173	81.4903	84.6449	41.1293	39.9222	39.9908	8.45207e-42	-1.04492	down
Ptrif.0002s3311.v1.3.1	463	517	381	44	57	42	8.24054	7.80219	6.70116	0.857974	0.839554	0.776412	9.60436e-52	-3.10806	down
Ptrif.0002s3314.v1.3.1	285	474	553	114	88	88	8.29355	11.6933	15.9125	3.65146	2.12833	2.71017	7.37498e-15	-2.0025	down
Ptrif.0002s3329.v1.3.1	305	328	293	111	131	89	3.94016	3.59077	3.73674	1.56972	1.40338	1.2083	2.83289e-13	-1.37403	down
Ptrif.0002s3379.v1.3.1	106	118	78	39	26	23	2.5648	2.40243	1.84161	1.03123	0.519952	0.575865	1.31174e-05	-1.58411	down
Ptrif.0002s3381.v1.3.1	862	1016	840	369	350	372	8.40484	8.40094	8.09136	3.96698	2.83611	3.85588	8.53476e-17	-1.19067	down
Ptrif.0002s3398.v1.3.1	231	223	189	66	117	42	3.36884	2.7503	2.71953	1.05823	1.41375	0.650939	1.09554e-06	-1.41855	down
Ptrif.0002s3414.v1.3.1	1206	1507	1294	306	433	348	29.006	30.7542	30.7521	8.10478	8.65893	8.88726	4.97143e-65	-1.77737	down
Ptrif.0002s3417.v1.3.1	256518	281042	263872	54564	81574	57364	8261.67	7677.18	8394.52	1938.59	2186.7	1963.16	2.1545e-144	-1.96293	down
Ptrif.0002s3429.v1.3.1	43	57	69	22	29	18	0.98056	1.12007	1.56719	0.539873	0.542476	0.44173	0.00561255	-1.13657	down
Ptrif.0002s3454.v1.3.1	70	104	76	46	43	23	1.61986	2.07016	1.74274	1.16889	0.83021	0.56716	0.00583264	-1.0037	down
Ptrif.0002s3456.v1.3.1	4208	4963	3952	1203	1547	1051	41.9598	41.9789	38.928	13.2318	12.8388	11.1365	6.5902e-76	-1.68848	down
Ptrif.0002s3504.v1.3.1	2977	3337	3368	1315	1431	1207	57.3	54.4848	64.0432	27.9121	22.9186	24.6809	1.68011e-35	-1.18559	down
Ptrif.0002s3511.v1.3.1	395	698	642	214	203	153	5.15977	7.74057	8.29264	3.08211	2.20869	2.1244	1.70267e-12	-1.46319	down
Ptrif.0002s3541.v1.3.1	761	720	676	4	28	10	25.6155	20.5871	22.5149	0.142982	0.782862	0.334009	6.1244e-24	-5.11313	down
Ptrif.0002s3542.v1.3.1	862	1068	906	365	442	335	14.8237	15.5756	15.3946	6.91171	6.31454	6.10595	4.41507e-28	-1.20633	down
Ptrif.0002s3543.v1.3.1	80	112	77	40	54	25	1.16895	1.39929	1.11087	0.644911	0.652262	0.390203	0.00235003	-1.04431	down
Ptrif.0002s3545.v1.3.1	654	733	926	221	275	278	20.6503	19.6354	28.8872	7.69833	7.21982	9.33381	1.00014e-16	-1.46277	down
Ptrif.0002s3549.v1.3.1	2197	3564	3472	1511	1015	994	51.8333	71.3283	80.9172	39.3228	19.9259	24.9172	0.000305212	-1.20364	down
Ptrif.0002s3556.v1.3.1	12879	14582	12484	1332	1634	1338	73.4079	70.4928	70.2866	8.37145	7.75077	8.10037	0	-3.1096	down
Ptrif.0002s3559.v1.3.1	246718	277733	256401	64140	94695	69802	7976.03	7615.43	8187.64	2287.44	2548	2397.87	1.27316e-124	-1.68206	down
Ptrif.0003s0003.v1.3.1	91	112	116	36	25	31	1.42711	1.48917	1.78965	0.619072	0.320634	0.506117	1.72822e-06	-1.6067	down
Ptrif.0003s0016.v1.3.1	155	192	227	106	74	46	7.60204	8.01242	11.011	5.74834	3.01586	2.36863	0.000231248	-1.18806	down
Ptrif.0003s0024.v1.3.1	3688	4244	3596	1185	1842	1185	141.668	138.261	136.458	50.2026	58.8844	48.3505	8.88572e-44	-1.36526	down
Ptrif.0003s0037.v1.3.1	62	100	109	35	8	16	1.23534	1.6835	2.13246	0.763849	0.130754	0.328487	0.00018315	-1.85516	down
Ptrif.0003s0041.v1.3.1	48	64	68	15	25	11	1.17787	1.33532	1.66776	0.386433	0.497002	0.272663	0.00011049	-1.63689	down
Ptrif.0003s0050.v1.3.1	62	85	49	20	12	31	0.980738	1.1392	0.764127	0.335716	0.158503	0.518805	0.00317388	-1.37397	down
Ptrif.0003s0059.v1.3.1	239	312	191	91	105	95	7.94699	8.94765	6.26758	3.31613	2.93629	3.37784	5.93519e-08	-1.21692	down
Ptrif.0003s0060.v1.3.1	1689	1853	1366	558	756	562	44.7869	41.6731	35.784	16.3051	16.6715	15.8383	1.02823e-26	-1.28791	down
Ptrif.0003s0066.v1.3.1	6420	7609	6799	124	110	93	71.8894	72.2736	75.2085	1.52877	1.02171	1.10146	0	-5.86147	down
Ptrif.0003s0072.v1.3.1	107	185	152	34	54	38	1.07257	1.57008	1.50419	0.372641	0.447788	0.399925	6.09692e-09	-1.66765	down
Ptrif.0003s0077.v1.3.1	675	680	615	68	104	88	11.7236	9.85472	10.5431	1.25139	1.48024	1.61047	3.38613e-61	-2.80376	down
Ptrif.0003s0114.v1.3.1	5855	7656	5797	1815	2347	1660	53.4122	59.2416	52.24	18.2583	17.8219	16.0837	2.16065e-81	-1.62559	down
Ptrif.0003s0159.v1.3.1	99	124	197	33	50	33	1.7111	1.82508	3.38032	0.619319	0.720864	0.591261	5.10824e-07	-1.70601	down
Ptrif.0003s0172.v1.3.1	133	195	111	46	79	54	14.5157	18.1602	11.9346	5.4532	7.14638	6.195	4.67728e-05	-1.16486	down
Ptrif.0003s0174.v1.3.1	131	126	129	38	75	28	3.36249	2.7469	3.27495	1.07204	1.60193	0.761216	3.7296e-05	-1.35081	down
Ptrif.0003s0177.v1.3.1	3156	3503	3099	947	1189	1048	88.6465	83.4379	85.9557	29.3334	27.7836	31.2775	1.64731e-70	-1.51187	down
Ptrif.0003s0180.v1.3.1	336	493	379	36	42	39	2.21848	2.7615	2.46719	0.256845	0.22885	0.272669	2.8006e-50	-3.2038	down
Ptrif.0003s0202.v1.3.1	312	325	334	120	186	109	10.3104	9.09607	10.8999	4.34373	5.10365	3.81058	3.29211e-09	-1.13499	down
Ptrif.0003s0228.v1.3.1	1313	1659	1814	536	595	381	23.3811	25.0542	31.9135	10.529	8.81445	7.1989	3.66699e-25	-1.55324	down
Ptrif.0003s0234.v1.3.1	308	380	279	96	155	115	3.28411	3.43932	2.94244	1.13049	1.37422	1.30434	9.83791e-12	-1.29288	down
Ptrif.0003s0238.v1.3.1	723	767	726	293	317	314	9.42091	8.48038	9.34598	4.20449	3.4337	4.35015	8.13128e-17	-1.14886	down
Ptrif.0003s0245.v1.3.1	1032	1331	1357	355	499	359	37.2342	40.794	48.4027	14.03	14.8841	13.7355	5.54914e-35	-1.51551	down
Ptrif.0003s0249.v1.3.1	272	416	322	103	130	81	2.33039	3.03013	2.72631	0.971125	0.923401	0.732222	3.56487e-15	-1.5615	down
Ptrif.0003s0259.v1.3.1	2614	3170	2576	471	460	465	28.9248	29.7577	28.1561	5.74526	4.2376	5.46355	2.76035e-103	-2.45482	down
Ptrif.0003s0260.v1.3.1	1139	1543	1442	467	582	461	10.4049	11.967	13.0142	4.70169	4.42514	4.47811	8.40599e-35	-1.3408	down
Ptrif.0003s0261.v1.3.1	1429	1594	1516	290	403	306	23.0046	21.7612	24.1074	5.13814	5.39678	5.23174	6.34543e-89	-2.08401	down
Ptrif.0003s0267.v1.3.1	546	745	641	240	270	258	6.71464	7.7716	7.78896	3.24736	2.75747	3.38042	6.36374e-18	-1.20999	down
Ptrif.0003s0272.v1.3.1	199	293	404	114	53	80	3.83717	4.78223	7.69886	2.41692	0.838106	1.63616	1.5278e-06	-1.64193	down
Ptrif.0003s0275.v1.3.1	466	774	735	292	270	199	3.43495	4.83884	5.35621	2.37147	1.6554	1.55501	5.87086e-10	-1.23945	down
Ptrif.0003s0281.v1.3.1	434	687	744	177	112	118	5.62939	7.5674	9.54876	2.53528	1.21151	1.62963	6.96378e-16	-2.01376	down
Ptrif.0003s0305.v1.3.1	2434	3132	2678	950	1231	985	79.8679	87.1681	86.8049	34.393	33.6056	34.3413	6.26503e-61	-1.27635	down
Ptrif.0003s0310.v1.3.1	860	933	946	324	449	350	42.804	39.4152	46.5069	17.7869	18.6017	18.4959	1.58314e-23	-1.18967	down
Ptrif.0003s0325.v1.3.1	722	975	1112	335	322	267	10.8011	12.3808	16.4525	5.51642	3.99989	4.24223	1.32822e-17	-1.47738	down
Ptrif.0003s0326.v1.3.1	63	65	190	27	25	20	1.51987	1.32487	4.51319	0.714003	0.495053	0.489927	5.82176e-05	-1.89538	down
Ptrif.0003s0330.v1.3.1	418	412	411	121	192	173	9.15004	7.64244	8.88759	2.91872	3.49196	4.01924	1.13937e-11	-1.24989	down
Ptrif.0003s0335.v1.3.1	140	145	154	80	60	59	5.01282	4.40619	5.47438	3.1651	1.78584	2.24551	0.000407448	-1.0003	down
Ptrif.0003s0337.v1.3.1	236	493	510	141	206	96	7.78562	13.8104	16.642	5.11719	5.66814	3.36511	9.11988e-07	-1.35729	down
Ptrif.0003s0365.v1.3.1	495	667	552	129	151	135	13.5345	15.4813	14.9181	3.86527	3.42768	3.91564	2.03597e-37	-1.92238	down
Ptrif.0003s0379.v1.3.1	123	131	160	23	32	15	1.39638	1.25972	1.79459	0.281113	0.302632	0.178307	2.16625e-13	-2.39497	down
Ptrif.0003s0392.v1.3.1	958	1369	1444	528	498	454	13.5583	16.4899	20.1933	8.24659	5.8926	6.84932	1.46505e-14	-1.22034	down
Ptrif.0003s0408.v1.3.1	379	467	407	192	165	153	3.97516	4.16016	4.2189	2.22595	1.44199	1.70096	1.58717e-10	-1.16631	down
Ptrif.0003s0433.v1.3.1	921	1159	906	356	407	353	6.96546	7.43885	6.77034	2.9715	2.56325	2.83076	2.39981e-29	-1.30573	down
Ptrif.0003s0448.v1.3.1	806	929	718	125	230	193	38.2724	37.3839	37.4377	7.41945	9.1172	9.77394	4.63803e-34	-2.0522	down
Ptrif.0003s0449.v1.3.1	641	783	599	170	224	155	18.2968	18.9577	16.8856	5.32419	5.30306	4.69454	1.59606e-35	-1.77247	down
Ptrif.0003s0454.v1.3.1	2770	3332	2824	403	551	405	65.3696	66.6925	65.8136	10.49	10.8146	10.1437	3.71011e-203	-2.61309	down
Ptrif.0003s0480.v1.3.1	130	169	193	74	86	60	3.20893	3.51875	4.69864	2.01473	1.75517	1.55449	5.42585e-05	-1.04039	down
Ptrif.0003s0503.v1.3.1	641	777	820	195	195	153	12.0908	12.4278	15.2721	4.03938	3.05023	3.04865	6.74403e-34	-1.92174	down
Ptrif.0003s0506.v1.3.1	1644	2134	2218	919	1000	840	12.5916	13.866	16.7823	7.76353	6.37672	6.83805	1.37633e-17	-1.00738	down
Ptrif.0003s0545.v1.3.1	595	701	522	222	320	181	20.8819	20.847	18.098	8.59521	9.33489	6.75208	8.67973e-14	-1.23325	down
Ptrif.0003s0559.v1.3.1	1464	1935	1497	544	729	465	24.3883	27.347	24.6351	10.0012	10.1109	8.23217	1.51566e-34	-1.3923	down
Ptrif.0003s0564.v1.3.1	4885	5589	5293	1709	1848	1517	95.9677	93.1412	102.712	37.0313	30.2169	31.6538	3.89503e-70	-1.52778	down
Ptrif.0003s0587.v1.3.1	2965	5287	6571	898	581	861	62.6998	94.8452	137.287	20.9462	10.2177	19.3393	2.68162e-09	-2.37321	down
Ptrif.0003s0607.v1.3.1	501	572	421	186	287	147	9.08271	8.80208	7.54333	3.71318	4.32318	2.83286	6.21055e-10	-1.17613	down
Ptrif.0003s0621.v1.3.1	4366	4930	4174	1059	1590	1073	54.6813	52.3713	51.6297	14.6285	16.5665	14.2722	2.53017e-83	-1.76502	down
Ptrif.0003s0639.v1.3.1	377	534	754	174	198	260	4.23105	5.07979	8.35964	2.15292	1.84865	3.0967	1.23942e-06	-1.2502	down
Ptrif.0003s0643.v1.3.1	3864	4861	3849	1685	2199	1723	36.7025	38.5846	35.5112	17.4698	17.3327	17.1875	2.46877e-46	-1.06218	down
Ptrif.0003s0658.v1.3.1	2189	2392	2253	957	1170	871	30.3367	28.1171	30.8453	14.6304	13.4957	12.8169	1.45511e-34	-1.09123	down
Ptrif.0003s0677.v1.3.1	114	194	225	71	85	72	3.72316	5.36128	7.24147	2.51941	2.33422	2.48674	0.000128987	-1.08648	down
Ptrif.0003s0725.v1.3.1	44	63	46	20	17	21	0.402563	0.491978	0.410647	0.193628	0.129767	0.199715	0.00503209	-1.19638	down
Ptrif.0003s0726.v1.3.1	492	534	569	166	240	195	18.557	17.0686	21.1898	6.89313	7.53654	7.81789	1.88844e-17	-1.30718	down
Ptrif.0003s0727.v1.3.1	6794	8017	6644	1957	3122	2331	245.579	245.785	237.198	78.0057	93.9245	89.4986	6.19217e-55	-1.44134	down
Ptrif.0003s0730.v1.3.1	159	200	177	16	44	24	3.63989	3.89125	4.00455	0.381589	0.83071	0.564567	6.20066e-17	-2.51952	down
Ptrif.0003s0733.v1.3.1	227	320	229	103	124	76	3.39857	4.06261	3.37829	1.68793	1.5339	1.20351	8.43815e-09	-1.23533	down
Ptrif.0003s0776.v1.3.1	681	826	733	164	183	186	19.5634	20.132	20.8097	5.184	4.35806	5.6806	1.51617e-43	-1.9487	down
Ptrif.0003s0789.v1.3.1	2205	2310	2015	721	903	677	48.2943	42.9235	43.6088	17.4251	16.4641	15.7535	1.79573e-46	-1.40714	down
Ptrif.0003s0798.v1.3.1	116	112	133	40	62	54	1.62112	1.32707	1.84396	0.6095	0.714	0.803139	0.00016206	-1.09376	down
Ptrif.0003s0807.v1.3.1	130	206	217	61	47	95	9.4915	12.7538	15.6897	4.85357	2.8435	7.3746	0.000241338	-1.24849	down
Ptrif.0003s0809.v1.3.1	1113	1440	1221	395	430	352	17.6125	19.3818	19.0953	6.88042	5.64958	5.89812	1.48672e-45	-1.56624	down
Ptrif.0003s0840.v1.3.1	1636	2158	1745	226	356	219	21.1667	23.6855	22.2958	3.22337	3.82456	2.9992	1.28277e-111	-2.68615	down
Ptrif.0003s0884.v1.3.1	287	298	394	120	133	134	3.55762	3.13731	4.82282	1.63522	1.3659	1.76783	1.85333e-08	-1.21851	down
Ptrif.0003s0896.v1.3.1	916	1104	944	335	393	312	26.064	26.6471	26.5342	10.5077	9.29268	9.42514	3.65595e-37	-1.40299	down
Ptrif.0003s0920.v1.3.1	560	666	729	223	247	222	13.348	13.4752	17.1634	5.86653	4.8905	5.62403	1.04003e-19	-1.38316	down
Ptrif.0003s0923.v1.3.1	1604	2074	1998	491	286	325	27.4217	30.0699	33.7316	9.25853	4.06245	5.89873	9.68484e-11	-2.13882	down
Ptrif.0003s0924.v1.3.1	815	978	862	288	432	281	21.7452	22.1293	22.7004	8.47793	9.58887	7.96498	1.51576e-26	-1.31254	down
Ptrif.0003s0945.v1.3.1	4775	5485	5076	1734	2274	1676	135.951	132.645	142.704	54.3785	53.7361	50.7996	7.4861e-81	-1.3362	down
Ptrif.0003s0967.v1.3.1	783	917	737	123	133	118	24.0454	22.7905	21.6625	4.05215	3.16686	3.66828	1.66145e-71	-2.57975	down
Ptrif.0003s0971.v1.3.1	1567	1834	1527	335	449	359	46.4291	46.1054	44.7064	10.9519	11.0762	11.2962	1.29579e-90	-2.00378	down
Ptrif.0003s0974.v1.3.1	44	41	90	8	26	6	0.558716	0.439814	1.13392	0.106212	0.274822	0.070921	0.000537789	-1.89458	down
Ptrif.0003s0991.v1.3.1	492	599	617	141	151	134	12.0039	12.3938	14.9014	3.78098	3.05359	3.4593	4.58831e-32	-1.88145	down
Ptrif.0003s0993.v1.3.1	1080	830	877	115	225	254	40.9162	26.6824	32.8106	4.77097	7.08476	10.2061	1.86309e-18	-2.10717	down
Ptrif.0003s0999.v1.3.1	114	166	101	12	11	16	5.94342	7.38582	5.23476	0.692769	0.455084	0.838856	3.02989e-16	-3.00956	down
Ptrif.0003s1002.v1.3.1	47	47	56	17	22	11	4.45487	3.75946	5.24352	1.74175	1.7371	1.01891	0.00138881	-1.4093	down
Ptrif.0003s1004.v1.3.1	1300	1733	1406	456	641	441	13.0551	14.7553	13.9454	5.04831	5.35429	4.70177	2.52259e-42	-1.4275	down
Ptrif.0003s1018.v1.3.1	112	170	110	55	90	34	1.64599	2.11448	1.59188	0.884288	1.09737	0.519883	0.0019103	-1.01439	down
Ptrif.0003s1020.v1.3.1	44561	49019	43227	14738	23450	15251	824.528	769.288	790.042	300.827	361.143	299.848	2.18986e-43	-1.27405	down
Ptrif.0003s1028.v1.3.1	64639	73382	66151	14093	24433	15472	2209.15	2126.67	2232.95	531.742	695.18	561.99	3.22028e-71	-1.83752	down
Ptrif.0003s1030.v1.3.1	1280	1628	876	588	300	246	44.364	47.8786	30.0002	22.497	8.63918	9.049	0.00227051	-1.46635	down
Ptrif.0003s1032.v1.3.1	655	757	725	114	86	140	19.4775	19.098	21.3002	3.70839	2.1064	4.40779	3.70904e-31	-2.48105	down
Ptrif.0003s1043.v1.3.1	234	226	183	94	103	99	2.9138	2.38404	2.25549	1.29382	1.06473	1.30889	1.0848e-05	-1.00006	down
Ptrif.0003s1052.v1.3.1	108	161	132	40	82	42	1.8792	2.38575	2.28213	0.759158	1.19503	0.781641	7.10175e-05	-1.17662	down
Ptrif.0003s1058.v1.3.1	639	920	1016	357	428	363	7.76071	9.48002	12.1873	4.78515	4.32549	4.67464	6.72682e-11	-1.04984	down
Ptrif.0003s1069.v1.3.1	812	962	864	228	325	149	6.92115	6.95701	7.27521	2.14329	2.30659	1.34218	2.02565e-24	-1.81241	down
Ptrif.0003s1075.v1.3.1	163	238	174	55	69	67	10.3708	12.876	10.9278	3.87131	3.63054	4.54718	1.37168e-09	-1.44835	down
Ptrif.0003s1076.v1.3.1	164	179	157	60	72	36	6.10715	5.64654	5.78373	2.4297	2.20123	1.38314	7.97714e-08	-1.4507	down
Ptrif.0003s1114.v1.3.1	2270	2928	2594	931	1248	853	90.1494	98.6613	101.995	40.7578	41.186	36.0066	5.88512e-45	-1.26316	down
Ptrif.0003s1121.v1.3.1	465	496	493	150	265	166	10.9061	9.85656	11.4106	3.85964	5.15912	4.12597	4.49949e-13	-1.23582	down
Ptrif.0003s1126.v1.3.1	5258	6238	5383	2471	2988	2300	150.632	151.589	152.322	78.0867	71.2405	70.0097	1.55331e-50	-1.01962	down
Ptrif.0003s1155.v1.3.1	82	72	113	21	9	21	1.58999	1.18923	2.16832	0.436917	0.1322	0.422476	2.03197e-06	-2.10386	down
Ptrif.0003s1165.v1.3.1	136	85	136	26	35	33	3.28749	1.74598	3.26557	0.673734	0.704153	0.841895	5.43191e-07	-1.77208	down
Ptrif.0003s1189.v1.3.1	394	535	405	102	202	123	3.44116	3.96137	3.49624	0.976713	1.46802	1.13694	1.16309e-15	-1.54117	down
Ptrif.0003s1203.v1.3.1	828	939	898	300	499	356	45.1686	43.4466	48.3661	18.0306	22.6283	20.612	1.7162e-17	-1.11599	down
Ptrif.0003s1212.v1.3.1	971	1433	953	433	554	545	8.01403	10.0304	7.76395	3.9394	3.80569	4.77483	5.76868e-12	-1.0066	down
Ptrif.0003s1231.v1.3.1	6566	8447	6290	2283	2649	2233	47.2678	51.5737	44.7287	18.1285	15.8707	17.076	6.4669e-66	-1.45856	down
Ptrif.0003s1242.v1.3.1	673	919	752	233	329	287	26.0633	30.2073	28.7631	9.93291	10.5957	11.8128	1.57605e-24	-1.35285	down
Ptrif.0003s1259.v1.3.1	1801	2015	1757	456	735	479	50.9081	48.3082	49.0572	14.1975	17.2905	14.3798	1.2282e-48	-1.64953	down
Ptrif.0003s1273.v1.3.1	30853	36590	35353	13980	16789	12106	532.889	536.032	603.14	266.373	241.357	222.172	9.22888e-51	-1.16244	down
Ptrif.0003s1277.v1.3.1	155	178	179	39	62	66	2.64807	2.58135	3.01361	0.725313	0.881283	1.18217	2.87112e-08	-1.48132	down
Ptrif.0003s1299.v1.3.1	100	172	143	64	40	53	1.03004	1.50479	1.45619	0.728581	0.340794	0.577208	0.000206993	-1.21189	down
Ptrif.0003s1305.v1.3.1	239	334	350	79	113	94	3.45807	4.08778	4.99057	1.25774	1.35779	1.43266	5.47176e-14	-1.56744	down
Ptrif.0003s1329.v1.3.1	169	236	163	76	59	68	6.0229	7.15972	5.7369	2.97884	1.74138	2.55759	5.30591e-07	-1.32167	down
Ptrif.0003s1352.v1.3.1	513	567	702	144	86	100	46.189	43.3348	62.5048	14.2839	6.43443	9.49056	2.70942e-20	-2.25792	down
Ptrif.0003s1361.v1.3.1	221	347	285	79	78	79	3.95755	5.27673	5.05357	1.56431	1.16191	1.50706	6.03217e-15	-1.70369	down
Ptrif.0003s1362.v1.3.1	335	331	360	29	14	6	6.56618	5.51047	6.97435	0.617627	0.225562	0.113306	5.86897e-34	-4.10415	down
Ptrif.0003s1374.v1.3.1	359	599	444	193	171	178	2.17356	3.07527	2.65788	1.30534	0.860894	1.14249	5.60139e-10	-1.22191	down
Ptrif.0003s1386.v1.3.1	687	836	550	155	206	164	17.7668	18.3365	14.0552	4.41486	4.43591	4.50771	1.80314e-30	-1.86276	down
Ptrif.0003s1442.v1.3.1	56	90	76	19	51	12	1.01457	1.38816	1.36455	0.382086	0.77113	0.231443	0.00432113	-1.29664	down
Ptrif.0003s1459.v1.3.1	323	328	359	79	191	135	5.03914	4.34481	5.529	1.35235	2.47498	2.22702	3.13498e-07	-1.22872	down
Ptrif.0003s1480.v1.3.1	10041	9911	7824	3571	4883	4364	401.938	336.517	309.371	157.684	162.692	185.623	5.00225e-18	-1.01679	down
Ptrif.0003s1496.v1.3.1	114	152	120	13	35	18	3.04773	3.44897	3.16858	0.362962	0.773069	0.499361	2.13351e-12	-2.37563	down
Ptrif.0003s1525.v1.3.1	64	56	69	23	28	8	1.10922	0.822994	1.17733	0.432719	0.399835	0.142379	0.000920367	-1.50393	down
Ptrif.0003s1530.v1.3.1	345	362	365	121	165	157	9.43792	8.38755	9.85893	3.63688	3.75101	4.54149	8.8251e-11	-1.16579	down
Ptrif.0003s1534.v1.3.1	4934	5724	4677	1998	2756	2097	45.0533	44.3304	42.1699	20.118	20.9391	20.3348	2.97181e-44	-1.06604	down
Ptrif.0003s1559.v1.3.1	210	238	215	67	79	64	6.42509	6.17055	6.49192	2.23745	1.98692	2.06162	4.68325e-13	-1.53565	down
Ptrif.0003s1578.v1.3.1	6126	7403	5490	2105	3050	2221	100.922	103.442	89.3414	38.2567	41.8189	38.873	3.59058e-43	-1.26956	down
Ptrif.0003s1594.v1.3.1	99	98	110	37	35	26	1.17848	0.991947	1.29952	0.488735	0.344225	0.324169	3.62744e-06	-1.49621	down
Ptrif.0003s1614.v1.3.1	269	332	456	66	73	69	6.96115	7.27719	11.637	1.8578	1.571	1.88551	2.15311e-19	-2.19671	down
Ptrif.0003s1624.v1.3.1	1161	1366	1213	445	571	491	21.9437	21.9103	22.6524	9.2687	8.96161	9.84368	9.40312e-34	-1.20679	down
Ptrif.0003s1681.v1.3.1	1237	1436	1278	405	624	474	42.7202	42.0491	43.5952	15.4169	17.9355	17.3958	3.28363e-33	-1.29892	down
Ptrif.0003s1710.v1.3.1	3356	3849	3164	473	798	545	45.2061	43.9739	42.0854	7.02081	8.94198	7.80039	4.74739e-108	-2.42005	down
Ptrif.0003s1712.v1.3.1	5980	7105	5912	1632	1975	1696	89.7132	90.4122	87.6012	27.0044	24.6609	27.0328	1.39739e-127	-1.73382	down
Ptrif.0003s1718.v1.3.1	266	429	578	117	74	83	4.57655	6.30287	9.92556	2.21193	1.03846	1.47151	9.6821e-12	-2.01771	down
Ptrif.0003s1734.v1.3.1	1387	1643	1556	524	523	568	16.6071	16.6888	18.4105	6.92413	5.21039	7.22842	5.94333e-27	-1.38174	down
Ptrif.0003s1751.v1.3.1	110	101	99	53	63	27	2.02876	1.57775	1.81156	1.08528	0.966939	0.520798	0.00336794	-1.00173	down
Ptrif.0003s1769.v1.3.1	15417	16809	14499	2258	3002	2305	558.125	516.322	518.503	90.3218	90.4759	88.7489	1.00847e-271	-2.5294	down
Ptrif.0003s1816.v1.3.1	14022	16869	14239	2251	3198	2434	198.546	202.595	199.15	35.1617	37.6914	36.6234	6.13825e-287	-2.41927	down
Ptrif.0003s1843.v1.3.1	900	1109	859	212	311	236	18.5621	19.4171	17.4994	4.80921	5.33804	5.15934	2.40022e-47	-1.81193	down
Ptrif.0003s1890.v1.3.1	124	206	231	79	32	28	1.03851	1.461	1.91004	0.727188	0.220039	0.244957	1.35546e-05	-1.75766	down
Ptrif.0003s1901.v1.3.1	1183	1509	1394	422	616	538	15.7833	17.0706	18.3678	6.20206	6.83547	7.62254	7.30516e-28	-1.2692	down
Ptrif.0003s1914.v1.3.1	286	372	353	116	215	126	1.9769	2.18538	2.41603	0.883758	1.23719	0.926939	1.14203e-07	-1.05306	down
Ptrif.0003s1927.v1.3.1	453	738	930	183	232	180	13.5049	18.6824	27.3933	6.00857	5.75892	5.70122	5.53254e-15	-1.70318	down
Ptrif.0003s2006.v1.3.1	393	413	411	148	170	141	9.34509	8.31871	9.6446	3.87886	3.36271	3.56062	1.76392e-15	-1.29749	down
Ptrif.0003s2015.v1.3.1	216	294	194	63	81	70	2.8785	3.33109	2.55284	0.914513	0.896304	0.986749	2.03643e-12	-1.58191	down
Ptrif.0003s2036.v1.3.1	357	296	233	12	17	11	13.1528	9.26153	8.49312	0.44795	0.516349	0.422472	1.72554e-39	-4.226	down
Ptrif.0003s2091.v1.3.1	121	133	70	36	55	51	4.15641	3.88161	2.38444	1.36961	1.5806	1.84907	0.00217577	-1.04923	down
Ptrif.0003s2109.v1.3.1	3472	3947	3202	1004	1383	1036	87.7352	84.5947	79.919	27.9695	29.0734	27.8152	4.12444e-71	-1.53634	down
Ptrif.0003s2122.v1.3.1	2194	2368	2091	600	998	661	64.7887	59.3316	60.9952	19.531	24.5197	20.7202	8.77113e-38	-1.47281	down
Ptrif.0003s2126.v1.3.1	532	660	571	244	347	223	6.67955	7.02523	7.07494	3.37005	3.62284	2.96427	1.76044e-13	-1.01764	down
Ptrif.0003s2136.v1.3.1	5494	6525	5237	2462	2914	2521	49.7575	50.1269	46.858	24.5916	21.968	24.2503	5.1415e-39	-1.01983	down
Ptrif.0003s2168.v1.3.1	187	345	291	72	124	93	3.34134	5.22951	5.12693	1.41677	1.83369	1.75493	9.29233e-09	-1.3804	down
Ptrif.0003s2185.v1.3.1	207	240	269	89	62	71	3.5998	3.54308	4.62137	1.70821	0.888292	1.30526	3.98281e-09	-1.53084	down
Ptrif.0003s2235.v1.3.1	391	574	594	207	366	153	2.3827	2.97556	3.58419	1.38719	1.85977	0.994449	1.15045e-05	-1.01603	down
Ptrif.0003s2245.v1.3.1	1076	1132	1130	356	302	306	27.5121	24.5446	28.5224	10.025	6.42188	8.30577	3.04472e-27	-1.6641	down
Ptrif.0003s2250.v1.3.1	225	311	342	114	95	101	5.59566	6.55419	8.40533	3.10741	1.95026	2.65747	8.10483e-09	-1.35422	down
Ptrif.0003s2251.v1.3.1	404	457	576	42	49	34	10.0875	9.67641	14.2082	1.14181	0.997863	0.87727	9.4579e-50	-3.36934	down
Ptrif.0003s2270.v1.3.1	67	97	87	23	31	27	1.81419	2.23826	2.3396	0.668223	0.691269	0.785992	1.63715e-05	-1.46779	down
Ptrif.0003s2313.v1.3.1	137225	151889	133563	37535	55774	39780	4012.32	3766.79	3857.46	1210.69	1357.31	1235.95	6.03476e-97	-1.57874	down
Ptrif.0003s2314.v1.3.1	626	649	558	260	275	233	39.6708	34.9012	34.9647	18.153	14.4843	15.6741	9.27488e-15	-1.14447	down
Ptrif.0003s2316.v1.3.1	40	41	42	6	12	5	0.620071	0.533652	0.639326	0.095764	0.15486	0.068825	3.69958e-05	-2.13057	down
Ptrif.0003s2318.v1.3.1	119	165	181	5	5	0	6.47641	7.63564	9.7162	0.246002	0.196203	0	5.14572e-26	-4.96256	down
Ptrif.0003s2322.v1.3.1	114	89	94	17	44	16	1.83857	1.21736	1.49884	0.288517	0.585063	0.270469	3.82235e-06	-1.81163	down
Ptrif.0003s2377.v1.3.1	850	872	775	264	386	237	26.9696	23.4483	24.2745	9.21116	10.1916	7.9737	5.26738e-23	-1.40281	down
Ptrif.0003s2386.v1.3.1	609	660	670	269	251	339	26.7404	24.5689	29.0491	13.0115	9.15997	15.8251	4.64395e-08	-1.04067	down
Ptrif.0003s2412.v1.3.1	5189	6581	5065	752	1229	832	65.9452	70.9458	63.5804	10.5402	12.9965	11.2323	1.24849e-130	-2.48405	down
Ptrif.0003s2418.v1.3.1	1769	2125	1548	137	195	141	43.0388	43.8498	37.2	3.66837	3.94557	3.62361	5.57416e-152	-3.4079	down
Ptrif.0003s2427.v1.3.1	926	1106	1037	283	256	226	24.6822	25.2903	27.3489	8.34247	5.74876	6.4295	2.06776e-39	-1.87851	down
Ptrif.0003s2468.v1.3.1	145	186	127	47	98	66	3.61277	3.92543	3.12254	1.29447	2.02135	1.7445	0.000269513	-1.00878	down
Ptrif.0003s2469.v1.3.1	17477	20505	17829	6354	8479	6521	186.13	184.511	186.585	75.0697	74.4632	73.357	8.07973e-115	-1.28911	down
Ptrif.0003s2471.v1.3.1	597	563	576	180	316	225	14.894	11.9135	14.2066	4.94345	6.55776	5.95626	3.20694e-12	-1.18178	down
Ptrif.0003s2482.v1.3.1	230	277	243	8	8	8	5.72799	5.86054	5.97214	0.208673	0.161603	0.205851	2.78479e-43	-4.65867	down
Ptrif.0003s2489.v1.3.1	1448	1850	1721	607	692	487	8.69657	9.42604	10.2108	4.02138	3.45607	3.10758	7.1674e-35	-1.38341	down
Ptrif.0003s2494.v1.3.1	821	961	738	308	374	298	9.23742	9.17583	8.20308	3.82292	3.50376	3.55899	1.0248e-23	-1.25449	down
Ptrif.0003s2498.v1.3.1	40	94	57	14	19	18	0.378434	0.757421	0.535798	0.146331	0.145605	0.173437	0.000139915	-1.6622	down
Ptrif.0003s2511.v1.3.1	574	827	953	444	352	271	5.39606	6.60256	8.85718	4.60404	2.75667	2.70649	5.52984e-06	-1.0045	down
Ptrif.0003s2526.v1.3.1	100	103	199	21	32	12	4.53812	3.97611	8.93311	1.01043	1.20968	0.565252	1.96922e-09	-2.423	down
Ptrif.0003s2529.v1.3.1	6397	8062	6569	1983	2497	1847	91.7872	98.1203	93.1057	31.3792	29.8218	28.1601	7.06146e-117	-1.62971	down
Ptrif.0003s2540.v1.3.1	282	339	253	116	137	124	2.32568	2.36926	2.06172	1.05548	0.94042	1.08728	5.45686e-09	-1.09351	down
Ptrif.0003s2559.v1.3.1	425	514	441	70	135	84	4.53495	4.66005	4.6506	0.819228	1.19785	0.950272	6.18592e-31	-2.14822	down
Ptrif.0003s2562.v1.3.1	145	163	94	0	0	6	1.58741	1.512	1.01644	0	0	0.066129	0.000257709	-3.19562	down
Ptrif.0003s2600.v1.3.1	47	48	46	6	11	15	4.45424	3.86783	4.2658	0.591551	0.852524	1.51521	0.00012299	-1.87245	down
Ptrif.0003s2650.v1.3.1	1678	1961	2055	679	1016	784	58.4133	57.913	70.6884	26.0712	29.4376	28.9937	9.01004e-24	-1.10583	down
Ptrif.0003s2661.v1.3.1	819	933	836	169	195	177	30.2132	29.2195	30.4753	6.84397	5.98808	6.9343	6.91886e-62	-2.143	down
Ptrif.0003s2750.v1.3.1	2452	2893	2854	694	833	718	63.635	63.6888	73.1788	19.8738	17.9861	19.7842	3.54973e-84	-1.76206	down
Ptrif.0003s2779.v1.3.1	2057	2296	2192	706	1511	728	46.2044	43.7659	48.649	17.489	28.2598	17.3658	3.02257e-10	-1.08707	down
Ptrif.0003s2822.v1.3.1	178	167	228	55	72	58	2.42552	1.92804	3.06761	0.825793	0.811991	0.830325	5.51056e-09	-1.51045	down
Ptrif.0003s2842.v1.3.1	1372	1438	1365	150	148	139	35.9269	31.9328	35.3094	4.31945	3.21542	3.86513	8.12665e-120	-3.13306	down
Ptrif.0003s2847.v1.3.1	695	476	1150	208	176	251	54.1034	31.3799	88.4032	17.842	11.3604	20.7337	0.000470314	-1.63464	down
Ptrif.0003s2876.v1.3.1	11748	13143	11403	2745	4354	3036	281.911	267.495	270.281	72.6677	86.9556	77.4115	4.70454e-86	-1.75273	down
Ptrif.0003s2880.v1.3.1	100	70	97	12	35	13	2.38383	1.40975	2.28741	0.317321	0.68264	0.326227	2.64214e-06	-1.99381	down
Ptrif.0003s2881.v1.3.1	1263	1445	1245	248	320	264	16.763	16.2757	16.3273	3.63031	3.53194	3.72173	5.97404e-88	-2.14145	down
Ptrif.0003s2889.v1.3.1	995	1287	1222	546	557	381	7.44892	8.17115	9.03864	4.50654	3.47043	3.02274	8.54989e-15	-1.12611	down
Ptrif.0003s2914.v1.3.1	191	328	380	125	120	107	10.141	14.7649	19.9725	7.31089	5.30651	6.02108	2.80391e-06	-1.2062	down
Ptrif.0003s2943.v1.3.1	392	576	439	175	242	204	7.51175	9.37451	8.30403	3.69034	3.85417	4.14526	1.72919e-11	-1.06401	down
Ptrif.0003s2968.v1.3.1	2398	3007	2096	454	680	365	40.3139	42.854	34.7937	8.40842	9.49981	6.49218	1.52985e-54	-2.22289	down
Ptrif.0003s3012.v1.3.1	428	593	714	254	172	173	11.5191	13.5329	18.9939	7.52288	3.83815	4.93684	1.32664e-08	-1.37626	down
Ptrif.0003s3013.v1.3.1	3450	3551	3166	991	1408	1154	105.933	92.4568	96.0219	33.5615	35.9773	37.6231	1.00936e-47	-1.42184	down
Ptrif.0003s3016.v1.3.1	1365	1358	1210	87	151	100	63.5227	53.6168	55.6429	4.45284	5.81811	4.8987	2.41834e-113	-3.43315	down
Ptrif.0003s3021.v1.3.1	49	68	80	15	10	5	0.688643	0.808646	1.10444	0.22499	0.113987	0.062192	4.43239e-07	-2.39619	down
Ptrif.0003s3022.v1.3.1	4682	5092	4418	398	655	404	102.84	94.8552	95.8586	9.63971	11.9588	9.42306	3.89842e-184	-3.19187	down
Ptrif.0003s3023.v1.3.1	1591	1739	1441	602	961	668	39.9691	37.0528	35.7472	16.6761	20.0949	17.8091	3.94227e-18	-1.0086	down
Ptrif.0003s3029.v1.3.1	1008	1000	971	356	495	402	43.5874	36.6687	41.4886	16.9773	17.7921	18.4792	7.91085e-21	-1.15437	down
Ptrif.0003s3034.v1.3.1	256	206	219	74	101	78	25.4137	17.349	21.5459	8.08008	8.29295	8.2319	1.76595e-08	-1.32354	down
Ptrif.0003s3038.v1.3.1	9412	10062	8748	3978	4507	3967	267.88	242.893	245.928	124.891	106.754	119.972	1.85062e-37	-1.07464	down
Ptrif.0003s3042.v1.3.1	3854	4492	3967	1558	2137	1627	73.3414	72.5115	74.576	32.6987	33.8304	32.888	3.05821e-56	-1.11421	down
Ptrif.0003s3096.v1.3.1	97	170	187	60	61	50	2.37869	3.54863	4.55139	1.62562	1.24945	1.29197	3.53617e-05	-1.25424	down
Ptrif.0003s3103.v1.3.1	272	446	342	149	186	114	5.70638	7.95044	7.10653	3.44161	3.24561	2.54672	2.06105e-08	-1.11937	down
Ptrif.0003s3135.v1.3.1	86	95	145	52	46	44	1.6892	1.58329	2.81854	1.12844	0.752519	0.904609	0.00207937	-1.05129	down
Ptrif.0003s3152.v1.3.1	111	142	149	58	52	34	2.94642	3.22377	3.90982	1.69591	1.15622	0.944481	8.78809e-06	-1.33411	down
Ptrif.0003s3156.v1.3.1	72	76	87	41	18	21	2.12474	1.89909	2.53319	1.32271	0.432913	0.639667	0.00179927	-1.33475	down
Ptrif.0003s3171.v1.3.1	179	306	397	100	54	32	1.6814	2.44177	3.69838	1.03372	0.419368	0.319222	1.0827e-07	-2.00796	down
Ptrif.0003s3175.v1.3.1	198	174	248	57	44	45	2.74284	2.03629	3.39494	0.867091	0.497138	0.657273	2.65466e-11	-1.92543	down
Ptrif.0003s3181.v1.3.1	4912	5958	4832	1845	2780	2029	53.6001	55.1415	52.0878	22.2014	25.2443	23.5249	4.67946e-42	-1.1448	down
Ptrif.0003s3232.v1.3.1	356	445	363	158	200	171	4.86414	5.06478	4.93517	2.29346	2.20156	2.38587	4.44551e-11	-1.02593	down
Ptrif.0003s3233.v1.3.1	38829	41876	38002	8821	13788	10303	2310.07	2113.06	2233.2	578.887	682.742	651.301	7.8087e-92	-1.76231	down
Ptrif.0003s3238.v1.3.1	3767	5159	4491	1569	1964	1730	21.2833	24.7251	25.0676	9.77861	9.23383	10.3857	5.7493e-47	-1.23845	down
Ptrif.0003s3242.v1.3.1	5815	6875	6516	2392	3040	2574	131.087	131.45	145.094	59.4734	57.0306	61.6629	7.78829e-61	-1.16033	down
Ptrif.0003s3247.v1.3.1	290	386	385	120	116	147	3.17944	3.58438	4.16368	1.44342	1.07348	1.70677	4.77679e-10	-1.32663	down
Ptrif.0003s3264.v1.3.1	4980	5121	4770	1814	2456	1854	114.995	100.286	108.786	46.1968	47.1954	45.4748	1.61198e-45	-1.18855	down
Ptrif.0003s3274.v1.3.1	99	157	122	45	44	42	3.26929	4.43292	4.00106	1.63906	1.20886	1.47639	2.30744e-06	-1.36839	down
Ptrif.0003s3280.v1.3.1	35	59	65	10	18	12	0.655147	0.934744	1.20729	0.200212	0.275216	0.230567	0.000127172	-1.76236	down
Ptrif.0003s3298.v1.3.1	93	126	108	28	56	37	1.69686	1.94793	1.93896	0.554318	0.838371	0.717252	2.13747e-05	-1.30708	down
Ptrif.0003s3340.v1.3.1	258	342	316	73	120	169	4.07007	4.58534	4.93198	1.26826	1.56898	2.83794	1.83153e-05	-1.19198	down
Ptrif.0003s3352.v1.3.1	1003	1268	1047	183	217	171	13.5991	14.5854	14.0338	2.73486	2.43687	2.45913	7.50468e-92	-2.4235	down
Ptrif.0003s3388.v1.3.1	3000	3564	3075	376	652	422	74.7997	74.91	76.5415	10.1758	13.4017	10.9601	2.59387e-124	-2.63953	down
Ptrif.0003s3390.v1.3.1	42087	48898	43874	11904	19039	13121	2651.17	2612.54	2729.91	827.212	998.179	878.239	5.58056e-72	-1.52737	down
Ptrif.0003s3392.v1.3.1	924	1040	999	311	415	299	14.0102	13.3694	14.9512	5.18998	5.22544	4.80478	1.57777e-36	-1.43326	down
Ptrif.0003s3411.v1.3.1	1540	1943	1758	745	805	709	16.4855	17.6421	18.593	8.79228	7.17412	8.05873	3.18511e-28	-1.10081	down
Ptrif.0003s3421.v1.3.1	174	257	220	70	100	60	1.49697	1.8756	1.86652	0.659523	0.714097	0.545168	1.39584e-09	-1.38142	down
Ptrif.0003s3443.v1.3.1	142	131	168	53	89	50	3.30373	2.58591	3.87296	1.3547	1.72869	1.2376	9.41388e-05	-1.10308	down
Ptrif.0003s3446.v1.3.1	66	61	66	20	33	25	3.48252	2.71757	3.41959	1.14674	1.43761	1.3887	0.00186793	-1.1708	down
Ptrif.0003s3451.v1.3.1	510	539	509	179	254	281	27.2942	24.4696	26.9044	10.5458	11.3058	15.9321	4.37369e-08	-1.0123	down
Ptrif.0003s3461.v1.3.1	53	51	78	10	12	13	1.95991	1.59519	2.87914	0.39892	0.354095	0.482588	2.50837e-06	-2.12288	down
Ptrif.0003s3462.v1.3.1	1198	1476	1169	458	581	429	6.56349	6.84127	6.31853	2.7665	2.65401	2.49955	3.20136e-35	-1.28428	down
Ptrif.0003s3463.v1.3.1	547	638	530	192	235	217	34.4088	34.072	32.9617	13.3091	12.2908	14.4742	3.54454e-20	-1.30016	down
Ptrif.0003s3466.v1.3.1	229	273	292	75	111	86	6.44462	6.50754	8.13138	2.29627	2.58849	2.55397	3.11377e-12	-1.43332	down
Ptrif.0003s3471.v1.3.1	30747	36029	29191	12050	19321	12781	957.832	951.967	898.253	414.087	500.961	423.089	1.2715e-28	-1.03464	down
Ptrif.0003s3478.v1.3.1	87	122	138	36	44	37	1.92348	2.29754	3.01373	0.881115	0.801492	0.854249	3.94782e-06	-1.41948	down
Ptrif.0003s3497.v1.3.1	80	71	52	17	24	13	5.0569	3.76811	3.23028	1.18235	1.25877	0.874873	2.62824e-05	-1.72871	down
Ptrif.0003s3498.v1.3.1	818	1065	729	305	498	283	14.279	15.7578	12.5675	5.83931	7.21608	5.23575	2.3625e-13	-1.17135	down
Ptrif.0003s3509.v1.3.1	378	289	303	38	59	39	10.7993	7.01323	8.55434	1.16793	1.39046	1.16971	2.94489e-27	-2.70391	down
Ptrif.0003s3513.v1.3.1	106	231	142	35	24	54	2.98345	5.49992	3.95127	1.08765	0.540072	1.60947	1.57273e-06	-1.82013	down
Ptrif.0003s3514.v1.3.1	263	372	276	57	117	78	6.76971	8.12499	7.00989	1.61821	2.50041	2.11502	5.72074e-15	-1.73663	down
Ptrif.0003s3526.v1.3.1	442	392	489	49	63	44	12.6008	9.47559	13.7816	1.53164	1.48026	1.32043	1.17669e-41	-2.95283	down
Ptrif.0003s3538.v1.3.1	1696	2094	2025	356	534	414	32.1369	33.6481	37.8962	7.43078	8.41456	8.33528	2.98156e-83	-2.05565	down
Ptrif.0003s3551.v1.3.1	1875	2288	1788	590	899	588	30.8829	31.969	29.0825	10.7186	12.3237	10.2819	1.8042e-39	-1.4246	down
Ptrif.0003s3559.v1.3.1	746	795	741	324	257	302	18.7602	16.9675	18.4166	9.00335	5.36678	8.04779	3.60334e-12	-1.23435	down
Ptrif.0003s3571.v1.3.1	81	88	167	50	55	39	3.24369	2.99067	6.5971	2.17827	1.82917	1.63491	0.0035098	-1.08355	down
Ptrif.0003s3576.v1.3.1	875	1140	1002	324	450	314	14.0584	15.5314	15.9054	5.73444	6.01596	5.35309	2.77868e-33	-1.3698	down
Ptrif.0003s3593.v1.3.1	171	391	431	37	43	22	10.7513	20.8554	26.7797	2.55126	2.20907	1.41817	1.23982e-20	-3.05643	down
Ptrif.0003s3603.v1.3.1	2307	2836	2406	576	836	525	50.9472	53.111	52.4782	14.0016	15.34	12.3184	4.48561e-76	-1.8673	down
Ptrif.0003s3606.v1.3.1	797	1309	1087	335	537	346	66.8623	93.2286	90.1792	31.0098	37.496	30.8065	3.9879e-17	-1.28486	down
Ptrif.0003s3607.v1.3.1	202	208	204	40	96	56	16.7842	14.6464	16.7426	3.6482	6.58548	4.94531	3.53105e-09	-1.57498	down
Ptrif.0003s3614.v1.3.1	2534	2863	2209	934	1358	954	52.0437	49.8789	44.8209	21.1627	23.2201	20.8062	1.01847e-27	-1.1352	down
Ptrif.0003s3639.v1.3.1	277	314	333	108	119	106	30.3384	29.1925	36.0332	13.0746	10.8496	12.2647	8.97191e-13	-1.3536	down
Ptrif.0003s3674.v1.3.1	1074	1320	1286	413	527	437	27.3567	28.5315	32.3589	11.5766	11.1582	11.8142	8.72132e-35	-1.31308	down
Ptrif.0003s3694.v1.3.1	1763	2000	1851	166	216	142	57.2108	55.0361	59.3018	5.93114	5.81013	4.87994	3.19293e-184	-3.31416	down
Ptrif.0003s3698.v1.3.1	1189	1300	1191	87	94	86	37.4188	34.7232	37.0409	2.99671	2.45838	2.85194	1.03208e-149	-3.65901	down
Ptrif.0003s3710.v1.3.1	12330	15278	12374	5084	7313	5571	119.217	125.298	118.175	54.2205	58.8524	57.2319	3.08418e-49	-1.05696	down
Ptrif.0003s3714.v1.3.1	3759	4464	4045	1193	1172	924	96.7072	97.4431	102.568	33.7292	25.0224	25.6177	9.54386e-60	-1.78313	down
Ptrif.0003s3721.v1.3.1	557	773	894	302	203	177	4.72309	5.55702	7.48612	2.82381	1.42995	1.59091	7.75268e-11	-1.54652	down
Ptrif.0003s3723.v1.3.1	175	203	201	66	87	85	3.62651	3.61305	4.14579	1.52469	1.52268	1.87408	3.05729e-07	-1.1612	down
Ptrif.0003s3728.v1.3.1	67	98	98	8	27	6	0.489044	0.604539	0.707983	0.061245	0.161602	0.046792	7.31693e-08	-2.44638	down
Ptrif.0003s3731.v1.3.1	1415	1969	1857	930	769	581	65.1736	76.8898	84.4522	47.2192	29.4786	28.389	5.98235e-10	-1.06921	down
Ptrif.0003s3734.v1.3.1	127	113	213	61	93	52	2.82527	2.12729	4.70527	1.48846	1.72725	1.22805	0.00187969	-1.03504	down
Ptrif.0003s3759.v1.3.1	29223	30065	27452	874	1120	994	1555	1356.88	1442.87	51.3011	49.5895	56.1638	0	-4.75104	down
Ptrif.0003s3760.v1.3.1	762	818	831	200	181	189	27.7637	25.2696	29.8902	8.0102	5.46915	7.32071	3.38136e-35	-1.95247	down
Ptrif.0003s3767.v1.3.1	115	170	132	62	58	63	1.36687	1.71232	1.55075	0.804757	0.573468	0.795126	0.00012756	-1.03848	down
Ptrif.0003s3770.v1.3.1	44318	44269	40008	9875	16566	11957	2898.27	2455.5	2584.37	712.378	901.685	830.899	7.77453e-54	-1.6608	down
Ptrif.0003s3787.v1.3.1	3064	3881	3105	1138	1445	1116	20.5554	22.0822	20.5739	8.41795	8.06442	7.94987	1.2305e-66	-1.33761	down
Ptrif.0003s3814.v1.3.1	76	109	211	8	14	32	1.70165	2.06814	4.66577	0.18887	0.251671	0.746115	2.79359e-07	-2.5174	down
Ptrif.0003s3871.v1.3.1	934	1108	1004	414	582	396	15.6917	15.7932	16.6625	7.66714	8.12397	7.06279	4.84163e-21	-1.03495	down
Ptrif.0003s3903.v1.3.1	341	570	653	161	244	166	8.92803	12.6497	16.896	4.62849	5.29971	4.60164	8.41203e-10	-1.33799	down
Ptrif.0003s3930.v1.3.1	494	829	788	286	296	207	10.1631	14.4747	16.0198	6.48093	5.0591	4.51197	1.01521e-11	-1.29035	down
Ptrif.0003s3938.v1.3.1	26285	30429	21371	8994	13436	9967	367.938	361.278	295.497	138.887	156.546	148.252	4.14429e-29	-1.17366	down
Ptrif.0003s3966.v1.3.1	1067	1652	1402	495	265	350	19.7314	25.9144	25.6145	10.0999	4.07662	6.87354	3.83079e-06	-1.65921	down
Ptrif.0003s3980.v1.3.1	183	310	370	102	74	64	5.98047	8.61262	12.0025	3.68533	1.99564	2.19696	1.62276e-08	-1.66769	down
Ptrif.0003s4004.v1.3.1	1098	1595	2238	723	726	606	19.4603	23.9903	39.2049	14.1435	10.7115	11.4063	0.000497662	-1.11438	down
Ptrif.0003s4012.v1.3.1	127	235	362	113	50	58	2.53387	3.98086	7.15322	2.47699	0.824219	1.21865	0.000254462	-1.47526	down
Ptrif.0003s4025.v1.3.1	4157	5380	4479	676	989	609	47.7986	52.4726	50.8706	8.57522	9.46264	7.42968	4.01288e-144	-2.52564	down
Ptrif.0003s4029.v1.3.1	2338	2815	2145	352	591	373	38.1484	38.9523	34.5695	6.335	8.02204	6.46008	2.03173e-84	-2.37519	down
Ptrif.0003s4055.v1.3.1	17355	19219	16854	5549	8393	6020	901.056	846.327	864.365	317.825	362.665	332.132	1.4198e-61	-1.33223	down
Ptrif.0003s4067.v1.3.1	6071	7121	6069	2125	3162	2378	216.686	215.589	213.966	83.6623	93.938	90.1649	1.21731e-55	-1.23592	down
Ptrif.0003s4095.v1.3.1	6670	7071	6474	2148	3316	2436	213.206	191.71	204.403	75.7408	88.2077	82.7214	4.9697e-44	-1.26846	down
Ptrif.0003s4102.v1.3.1	893	1209	1728	389	393	332	15.8658	18.2173	30.3287	7.6259	5.80701	6.25486	6.4583e-16	-1.65056	down
Ptrif.0003s4144.v1.3.1	52	65	79	31	25	20	0.682533	0.713767	1.02046	0.441517	0.264102	0.277362	0.0028767	-1.19085	down
Ptrif.0003s4171.v1.3.1	326	416	334	156	184	128	8.91332	9.6395	9.01035	4.68233	4.18682	3.70687	1.33826e-10	-1.08936	down
Ptrif.0003s4182.v1.3.1	2950	3293	2869	727	984	679	79.9697	75.7189	76.8121	21.7191	22.1815	19.5532	8.50706e-94	-1.83554	down
Ptrif.0003s4205.v1.3.1	156	230	204	75	92	71	2.60766	3.27551	3.37087	1.37973	1.28624	1.25411	1.45472e-07	-1.18385	down
Ptrif.0003s4208.v1.3.1	67	68	77	31	14	33	1.92736	1.65703	2.19624	0.968496	0.321727	0.993681	0.00591556	-1.21625	down
Ptrif.0003s4222.v1.3.1	1006	1079	927	118	210	125	24.5397	22.3284	22.3386	3.16203	4.24817	3.23535	2.90206e-66	-2.63414	down
Ptrif.0003s4259.v1.3.1	548	989	1326	313	240	280	11.0597	16.9423	26.4629	6.95646	4.03052	6.00674	7.9774e-05	-1.55818	down
Ptrif.0003s4350.v1.3.1	1527	1860	1764	723	899	712	17.5792	18.1618	20.0601	9.17496	8.6114	8.70787	5.99964e-31	-1.03962	down
Ptrif.0003s4355.v1.3.1	323	383	404	45	49	56	10.4988	10.5599	12.9694	1.61116	1.30381	1.91501	1.35437e-36	-2.73499	down
Ptrif.0003s4371.v1.3.1	221	243	236	73	112	89	3.29144	3.06171	3.46473	1.19842	1.37774	1.40195	1.65758e-09	-1.24534	down
Ptrif.0003s4377.v1.3.1	1755	2232	1695	768	1065	765	58.9489	63.5747	56.2181	28.442	29.7715	27.3037	7.37769e-26	-1.02886	down
Ptrif.0003s4419.v1.3.1	84	122	173	63	35	41	3.3608	4.10806	6.86368	2.72605	1.13356	1.71602	0.00113778	-1.24791	down
Ptrif.0003s4432.v1.3.1	86	118	116	28	52	52	3.50844	4.28323	4.75356	1.30753	1.88047	2.3465	0.000474882	-1.13792	down
Ptrif.0003s4434.v1.3.1	1910	2138	1876	581	901	677	34.2155	32.4952	33.2014	11.4712	13.4259	12.8899	1.3634e-40	-1.36334	down
Ptrif.0003s4445.v1.3.1	2259	2878	2222	867	1411	996	30.5656	32.7655	29.5035	12.8619	15.7578	14.2032	3.04292e-23	-1.07456	down
Ptrif.0003s4466.v1.3.1	519	478	444	178	287	189	7.28806	5.70144	6.1608	2.74741	3.35444	2.81753	1.73831e-09	-1.05408	down
Ptrif.0003s4476.v1.3.1	5131	6071	4858	2100	3109	2202	199.798	200.508	186.836	90.2017	100.751	91.0848	8.48734e-33	-1.02345	down
Ptrif.0003s4480.v1.3.1	726	863	747	322	323	241	61.5381	62.0763	62.5546	30.043	22.7815	21.6571	2.48649e-19	-1.28395	down
Ptrif.0003s4492.v1.3.1	62	52	96	17	1	1	1.47347	1.03528	2.26873	0.44773	0.019791	0.012884	4.15751e-05	-2.72901	down
Ptrif.0003s4504.v1.3.1	248	295	296	159	122	76	1.93284	1.95019	2.27868	1.36959	0.791656	0.629543	4.28134e-05	-1.09478	down
Ptrif.0003s4519.v1.3.1	2019	2910	3037	759	836	631	94.5101	115.533	140.422	39.1612	32.5703	31.3642	4.19229e-37	-1.72112	down
Ptrif.0003s4536.v1.3.1	6666	12729	11970	3781	2655	2446	98.3262	159.24	174.423	61.5039	32.5926	38.3272	4.47087e-06	-1.60661	down
Ptrif.0003s4554.v1.3.1	2018	2156	1752	584	944	679	28.3347	25.6808	24.3004	9.04111	11.0316	10.12	5.04263e-29	-1.33515	down
Ptrif.0003s4581.v1.3.1	780	1025	930	145	210	137	11.5494	12.8842	13.6152	2.36708	2.58457	2.15395	3.20987e-67	-2.36598	down
Ptrif.0003s4586.v1.3.1	98	131	100	25	43	28	2.80971	3.17665	2.81887	0.789237	1.02325	0.849321	1.28286e-07	-1.63199	down
Ptrif.0003s4596.v1.3.1	649	901	781	313	285	361	5.74871	6.76492	6.8317	3.05729	2.09659	3.397	7.91734e-11	-1.13884	down
Ptrif.0003s4613.v1.3.1	2619	3407	2833	1042	1344	1028	45.4104	50.1081	48.5209	19.9313	19.3901	18.9329	2.7812e-60	-1.27183	down
Ptrif.0003s4633.v1.3.1	2262	3121	2184	719	787	581	29.2201	34.2011	27.8739	10.2368	8.45836	7.97724	1.15392e-47	-1.73847	down
Ptrif.0003s4640.v1.3.1	360	439	387	119	144	126	13.2086	13.6735	14.0327	4.80177	4.39245	4.91196	2.99109e-20	-1.49157	down
Ptrif.0003s4660.v1.3.1	821	1063	813	289	337	246	7.88986	8.66444	7.71464	3.05488	2.69458	2.50346	1.21478e-32	-1.51636	down
Ptrif.0003s4669.v1.3.1	129	133	177	37	64	63	2.81194	2.45345	3.82943	0.883688	1.16326	1.46128	1.87176e-05	-1.29281	down
Ptrif.0003s4700.v1.3.1	297	338	278	102	119	105	3.5768	3.44517	3.30801	1.34961	1.1909	1.33679	9.57328e-14	-1.36703	down
Ptrif.0003s4782.v1.3.1	1320	1638	1316	228	228	219	13.0527	13.7428	12.8566	2.47751	1.87404	2.29387	1.09414e-92	-2.53614	down
Ptrif.0003s4881.v1.3.1	162	175	120	4	9	4	8.45981	7.72252	6.14303	0.223208	0.376527	0.169117	9.86723e-26	-4.36105	down
Ptrif.0003s4918.v1.3.1	931	1027	992	57	52	48	31.637	29.5953	33.2807	2.11015	1.46765	1.72847	3.22384e-130	-4.08871	down
Ptrif.0003s4925.v1.3.1	449	483	444	39	90	61	4.5611	4.07423	4.36789	0.424007	0.737836	0.638537	2.59007e-38	-2.73755	down
Ptrif.0003s4946.v1.3.1	66	104	147	41	42	48	7.07343	9.53326	15.6869	4.85062	3.79033	5.41596	0.00259225	-1.10706	down
Ptrif.0003s4954.v1.3.1	4216	4522	4095	1262	2139	1520	194.17	176.621	186.302	64.0891	81.9754	74.3743	5.59784e-33	-1.29839	down
Ptrif.0003s4960.v1.3.1	1630	2143	1740	809	858	754	21.8415	24.3613	23.0296	11.9558	9.57307	10.7309	2.18253e-25	-1.07008	down
Ptrif.0003s4965.v1.3.1	586	704	565	189	227	183	6.56869	6.70204	6.26484	2.33744	2.11825	2.17436	9.31076e-29	-1.51885	down
Ptrif.0003s4966.v1.3.1	1908	3265	3874	3	0	3	124.752	181.049	250.229	0.176604	0	0.202167	6.65989e-69	-9.07832	down
Ptrif.0003s4968.v1.3.1	3095	3591	3292	1327	1862	1414	34.792	34.236	36.5574	16.4554	17.4191	16.8924	4.30793e-41	-1.02162	down
Ptrif.0003s5010.v1.3.1	176	245	168	74	114	48	3.21525	3.81043	3.03227	1.49446	1.72731	0.922429	1.02086e-05	-1.20664	down
Ptrif.0004s0006.v1.3.1	2484	2934	2589	418	817	448	51.6491	51.7333	53.1706	9.56696	14.1236	9.87847	1.75993e-52	-2.16644	down
Ptrif.0004s0013.v1.3.1	40	50	70	17	16	15	0.851152	0.904453	1.45694	0.398144	0.274671	0.335382	0.000678377	-1.52129	down
Ptrif.0004s0014.v1.3.1	259	349	461	200	87	142	8.48785	9.70103	14.9307	7.22607	2.36045	4.92492	0.000747629	-1.12093	down
Ptrif.0004s0021.v1.3.1	947	1204	1163	74	100	64	42.6817	46.0236	51.7707	3.67421	3.73115	3.03831	4.48831e-130	-3.67508	down
Ptrif.0004s0028.v1.3.1	468	600	580	127	155	144	8.67079	9.4333	10.61	2.57914	2.37952	2.82233	1.57742e-31	-1.83096	down
Ptrif.0004s0029.v1.3.1	317	367	341	133	155	143	6.11594	6.00408	6.48314	2.82773	2.48316	2.92034	1.91841e-11	-1.1351	down
Ptrif.0004s0040.v1.3.1	325	388	381	151	164	108	6.95432	7.04511	8.05943	3.55447	2.90013	2.44268	1.10611e-11	-1.25806	down
Ptrif.0004s0046.v1.3.1	362	475	457	126	204	136	38.2215	42.5859	47.7159	14.6779	17.9079	15.2511	1.20583e-15	-1.37133	down
Ptrif.0004s0052.v1.3.1	765	810	714	283	307	209	12.9886	11.669	11.9529	5.27548	4.34974	3.74431	2.4801e-21	-1.41171	down
Ptrif.0004s0061.v1.3.1	980	1058	918	370	412	291	32.8962	30.1197	30.4395	13.691	11.5155	10.3853	3.34609e-25	-1.35712	down
Ptrif.0004s0073.v1.3.1	1853	2291	1918	666	1086	746	70.7109	74.2639	72.2266	27.891	34.3739	30.1498	6.3494e-29	-1.18756	down
Ptrif.0004s0091.v1.3.1	3798	4356	3976	967	1050	933	104.943	102.103	108.524	29.4565	24.1452	27.3732	1.07003e-109	-1.92863	down
Ptrif.0004s0093.v1.3.1	86	142	160	64	34	57	1.69646	2.3736	3.12113	1.38808	0.554816	1.18689	0.00271027	-1.11897	down
Ptrif.0004s0120.v1.3.1	6050	7141	5733	2163	3078	2107	97.4507	97.557	91.2064	38.4257	41.2665	36.0399	1.21118e-51	-1.27173	down
Ptrif.0004s0122.v1.3.1	1109	1358	1237	334	453	425	15.826	16.4394	17.4453	5.2471	5.3793	6.44146	3.27258e-37	-1.50183	down
Ptrif.0004s0127.v1.3.1	890	1061	982	305	329	293	12.4937	12.636	13.6136	4.7156	3.83981	4.36387	1.19266e-38	-1.54774	down
Ptrif.0004s0136.v1.3.1	206	343	396	146	179	91	5.61485	7.94732	10.7042	4.38643	4.06013	2.62244	6.91567e-05	-1.06462	down
Ptrif.0004s0137.v1.3.1	39	64	88	18	19	4	1.70957	2.37988	3.8444	0.842902	0.673903	0.188043	0.000192884	-1.93546	down
Ptrif.0004s0138.v1.3.1	546	587	591	59	115	67	31.3923	28.6045	33.5468	3.72047	5.47014	4.06969	3.58875e-48	-2.73043	down
Ptrif.0004s0151.v1.3.1	156	173	202	67	109	52	1.21615	1.14563	1.55836	0.578386	0.710572	0.42786	3.07966e-05	-1.12261	down
Ptrif.0004s0155.v1.3.1	483	781	447	246	272	215	2.81161	3.85944	2.56782	1.5786	1.31657	1.32843	5.80484e-09	-1.08909	down
Ptrif.0004s0158.v1.3.1	249	265	295	107	124	74	6.45438	5.83181	7.55327	3.05569	2.66413	2.03672	3.08127e-09	-1.29801	down
Ptrif.0004s0163.v1.3.1	92	141	149	0	10	10	2.78613	3.64414	4.49123	0	0.246626	0.308643	1.01226e-16	-3.83776	down
Ptrif.0004s0165.v1.3.1	144	137	133	56	67	64	7.61024	6.13494	6.93938	3.23895	2.93736	3.56794	8.93948e-05	-1.0262	down
Ptrif.0004s0169.v1.3.1	112	214	222	33	51	82	5.18556	8.41836	10.1942	1.66964	1.94197	4.00815	2.91638e-05	-1.52122	down
Ptrif.0004s0201.v1.3.1	77	86	108	22	47	16	2.36218	2.25105	3.29091	0.728363	1.1939	0.516305	8.16151e-05	-1.53903	down
Ptrif.0004s0205.v1.3.1	438	542	595	134	235	160	11.0292	11.589	14.8107	3.72079	4.92439	4.28458	2.06383e-16	-1.47575	down
Ptrif.0004s0218.v1.3.1	157	228	303	108	40	68	2.67978	3.31522	5.1357	2.03147	0.565573	1.24054	0.0001565	-1.43902	down
Ptrif.0004s0223.v1.3.1	2870	3230	2891	524	365	398	170.688	162.974	169.861	34.3594	18.0301	25.143	1.65618e-57	-2.65055	down
Ptrif.0004s0224.v1.3.1	399	444	357	141	175	144	44.328	41.8759	39.226	17.2684	16.2024	16.9434	6.48127e-15	-1.27271	down
Ptrif.0004s0244.v1.3.1	872	1139	1432	315	299	243	13.3077	14.7422	21.5965	5.30179	3.79773	3.92843	3.3952e-24	-1.87502	down
Ptrif.0004s0247.v1.3.1	6551	7472	6823	1990	3015	2099	162.662	157.367	167.346	54.5094	62.3068	55.3738	6.04652e-71	-1.4644	down
Ptrif.0004s0262.v1.3.1	1507	1517	1392	97	220	80	24.4878	20.9158	22.3511	1.72831	2.96916	1.36729	7.6641e-57	-3.37587	down
Ptrif.0004s0278.v1.3.1	8211	15457	19081	1192	636	1658	275.831	440.444	633.176	44.1611	17.7745	59.1736	4.764e-10	-3.12939	down
Ptrif.0004s0286.v1.3.1	109	226	276	49	100	65	1.60384	2.81517	4.00669	0.783547	1.21836	1.01547	3.82955e-05	-1.37484	down
Ptrif.0004s0300.v1.3.1	484	594	458	139	181	119	7.05329	7.33356	6.58509	2.22431	2.19018	1.83603	1.40708e-26	-1.69623	down
Ptrif.0004s0386.v1.3.1	731	966	825	323	339	327	4.72806	5.30495	5.27135	2.3043	1.826	2.24461	3.76117e-21	-1.22877	down
Ptrif.0004s0388.v1.3.1	177	250	185	96	100	79	3.32504	3.98646	3.43154	1.98903	1.56002	1.5749	4.08377e-06	-1.02455	down
Ptrif.0004s0409.v1.3.1	993	1193	1350	404	596	508	33.6069	34.2538	45.135	15.061	16.7778	18.2556	1.50826e-15	-1.12848	down
Ptrif.0004s0414.v1.3.1	2183	2588	2410	658	770	670	75.9936	76.4175	82.8956	25.2771	22.3025	24.7765	1.35964e-80	-1.66725	down
Ptrif.0004s0417.v1.3.1	4246	4893	4119	1576	2382	1808	143.184	139.97	137.202	58.6277	66.856	64.7855	4.09285e-37	-1.10829	down
Ptrif.0004s0428.v1.3.1	200	271	267	50	16	33	7.06979	8.13191	9.32306	1.93089	0.46093	1.20716	1.74616e-13	-2.61903	down
Ptrif.0004s0429.v1.3.1	65	55	86	15	14	12	2.30951	1.65046	2.99931	0.580807	0.415032	0.444431	1.06174e-06	-2.09496	down
Ptrif.0004s0432.v1.3.1	215	241	194	104	77	43	7.69238	7.30362	6.83509	4.11101	2.28065	1.62252	5.21402e-06	-1.38229	down
Ptrif.0004s0439.v1.3.1	177	225	263	48	39	40	15.1302	16.3418	22.2044	4.52568	2.75952	3.55823	2.88613e-16	-2.2163	down
Ptrif.0004s0455.v1.3.1	3732	4972	4575	983	676	626	69.342	78.3606	83.9744	20.1341	10.446	12.3535	4.227e-16	-2.33704	down
Ptrif.0004s0456.v1.3.1	255	275	288	93	123	98	24.1789	22.1289	26.9933	9.71544	9.70821	9.90183	3.69407e-11	-1.27269	down
Ptrif.0004s0499.v1.3.1	3270	4336	3396	1462	1861	1525	20.3554	22.8966	20.8829	10.0349	9.63959	10.0849	1.69435e-41	-1.07447	down
Ptrif.0004s0514.v1.3.1	2562	2827	2306	947	904	758	83.1126	77.7954	73.9067	33.8938	24.4091	26.1099	1.20664e-31	-1.44296	down
Ptrif.0004s0520.v1.3.1	574	804	611	240	377	286	6.82708	8.1421	7.20238	3.14269	3.72812	3.62726	4.78538e-13	-1.03406	down
Ptrif.0004s0532.v1.3.1	113	161	116	25	17	27	3.59098	4.36398	3.65746	0.870877	0.436881	0.889282	1.75363e-11	-2.27037	down
Ptrif.0004s0537.v1.3.1	3609	4816	4500	1860	2048	1640	67.651	76.5716	83.3126	38.461	31.9525	32.6628	4.45097e-31	-1.10818	down
Ptrif.0004s0544.v1.3.1	69981	81654	70124	15111	21981	15296	2437.11	2411.88	2412.19	580.504	637.118	566.034	2.46462e-173	-1.99045	down
Ptrif.0004s0545.v1.3.1	49	100	105	38	5	10	0.848036	1.46507	1.79134	0.724422	0.071722	0.180103	0.00190881	-1.81539	down
Ptrif.0004s0550.v1.3.1	768	974	880	124	351	176	14.9066	16.0383	16.8699	2.65003	5.6748	3.62685	6.63152e-18	-1.92275	down
Ptrif.0004s0592.v1.3.1	3734	4122	4635	1466	1490	1350	93.5342	87.5742	114.661	40.5038	31.0574	35.9161	4.94562e-34	-1.42325	down
Ptrif.0004s0601.v1.3.1	563	847	871	340	372	284	4.30978	5.4976	6.58594	2.86933	2.36518	2.31021	9.71073e-11	-1.07632	down
Ptrif.0004s0653.v1.3.1	2772	3081	3260	732	775	847	48.2605	45.4997	56.0606	14.0596	11.2239	15.6557	4.31087e-48	-1.83132	down
Ptrif.0004s0655.v1.3.1	85	130	163	51	61	57	2.78	3.61388	5.27155	1.81642	1.64761	1.97997	0.0011899	-1.01986	down
Ptrif.0004s0678.v1.3.1	158	190	146	46	74	60	9.0441	9.24804	8.25078	2.8576	3.50082	3.643	8.33335e-08	-1.33384	down
Ptrif.0004s0687.v1.3.1	1127	1384	1168	448	552	376	22.5574	23.4961	23.082	9.88748	9.19595	7.9811	8.16577e-33	-1.31607	down
Ptrif.0004s0777.v1.3.1	82	68	70	42	32	17	4.48673	3.13092	3.76877	2.54021	1.42702	0.944772	0.00721934	-1.11321	down
Ptrif.0004s0790.v1.3.1	174	226	186	86	117	59	2.12655	2.35264	2.2448	1.15387	1.18836	0.769487	1.39335e-05	-1.05273	down
Ptrif.0004s0798.v1.3.1	177	306	327	99	167	94	6.39626	9.40321	11.7243	3.95076	5.02824	3.61874	3.70435e-05	-1.06053	down
Ptrif.0004s0802.v1.3.1	1428	1640	1333	377	566	403	31.3093	30.4862	28.8781	9.11858	10.3432	9.50277	2.07207e-48	-1.61271	down
Ptrif.0004s0829.v1.3.1	689	837	971	200	156	247	15.5148	15.9947	21.6206	4.96304	2.90951	5.91371	2.24232e-17	-1.88454	down
Ptrif.0004s0858.v1.3.1	641	712	603	307	330	200	15.4021	14.5298	14.3198	8.14098	6.59174	5.10337	4.74672e-11	-1.11803	down
Ptrif.0004s0864.v1.3.1	140	196	182	47	89	54	1.96399	2.34449	2.53021	0.731257	1.03563	0.804961	2.46681e-07	-1.33325	down
Ptrif.0004s0871.v1.3.1	719	893	891	237	313	295	7.74813	8.17201	9.48865	2.81945	2.80803	3.37102	4.98274e-26	-1.45429	down
Ptrif.0004s0876.v1.3.1	100	70	94	24	37	27	1.68661	0.997825	1.56498	0.445904	0.51001	0.483353	6.06395e-05	-1.45011	down
Ptrif.0004s0911.v1.3.1	101	98	109	27	37	20	2.77628	2.28012	2.9545	0.819274	0.835367	0.571976	1.587e-07	-1.73019	down
Ptrif.0004s0922.v1.3.1	1001	1180	1005	232	394	263	15.0887	15.0969	14.9767	3.84639	4.94863	4.19828	4.19571e-41	-1.74696	down
Ptrif.0004s0946.v1.3.1	53	105	68	25	27	25	1.50182	2.54077	1.92984	0.781648	0.629225	0.753007	0.000338695	-1.35835	down
Ptrif.0004s0983.v1.3.1	5368	5917	5393	2238	3107	2340	247.208	231.119	245.357	113.668	119.083	114.478	1.86571e-44	-1.0255	down
Ptrif.0004s0985.v1.3.1	795	1135	1023	233	235	256	46.5167	56.4784	59.249	14.9629	11.3637	15.9865	1.21162e-35	-1.89162	down
Ptrif.0004s0986.v1.3.1	589	645	698	268	272	274	16.7427	15.5636	19.6224	8.39532	6.43265	8.2684	4.08966e-13	-1.12956	down
Ptrif.0004s0993.v1.3.1	5181	5645	4748	568	836	543	60.7152	56.1073	54.9528	7.33914	8.14612	6.75937	6.02054e-188	-2.90537	down
Ptrif.0004s0997.v1.3.1	269	203	310	32	109	52	4.67718	2.98598	5.3237	0.607004	1.57302	0.948183	9.01982e-09	-1.91786	down
Ptrif.0004s0998.v1.3.1	795	1208	1202	424	472	469	13.8174	17.878	20.6927	8.12495	6.86232	8.66123	1.12054e-12	-1.10461	down
Ptrif.0004s1042.v1.3.1	569	740	565	276	210	325	18.8935	20.8242	18.5107	10.0953	5.79361	11.4426	1.50147e-06	-1.04941	down
Ptrif.0004s1054.v1.3.1	128	117	169	21	16	19	6.82224	5.31197	8.91144	1.19592	0.708857	1.0605	3.43848e-14	-2.66223	down
Ptrif.0004s1064.v1.3.1	128	219	150	51	83	55	1.35908	1.97425	1.57211	0.598317	0.734516	0.616701	1.96047e-06	-1.26344	down
Ptrif.0004s1083.v1.3.1	4819	5510	5886	2075	2524	1963	119.317	115.711	143.948	56.6608	51.9961	51.6362	4.92498e-40	-1.20551	down
Ptrif.0004s1091.v1.3.1	241	270	194	51	61	54	4.69846	4.4633	3.7371	1.08001	0.980487	1.111	6.87028e-17	-1.94699	down
Ptrif.0004s1093.v1.3.1	35	42	45	7	23	5	0.563215	0.577664	0.720133	0.111322	0.304731	0.086065	0.00387664	-1.58734	down
Ptrif.0004s1096.v1.3.1	47	68	97	11	16	25	0.910259	1.12748	1.87746	0.23296	0.25119	0.512287	0.00010839	-1.77548	down
Ptrif.0004s1102.v1.3.1	9804	11164	9850	3926	5259	3844	176.812	170.77	175.466	78.1004	78.9377	73.6672	8.13258e-69	-1.14811	down
Ptrif.0004s1114.v1.3.1	258	340	290	95	95	59	1.30918	1.46668	1.45665	0.533716	0.402639	0.318508	6.4077e-15	-1.7017	down
Ptrif.0004s1115.v1.3.1	95	148	204	60	22	16	0.472651	0.624819	1.00443	0.329661	0.089517	0.083563	4.17877e-05	-1.8916	down
Ptrif.0004s1116.v1.3.1	117	151	142	43	52	24	0.650752	0.710891	0.776687	0.262959	0.240519	0.140368	5.63863e-08	-1.64278	down
Ptrif.0004s1117.v1.3.1	59	94	77	36	23	20	0.30859	0.420067	0.396931	0.207753	0.096596	0.109015	0.000694956	-1.33659	down
Ptrif.0004s1129.v1.3.1	1721	2352	1465	260	203	157	39.7332	46.061	33.4053	6.59819	3.90089	3.82947	1.24902e-56	-2.99466	down
Ptrif.0004s1132.v1.3.1	1381	1716	1347	446	715	498	22.3914	23.6071	21.5816	7.98105	9.64536	8.5771	7.42601e-31	-1.32609	down
Ptrif.0004s1146.v1.3.1	8410	9487	8336	1164	1531	1163	223.041	213.415	218.369	34.0557	33.7846	32.7601	0	-2.66668	down
Ptrif.0004s1166.v1.3.1	399	521	493	135	99	137	13.806	15.3193	16.8564	5.1514	2.84199	5.03254	3.92147e-16	-1.76727	down
Ptrif.0004s1168.v1.3.1	3763	4169	3408	1046	1537	1181	190.713	179.247	170.63	58.4704	64.8246	63.5723	3.55898e-57	-1.49603	down
Ptrif.0004s1176.v1.3.1	128	126	137	42	38	17	2.08182	1.73781	2.19878	0.749933	0.510478	0.287963	7.61184e-08	-1.84463	down
Ptrif.0004s1189.v1.3.1	110	154	174	41	23	33	4.82187	5.72958	7.5136	1.96868	0.838878	1.49639	1.12273e-08	-1.95685	down
Ptrif.0004s1191.v1.3.1	6523	7804	7048	3301	3235	3144	60.0815	60.972	64.1279	33.5364	24.8	30.7752	2.34628e-24	-1.02301	down
Ptrif.0004s1204.v1.3.1	709	809	709	181	423	258	19.9775	19.3251	19.7129	5.59982	9.90332	7.71243	2.14614e-11	-1.28759	down
Ptrif.0004s1212.v1.3.1	221	278	238	105	94	128	4.59191	4.89394	4.88106	2.39314	1.61042	2.80647	1.32585e-05	-1.02631	down
Ptrif.0004s1216.v1.3.1	74	57	61	32	30	22	1.8265	1.20491	1.48034	0.860034	0.61606	0.566377	0.007678	-1.04801	down
Ptrif.0004s1236.v1.3.1	953	1173	977	53	69	63	15.7173	16.4157	15.9165	0.949452	0.942327	1.0878	7.53503e-144	-3.9331	down
Ptrif.0004s1247.v1.3.1	124387	123991	121764	29210	44274	32077	4118.99	3484.56	3983.42	1067.55	1220.96	1129.43	8.16293e-82	-1.72549	down
Ptrif.0004s1250.v1.3.1	460	530	460	168	225	166	15.4539	15.1024	15.2466	6.222	6.2698	5.91881	1.27311e-18	-1.27164	down
Ptrif.0004s1264.v1.3.1	93	100	117	49	42	37	1.54833	1.41605	1.93389	0.888459	0.581278	0.651042	0.000363664	-1.13091	down
Ptrif.0004s1268.v1.3.1	1628	2297	1828	600	853	577	7.32018	8.75816	8.11617	2.97435	3.19089	2.75438	8.62311e-40	-1.40015	down
Ptrif.0004s1275.v1.3.1	3442	4369	3806	510	848	397	84.2404	90.703	92.0035	13.767	17.2682	10.3255	1.75523e-71	-2.63434	down
Ptrif.0004s1329.v1.3.1	1028	1220	987	419	577	357	20.3693	20.5097	19.3275	9.15998	9.51853	7.52186	9.22392e-21	-1.16221	down
Ptrif.0004s1340.v1.3.1	4770	5699	4652	1857	2544	1823	93.6526	95.0839	90.5884	40.3378	42.0928	37.9641	2.41806e-54	-1.18462	down
Ptrif.0004s1345.v1.3.1	66	237	186	31	27	44	5.03544	15.3454	14.0071	2.50659	1.67905	3.5391	2.05459e-06	-1.97183	down
Ptrif.0004s1346.v1.3.1	219	276	254	103	82	84	2.95164	3.15618	3.38259	1.52216	0.91486	1.19861	4.63125e-09	-1.3329	down
Ptrif.0004s1361.v1.3.1	36	43	57	11	10	8	1.13235	1.14159	1.7703	0.372472	0.256067	0.265739	7.36249e-05	-1.94864	down
Ptrif.0004s1362.v1.3.1	916	1038	1046	112	94	101	14.2576	13.7073	16.0923	1.91247	1.2086	1.67026	1.00144e-83	-3.14744	down
Ptrif.0004s1381.v1.3.1	856	1107	904	71	110	71	18.6752	20.5011	19.5017	1.69501	1.99143	1.62713	1.71055e-113	-3.38673	down
Ptrif.0004s1403.v1.3.1	1816	2088	1881	769	1029	805	40.8194	39.6282	42.1728	18.7556	19.1827	19.1716	1.84626e-36	-1.05429	down
Ptrif.0004s1451.v1.3.1	4343	4642	4263	218	292	908	71.4118	64.734	69.2334	3.94721	3.99118	15.8501	1.28156e-05	-2.65485	down
Ptrif.0004s1463.v1.3.1	6625	6416	6273	1998	2220	1605	110.621	90.8766	103.471	36.7961	30.8446	28.4656	1.77115e-50	-1.63084	down
Ptrif.0004s1465.v1.3.1	213	320	199	70	128	80	15.937	20.3607	14.7696	5.76508	7.98573	6.35004	8.57242e-08	-1.27981	down
Ptrif.0004s1471.v1.3.1	1690	2249	1856	554	773	643	26.5031	29.9218	28.7626	9.57856	10.0943	10.715	1.67077e-50	-1.44975	down
Ptrif.0004s1505.v1.3.1	348	527	489	138	140	160	3.32153	4.27195	4.61433	1.45548	1.11346	1.62223	2.03776e-14	-1.49549	down
Ptrif.0004s1512.v1.3.1	126	123	114	28	52	43	2.83118	2.34423	2.5264	0.678269	0.958478	1.01754	1.83516e-06	-1.43448	down
Ptrif.0004s1521.v1.3.1	4717	5946	4747	990	1424	1005	31.0841	33.2344	30.8997	7.19097	7.8079	7.03471	8.06429e-139	-2.07326	down
Ptrif.0004s1533.v1.3.1	169	149	129	37	60	44	1.7388	1.29983	1.31016	0.411521	0.508454	0.479681	4.41793e-08	-1.54356	down
Ptrif.0004s1536.v1.3.1	9086	10352	7673	3351	4581	3518	290.439	280.648	242.257	118.136	121.871	119.493	6.55627e-35	-1.14511	down
Ptrif.0004s1537.v1.3.1	10601	12234	8874	3817	5108	3950	286.479	280.415	236.867	113.789	114.878	113.432	2.37184e-37	-1.19976	down
Ptrif.0004s1551.v1.3.1	37	62	114	0	8	6	0.551787	0.790293	1.70444	0	0.089339	0.095894	2.05328e-08	-3.33514	down
Ptrif.0004s1568.v1.3.1	317	349	299	102	150	116	10.5915	9.9006	9.855	3.7301	4.16488	4.09048	6.24368e-13	-1.28535	down
Ptrif.0004s1579.v1.3.1	64	41	72	6	9	14	0.528266	0.285291	0.585664	0.052159	0.05759	0.114786	4.28122e-06	-2.29909	down
Ptrif.0004s1581.v1.3.1	135	144	158	35	71	28	8.26917	7.50298	9.59084	2.327	3.62444	1.7945	3.60065e-07	-1.59407	down
Ptrif.0004s1582.v1.3.1	128	177	143	38	62	39	6.43246	7.54924	7.10718	2.08323	2.593	2.03594	4.67815e-09	-1.5588	down
Ptrif.0004s1597.v1.3.1	49	48	61	3	10	3	0.419494	0.345686	0.517189	0.01915	0.065061	0.022089	4.39028e-08	-2.91224	down
Ptrif.0004s1603.v1.3.1	10611	12684	11147	2797	4095	2935	132.322	134.147	137.293	38.4651	42.4968	38.8854	2.91607e-128	-1.71641	down
Ptrif.0004s1621.v1.3.1	25507	28130	22384	347	650	443	478.154	447.255	414.469	7.16876	10.1268	8.80941	0	-5.61572	down
Ptrif.0004s1622.v1.3.1	4498	4786	4445	1606	2104	1628	125.93	113.635	122.9	49.6009	49.006	48.4196	5.01507e-60	-1.26808	down
Ptrif.0004s1654.v1.3.1	302	382	328	122	145	145	3.24814	3.48014	3.47971	1.44636	1.29269	1.65653	3.03823e-11	-1.17471	down
Ptrif.0004s1670.v1.3.1	2132	2382	2159	490	798	494	61.2669	58.0592	61.3022	15.5122	19.0816	15.0852	2.68841e-57	-1.81774	down
Ptrif.0004s1673.v1.3.1	1802	1956	1780	627	1006	676	49.4716	45.5374	48.269	18.9807	22.976	19.7038	1.66472e-26	-1.17636	down
Ptrif.0004s1675.v1.3.1	214	317	306	83	122	55	3.6908	4.63518	5.21586	1.56779	1.74986	0.995263	2.07358e-10	-1.56984	down
Ptrif.0004s1698.v1.3.1	93	120	110	26	43	33	6.25823	6.83223	7.27728	1.8714	2.38171	2.30477	5.72136e-07	-1.52149	down
Ptrif.0004s1699.v1.3.1	85	68	105	29	28	28	5.49552	4.65294	6.6925	2.08702	1.49139	1.9796	9.95415e-05	-1.43926	down
Ptrif.0004s1712.v1.3.1	2521	2854	2212	974	1026	962	51.6827	49.6244	45.0189	22.0546	17.7961	21.0524	9.58235e-29	-1.24071	down
Ptrif.0004s1717.v1.3.1	125	214	210	102	89	49	2.20215	3.19128	3.6498	1.96697	1.30423	0.900727	0.000864183	-1.04451	down
Ptrif.0004s1737.v1.3.1	43	41	78	13	14	2	0.820662	0.656265	1.47623	0.263813	0.218364	0.02041	0.000132722	-2.1469	down
Ptrif.0004s1778.v1.3.1	7704	8903	9232	1453	690	755	189.109	185.361	223.835	39.3445	14.0876	19.6757	4.7361e-11	-2.81647	down
Ptrif.0004s1792.v1.3.1	6618	7771	6338	137	211	126	90.732	89.8641	85.5988	2.05348	2.3765	1.81647	0	-5.33856	down
Ptrif.0004s1807.v1.3.1	1297	1464	1477	364	306	230	11.316	10.8385	12.7285	3.49487	2.21811	2.12132	7.46668e-37	-2.10533	down
Ptrif.0004s1809.v1.3.1	21118	26226	20016	4447	7301	4564	227.854	240.008	213.32	52.9214	65.5583	52.3216	9.5689e-80	-1.95634	down
Ptrif.0004s1810.v1.3.1	80	114	91	31	23	23	1.77636	2.15892	2.01277	0.750458	0.421361	0.529842	1.03719e-06	-1.69171	down
Ptrif.0004s1816.v1.3.1	144	135	162	56	71	63	1.46105	1.1605	1.6253	0.618878	0.601353	0.682397	2.8824e-05	-1.09843	down
Ptrif.0004s1817.v1.3.1	130	182	261	104	34	32	3.47331	4.26046	6.99372	3.08906	0.748393	0.914734	0.00081363	-1.49179	down
Ptrif.0004s1829.v1.3.1	61	74	65	6	36	30	1.1519	1.18741	1.2203	0.11075	0.569449	0.60231	0.00833521	-1.29595	down
Ptrif.0004s1838.v1.3.1	2277	2687	2378	598	908	602	20.7424	20.7461	21.3941	6.00066	6.86688	5.82551	1.43755e-69	-1.70816	down
Ptrif.0004s1841.v1.3.1	186	202	246	67	123	74	6.52561	5.98628	8.53059	2.59355	3.584	2.75068	2.30895e-06	-1.16846	down
Ptrif.0004s1854.v1.3.1	3650	3853	3624	1375	1667	1325	117.094	104.839	114.834	48.6478	44.4661	45.1412	1.72166e-51	-1.25085	down
Ptrif.0004s1855.v1.3.1	672	942	837	175	344	206	13.5322	16.0994	16.652	3.87698	5.76641	4.40292	7.7303e-23	-1.66108	down
Ptrif.0004s1896.v1.3.1	195	234	207	105	51	92	3.33077	3.36161	3.46045	1.94635	0.721488	1.66745	0.000240056	-1.16812	down
Ptrif.0004s1904.v1.3.1	1367	1435	1276	524	641	493	33.836	30.1267	31.1914	14.3042	13.2025	12.9519	1.51885e-29	-1.19914	down
Ptrif.0004s1905.v1.3.1	6049	7091	6190	449	805	502	197.036	195.906	199.154	16.1005	21.8065	17.3726	7.37109e-201	-3.36789	down
Ptrif.0004s1942.v1.3.1	1409	1665	1423	273	386	246	19.0927	19.214	19.0591	4.07402	4.36418	3.55412	1.00451e-85	-2.21333	down
Ptrif.0004s1947.v1.3.1	848	1009	803	352	516	360	20.6145	21.1242	19.575	9.63933	10.4679	9.39657	2.86886e-17	-1.0188	down
Ptrif.0004s1950.v1.3.1	111593	123809	109641	31807	52066	37224	3553.98	3344.36	3449.07	1117.45	1380.12	1259.69	1.52856e-54	-1.42515	down
Ptrif.0004s1961.v1.3.1	466	680	840	269	114	120	6.68915	8.27877	11.913	4.259	1.36206	1.83168	0.00103724	-1.66647	down
Ptrif.0004s1962.v1.3.1	579	721	721	11	32	14	17.9604	18.9741	22.0966	0.368901	0.818461	0.434502	1.63498e-90	-4.95735	down
Ptrif.0004s1973.v1.3.1	193	225	271	54	55	28	7.65711	7.57735	10.6357	2.35688	1.819	1.1579	7.72887e-15	-2.17838	down
Ptrif.0004s2072.v1.3.1	403	545	553	293	181	115	4.8818	5.59694	6.60897	3.91341	1.82483	1.47406	4.15751e-05	-1.18756	down
Ptrif.0004s2091.v1.3.1	1870	2175	1857	516	657	463	25.0299	24.6842	24.5471	7.619	7.31801	6.57836	5.74006e-76	-1.75055	down
Ptrif.0004s2097.v1.3.1	1003	1225	1310	303	366	288	21.5813	22.361	27.8357	7.17163	6.54397	6.58588	3.29519e-44	-1.77758	down
Ptrif.0004s2105.v1.3.1	318	578	375	164	209	191	20.321	31.3358	23.6691	11.5521	11.091	12.9531	1.73757e-07	-1.03612	down
Ptrif.0004s2109.v1.3.1	830	881	806	254	307	239	77.2141	69.5538	74.0335	25.9671	23.7344	23.5231	1.20931e-35	-1.54992	down
Ptrif.0004s2125.v1.3.1	2523	2551	2011	701	879	783	41.8881	35.9154	32.9765	12.8325	12.1338	13.811	1.17258e-34	-1.47872	down
Ptrif.0004s2151.v1.3.1	616	740	695	204	218	185	13.0565	13.3064	14.5475	4.76706	3.8382	4.15082	5.4805e-33	-1.64073	down
Ptrif.0004s2155.v1.3.1	6991	7760	6156	1797	2597	1871	109.087	102.702	94.8808	30.9332	33.7217	31.0241	3.38488e-73	-1.64509	down
Ptrif.0004s2158.v1.3.1	1614	1856	1561	419	722	473	136.856	133.465	130.781	39.1529	50.9337	42.5715	7.37933e-37	-1.5515	down
Ptrif.0004s2172.v1.3.1	9447	10980	9169	1474	2344	1484	141.737	139.723	135.874	24.3805	29.2636	23.646	3.22307e-136	-2.39162	down
Ptrif.0004s2185.v1.3.1	297	509	679	194	192	199	3.93341	5.72904	8.89922	2.83671	2.11723	2.80814	3.45438e-06	-1.19567	down
Ptrif.0004s2207.v1.3.1	999	1164	1070	446	425	419	9.91399	9.8026	10.4971	4.87437	3.50444	4.41405	3.25959e-20	-1.20445	down
Ptrif.0004s2226.v1.3.1	137	235	246	138	49	56	3.19817	4.68969	5.71876	3.57088	0.950391	1.37177	0.00585341	-1.11742	down
Ptrif.0004s2233.v1.3.1	421	548	667	222	192	226	10.8909	12.0139	17.042	6.31577	4.12808	6.18832	1.22323e-08	-1.21246	down
Ptrif.0004s2237.v1.3.1	589	644	536	28	74	33	27.7128	25.701	24.8977	1.40724	2.89848	1.61812	3.18381e-55	-3.58037	down
Ptrif.0004s2239.v1.3.1	925	1097	968	134	160	128	13.6014	13.6764	14.0667	2.166	1.93694	1.97231	3.02676e-101	-2.70947	down
Ptrif.0004s2259.v1.3.1	70	91	119	16	12	8	2.68204	2.94736	4.51319	0.674413	0.36657	0.30753	1.37078e-10	-2.67713	down
Ptrif.0004s2262.v1.3.1	4363	5199	4107	1308	2046	1535	31.7818	32.1205	29.5503	10.5072	12.4045	11.8799	4.09575e-47	-1.38852	down
Ptrif.0004s2265.v1.3.1	451	898	1033	59	75	28	5.63226	9.52441	12.7532	0.801227	0.778217	0.37033	4.56369e-16	-3.53289	down
Ptrif.0004s2292.v1.3.1	574	806	812	209	200	201	7.52477	8.96355	10.5172	3.01973	2.17568	2.79682	3.07657e-24	-1.70999	down
Ptrif.0004s2294.v1.3.1	239	345	245	70	192	72	3.3225	4.07223	3.36061	1.06915	2.22233	1.05281	3.56618e-05	-1.22283	down
Ptrif.0004s2308.v1.3.1	145	165	122	42	72	67	1.98977	1.92395	1.65662	0.639412	0.825625	0.973366	4.68365e-05	-1.13034	down
Ptrif.0004s2311.v1.3.1	3736	4333	3616	573	692	544	81.5588	79.6924	77.6083	13.6567	12.4655	12.6484	4.35914e-211	-2.58529	down
Ptrif.0004s2349.v1.3.1	547	632	633	242	264	235	14.8688	14.556	16.997	7.25443	5.96818	6.782	5.99978e-17	-1.17773	down
Ptrif.0004s2351.v1.3.1	93	117	166	38	71	57	4.45256	4.76333	7.8189	1.93557	2.80984	2.85376	0.00128465	-1.05858	down
Ptrif.0004s2357.v1.3.1	1020	1026	916	339	493	386	26.5456	22.9334	23.3086	10.2941	10.8775	10.5854	6.23691e-21	-1.18793	down
Ptrif.0004s2360.v1.3.1	617	624	593	101	138	138	10.5643	9.06729	10.0319	1.89236	1.96166	2.49515	5.35408e-38	-2.16469	down
Ptrif.0004s2367.v1.3.1	79	108	104	15	27	27	2.13533	2.48485	2.7743	0.428837	0.607484	0.759174	6.86528e-08	-1.89359	down
Ptrif.0004s2380.v1.3.1	124	206	275	90	91	88	1.97592	2.79624	4.34005	1.57996	1.20531	1.48434	0.000650164	-1.02231	down
Ptrif.0004s2387.v1.3.1	17502	27495	26386	3108	2498	2328	599.737	799.121	893.118	117.483	71.2331	84.7578	2.78479e-33	-2.9725	down
Ptrif.0004s2389.v1.3.1	2043	2208	1856	594	1069	706	58.1394	53.2796	52.1582	18.6346	25.3157	21.3382	6.59992e-23	-1.28305	down
Ptrif.0004s2402.v1.3.1	260	320	267	95	161	104	4.49719	4.70435	4.56018	1.81547	2.31188	1.91098	5.03766e-09	-1.13426	down
Ptrif.0004s2408.v1.3.1	675	943	744	284	458	337	11.6118	13.7571	12.6259	5.38798	6.54379	6.14727	5.0137e-14	-1.02838	down
Ptrif.0004s2412.v1.3.1	1881	1947	1748	487	743	590	58.3656	51.2487	53.5678	16.6492	19.1764	19.4275	1.97096e-41	-1.52146	down
Ptrif.0004s2415.v1.3.1	1476	1437	1303	20	19	6	62.8831	51.9448	54.8294	0.927918	0.642107	0.259411	6.42224e-147	-6.32075	down
Ptrif.0004s2416.v1.3.1	53	68	62	2	0	0	4.75367	5.168	5.4384	0.16258	0	0	9.03169e-14	-4.92057	down
Ptrif.0004s2425.v1.3.1	82	98	130	34	11	18	1.41671	1.43407	2.20661	0.631156	0.156141	0.328911	5.68995e-06	-2.00653	down
Ptrif.0004s2432.v1.3.1	576	715	714	212	251	178	27.5429	28.9979	33.7441	11.1641	9.99218	9.00419	1.70616e-26	-1.53616	down
Ptrif.0004s2438.v1.3.1	81	71	58	21	35	22	0.929209	0.688384	0.655497	0.259723	0.327929	0.257944	0.000676084	-1.29089	down
Ptrif.0004s2444.v1.3.1	16343	19179	17281	4598	5622	4898	939.654	935.302	981.403	291.637	269.001	299.217	1.62744e-155	-1.69893	down
Ptrif.0004s2445.v1.3.1	109	132	170	67	68	37	2.4101	2.44749	3.68625	1.54301	1.19968	0.884501	0.000402583	-1.12512	down
Ptrif.0004s2457.v1.3.1	81	233	367	41	85	62	2.01268	4.94568	9.0768	1.13041	1.76887	1.63255	6.42001e-05	-1.66435	down
Ptrif.0004s2470.v1.3.1	2345	2796	2592	182	230	154	41.6799	42.1438	45.5053	3.56617	3.38838	2.90568	3.1934e-258	-3.66255	down
Ptrif.0004s2488.v1.3.1	671	841	906	243	340	265	12.7873	13.518	16.8178	5.09401	5.32558	5.37839	4.14544e-23	-1.40754	down
Ptrif.0004s2499.v1.3.1	715	709	697	274	291	252	20.8127	17.5181	20.0521	8.78326	7.05619	7.7991	6.62728e-19	-1.26788	down
Ptrif.0004s2509.v1.3.1	135	125	142	46	46	54	1.71513	1.34964	1.76044	0.635687	0.470109	0.712293	5.24194e-06	-1.31904	down
Ptrif.0004s2510.v1.3.1	2595	2855	2614	505	598	500	138.048	128.847	137.391	29.62	26.4541	28.2326	3.79904e-136	-2.22537	down
Ptrif.0004s2518.v1.3.1	87	110	185	31	30	27	1.61744	1.72798	3.3894	0.636781	0.458834	0.529782	1.82583e-07	-1.92179	down
Ptrif.0004s2537.v1.3.1	2062	2140	1997	146	183	151	35.3284	31.1014	33.7935	2.7444	2.60383	2.74357	3.98268e-203	-3.57952	down
Ptrif.0004s2561.v1.3.1	315	835	1080	170	160	140	7.39256	16.6063	25.0159	4.39502	3.12274	3.47588	3.88811e-05	-1.95263	down
Ptrif.0004s2583.v1.3.1	51	53	103	26	5	7	1.43923	1.26123	2.89171	0.785927	0.105634	0.181564	0.00050446	-2.01727	down
Ptrif.0004s2605.v1.3.1	889	940	768	119	197	132	61.8816	55.5094	52.7863	9.06818	11.4061	9.75788	1.50235e-56	-2.43237	down
Ptrif.0004s2607.v1.3.1	59	118	134	36	39	27	0.346605	0.586914	0.776555	0.229465	0.190345	0.166541	0.000122227	-1.42838	down
Ptrif.0004s2608.v1.3.1	375	485	786	193	138	152	8.6779	9.50917	17.962	4.92678	2.65358	3.734	7.70122e-09	-1.60219	down
Ptrif.0004s2617.v1.3.1	7211	8170	6701	2338	3637	2483	238.519	229.201	218.917	85.2806	100.124	87.2528	3.0416e-44	-1.29659	down
Ptrif.0004s2627.v1.3.1	2344	2562	2131	602	860	656	38.7586	35.9364	34.7999	10.9698	11.8369	11.5255	6.23922e-62	-1.63576	down
Ptrif.0004s2634.v1.3.1	116	102	83	8	15	9	2.90365	2.16949	2.06329	0.218665	0.309513	0.240074	8.50009e-14	-2.97971	down
Ptrif.0004s2653.v1.3.1	121	160	154	60	45	45	1.94531	2.18308	2.45389	1.05424	0.603298	0.763819	1.77081e-06	-1.37482	down
Ptrif.0004s2673.v1.3.1	155	137	176	44	72	43	4.03558	3.03089	4.52025	1.24435	1.55473	1.17519	2.55086e-07	-1.44908	down
Ptrif.0004s2726.v1.3.1	909	1293	1107	294	362	257	4.67332	5.6383	5.62158	1.6634	1.549	1.40427	1.13769e-44	-1.74494	down
Ptrif.0004s2837.v1.3.1	99	135	114	46	41	23	1.64834	1.91017	1.87932	0.852081	0.566302	0.401888	4.49736e-06	-1.49823	down
Ptrif.0004s2842.v1.3.1	194	189	159	14	10	4	4.78584	3.96211	3.86938	0.359823	0.194957	0.064373	6.6977e-27	-3.97082	down
Ptrif.0004s2861.v1.3.1	1128	1497	1305	449	721	471	10.4788	11.7947	11.9702	4.59628	5.57544	4.64716	1.4154e-22	-1.16619	down
Ptrif.0004s2862.v1.3.1	214	250	210	40	104	36	6.33218	6.2824	6.12443	1.30398	2.54838	1.10703	3.10731e-09	-1.7996	down
Ptrif.0004s2865.v1.3.1	90	88	71	20	34	40	9.11296	7.53711	7.13947	2.19472	2.84787	4.32234	0.000762155	-1.24928	down
Ptrif.0004s2870.v1.3.1	1108	1328	1295	457	652	479	17.2897	17.5637	19.9535	7.85374	8.46763	7.9313	1.05143e-26	-1.13625	down
Ptrif.0004s2873.v1.3.1	3230	3910	3149	982	1745	1189	73.1835	75.1548	70.4957	24.5341	32.911	28.6188	4.96735e-29	-1.30563	down
Ptrif.0004s2875.v1.3.1	114	104	120	44	66	38	1.80095	1.3984	1.87426	0.770451	0.863358	0.635219	0.000298222	-1.08549	down
Ptrif.0004s2881.v1.3.1	2655	4132	3967	410	558	400	24.6362	32.5253	36.3651	4.18939	4.31036	3.94048	6.63333e-109	-2.85674	down
Ptrif.0004s2885.v1.3.1	5301	6729	5052	1745	3078	2026	259.796	279.711	244.594	94.2818	125.515	105.458	6.18445e-26	-1.22982	down
Ptrif.0004s2902.v1.3.1	643	937	641	92	107	86	9.55139	11.8183	9.41582	1.49835	1.31984	1.35371	7.42722e-64	-2.82268	down
Ptrif.0004s2911.v1.3.1	11540	13589	11542	4225	4260	4513	96.6951	96.5933	95.5151	39.0331	29.6927	40.1935	3.15994e-39	-1.3727	down
Ptrif.0004s2925.v1.3.1	1033	1254	1068	451	598	478	23.2857	23.9634	23.767	11.1928	11.2115	11.4489	2.12015e-25	-1.03329	down
Ptrif.0004s2934.v1.3.1	15259	19458	13939	4324	6005	4270	88.5946	95.8223	79.9375	27.6899	29.0177	26.3405	3.46591e-75	-1.63566	down
Ptrif.0004s2940.v1.3.1	1241	1262	1064	105	196	103	29.5101	25.4579	24.9879	2.73347	3.87331	2.60038	1.5183e-72	-3.04227	down
Ptrif.0004s2951.v1.3.1	63	65	73	19	13	8	0.831786	0.729263	0.946535	0.278144	0.133867	0.102626	2.06581e-06	-2.07701	down
Ptrif.0004s2954.v1.3.1	1105	2120	2213	343	332	260	12.7751	20.7852	25.2664	4.36574	3.1946	3.19271	3.71519e-32	-2.38354	down
Ptrif.0004s2965.v1.3.1	311	454	415	159	217	128	3.18192	3.94608	4.20805	1.79339	1.85193	1.39431	1.61982e-09	-1.12017	down
Ptrif.0004s2971.v1.3.1	4535	5300	4499	419	796	544	152.947	151.606	149.861	15.5744	22.3321	19.4634	6.36629e-127	-2.93229	down
Ptrif.0004s2973.v1.3.1	2467	3371	3033	836	1057	957	39.826	46.1543	48.4458	14.9614	14.2524	16.4716	2.12897e-54	-1.52479	down
Ptrif.0004s3061.v1.3.1	154	151	148	64	83	48	2.19439	1.82593	2.08493	0.999681	0.986466	0.719713	2.10385e-05	-1.10857	down
Ptrif.0004s3071.v1.3.1	7925	9381	6969	2779	3910	2934	241.596	242.557	209.842	93.4446	99.1936	95.0478	2.84287e-43	-1.23687	down
Ptrif.0005s0007.v1.3.1	218	310	251	92	77	63	3.72959	4.49358	4.23208	1.73145	1.09658	1.13993	5.44951e-12	-1.59806	down
Ptrif.0005s0046.v1.3.1	762	916	757	280	381	320	16.3848	16.7062	16.0797	6.64696	6.8188	7.30302	5.09507e-24	-1.20622	down
Ptrif.0005s0050.v1.3.1	551	655	664	227	303	198	3.71897	3.74912	4.42184	1.68671	1.6992	1.41408	2.66618e-18	-1.26195	down
Ptrif.0005s0054.v1.3.1	145	170	225	25	12	6	10.3271	10.2378	15.8173	1.90381	0.698862	0.406629	8.53476e-17	-3.33148	down
Ptrif.0005s0057.v1.3.1	1070	1151	1343	236	289	209	79.71	72.6887	98.7717	19.3597	17.9185	16.535	2.15992e-53	-2.17397	down
Ptrif.0005s0061.v1.3.1	1770	1955	1753	345	478	342	129.588	121.399	126.771	27.7902	29.1198	26.5976	8.65748e-101	-2.13533	down
Ptrif.0005s0064.v1.3.1	865	1048	1066	277	362	281	62.7898	64.4969	76.4245	22.1443	21.8634	21.6353	3.60589e-39	-1.59077	down
Ptrif.0005s0151.v1.3.1	236	267	307	70	107	94	6.54917	6.29275	8.41242	2.13468	2.4642	2.77655	1.79193e-11	-1.4642	down
Ptrif.0005s0197.v1.3.1	55	92	66	23	29	30	0.359247	0.512335	0.427228	0.163301	0.156029	0.207928	0.00115839	-1.20188	down
Ptrif.0005s0199.v1.3.1	151	235	237	84	110	88	1.41456	1.86375	2.18693	0.864698	0.847471	0.871237	1.3893e-05	-1.02029	down
Ptrif.0005s0202.v1.3.1	2435	2766	2330	732	1133	761	24.8012	23.8959	23.4398	8.22002	9.60014	8.2309	2.25202e-45	-1.43016	down
Ptrif.0005s0207.v1.3.1	87	101	88	34	54	19	3.75019	3.69578	3.72937	1.58134	1.91012	0.828197	0.00057015	-1.24283	down
Ptrif.0005s0218.v1.3.1	658	825	787	122	150	170	5.89397	6.27629	6.97173	1.19835	1.11259	1.61558	4.40077e-42	-2.22918	down
Ptrif.0005s0227.v1.3.1	46	145	133	29	26	26	0.566612	1.51432	1.62701	0.392828	0.264445	0.337701	3.54238e-05	-1.74532	down
Ptrif.0005s0262.v1.3.1	121	108	121	27	54	34	11.7512	8.87425	11.558	2.84124	4.32542	3.46206	2.23522e-06	-1.48812	down
Ptrif.0005s0298.v1.3.1	110	117	136	32	74	28	4.47065	4.0835	5.48275	1.41242	2.48988	1.15522	0.000103942	-1.33516	down
Ptrif.0005s0304.v1.3.1	115	127	163	45	56	73	1.87311	1.75816	2.63719	0.79913	0.755526	1.26059	0.000578194	-1.07571	down
Ptrif.0005s0307.v1.3.1	123	156	164	42	55	30	2.02589	2.17375	2.67335	0.746994	0.751966	0.509839	3.76789e-09	-1.66758	down
Ptrif.0005s0331.v1.3.1	1021	1211	1097	352	396	335	16.8388	16.9546	17.8767	6.40796	5.42942	5.86572	1.1838e-43	-1.51	down
Ptrif.0005s0332.v1.3.1	21127	25522	20477	7560	10087	7071	254.558	260.823	243.711	100.486	101.157	90.5322	5.07884e-76	-1.34469	down
Ptrif.0005s0348.v1.3.1	440	544	477	263	224	168	3.77719	3.96706	4.05245	2.49055	1.60227	1.53491	8.17304e-08	-1.03052	down
Ptrif.0005s0355.v1.3.1	587	760	1102	363	392	308	9.35794	10.2786	17.3569	6.38384	5.19215	5.21365	2.30138e-07	-1.08702	down
Ptrif.0005s0360.v1.3.1	400	458	433	87	107	73	5.05301	4.912	5.41042	1.21005	1.1267	0.981341	2.56317e-35	-2.15671	down
Ptrif.0005s0420.v1.3.1	47	62	83	19	13	8	1.57052	1.76291	2.74048	0.686636	0.345248	0.271794	1.79949e-05	-1.9917	down
Ptrif.0005s0429.v1.3.1	89	70	68	15	18	24	2.03219	1.33869	1.51779	0.370242	0.339477	0.575984	8.13796e-06	-1.79241	down
Ptrif.0005s0442.v1.3.1	2223	2810	2334	1002	1304	968	46.4307	49.7908	48.1629	23.08	22.6678	21.489	1.04916e-40	-1.06876	down
Ptrif.0005s0516.v1.3.1	58	64	82	13	13	10	1.54332	1.42896	2.15115	0.370574	0.272599	0.273954	1.03042e-07	-2.25524	down
Ptrif.0005s0523.v1.3.1	109	146	104	9	4	7	7.23873	8.24082	6.84956	0.597567	0.222644	0.460387	1.17823e-19	-3.7795	down
Ptrif.0005s0547.v1.3.1	234	250	211	67	76	55	6.65833	6.04767	5.93128	2.10711	1.80569	1.64893	2.06363e-14	-1.68681	down
Ptrif.0005s0571.v1.3.1	2611	3173	2541	1096	1543	1231	33.989	35.0329	32.6749	15.7282	16.7153	17.0199	2.35307e-31	-1.0052	down
Ptrif.0005s0668.v1.3.1	1726	1771	1994	648	897	841	52.6195	45.7944	60.0405	21.766	22.7539	27.2451	2.37057e-17	-1.10248	down
Ptrif.0005s0715.v1.3.1	2532	5619	7227	911	1726	889	49.9758	94.0681	140.901	19.8188	28.3528	18.6353	6.83425e-06	-1.92167	down
Ptrif.0005s0718.v1.3.1	515	613	444	108	172	134	24.0758	24.3354	20.4874	5.54482	6.67439	6.62146	2.52163e-26	-1.81275	down
Ptrif.0005s0797.v1.3.1	1100	1446	1307	432	403	474	10.3655	11.553	12.1614	4.48877	3.16079	4.747	1.1004e-21	-1.42146	down
Ptrif.0005s0802.v1.3.1	115	135	175	17	20	11	2.53195	2.51288	3.80344	0.40913	0.352191	0.247842	5.22572e-17	-2.92671	down
Ptrif.0005s0870.v1.3.1	7736	10536	11322	2828	3119	2784	110.081	127.151	159.134	44.372	36.9228	42.0891	1.46086e-45	-1.64241	down
Ptrif.0005s0910.v1.3.1	280	341	264	36	14	22	7.65436	7.897	7.11369	1.05781	0.296688	0.621125	1.7152e-27	-3.36301	down
Ptrif.0005s0912.v1.3.1	280	354	401	136	98	92	7.64633	8.19863	10.8284	4.09032	2.21323	2.65759	4.155e-10	-1.51422	down
Ptrif.0005s0914.v1.3.1	399	496	489	71	150	117	8.34413	8.8116	10.1036	1.6249	2.61197	2.59726	5.19675e-21	-1.92222	down
Ptrif.0005s0930.v1.3.1	278	364	289	106	155	108	4.50789	5.01551	4.63694	1.89399	2.47937	1.84954	9.8607e-12	-1.22619	down
Ptrif.0005s0931.v1.3.1	91	191	175	63	72	65	0.958934	1.71018	1.82259	0.731815	0.635234	0.723896	0.000581936	-1.0381	down
Ptrif.0005s0966.v1.3.1	694	1022	924	347	271	303	16.4394	20.4998	21.601	9.14335	5.39346	7.66115	5.24273e-14	-1.36988	down
Ptrif.0005s0986.v1.3.1	1833	1879	1907	675	764	612	29.1754	25.3741	29.9855	11.8572	10.1228	10.3488	9.26899e-37	-1.35229	down
Ptrif.0005s0993.v1.3.1	3364	3781	3264	1198	1830	1253	94.7924	90.3591	90.8313	37.2292	42.9146	37.5204	9.03182e-38	-1.19353	down
Ptrif.0005s1021.v1.3.1	52	46	86	22	24	9	1.89533	1.41192	3.09535	0.865159	0.728555	0.324722	0.00119178	-1.54427	down
Ptrif.0005s1022.v1.3.1	498	638	723	312	291	250	24.6266	26.7957	35.3523	17.0406	11.9551	13.1051	2.68964e-08	-1.00099	down
Ptrif.0005s1028.v1.3.1	2841	4254	3804	922	931	775	19.2248	24.4149	25.4267	6.87889	5.23928	5.5698	3.58696e-56	-1.92452	down
Ptrif.0005s1035.v1.3.1	2650	2943	2504	415	350	392	32.0658	30.2012	29.9214	5.53558	3.52445	5.03357	1.32371e-81	-2.66816	down
Ptrif.0005s1062.v1.3.1	582	617	449	206	329	175	8.68117	7.81406	6.62035	3.38936	4.08592	2.76632	3.16669e-09	-1.12642	down
Ptrif.0005s1094.v1.3.1	125	159	151	75	49	48	9.66791	10.4884	11.561	6.3693	3.14233	3.92391	0.000106212	-1.17501	down
Ptrif.0005s1111.v1.3.1	195	246	235	31	30	46	7.63867	8.19641	9.09005	1.33675	0.978789	1.8926	1.46344e-19	-2.47329	down
Ptrif.0005s1115.v1.3.1	150	147	95	29	76	21	1.95043	1.62716	1.22229	0.416932	0.823273	0.277914	0.000113297	-1.52118	down
Ptrif.0005s1132.v1.3.1	79	73	57	22	28	9	0.655397	0.507373	0.466516	0.192726	0.187293	0.074363	0.000139647	-1.6442	down
Ptrif.0005s1142.v1.3.1	693	760	789	277	396	284	17.059	15.8659	19.1649	7.49747	8.09657	7.41747	4.30792e-18	-1.1342	down
Ptrif.0005s1154.v1.3.1	219	240	236	22	42	52	9.9944	9.30708	10.6398	1.07246	1.56396	2.52837	2.56641e-17	-2.4147	down
Ptrif.0005s1160.v1.3.1	449	733	811	68	88	79	6.18252	8.58444	11.0604	1.02197	0.999293	1.1324	6.12845e-42	-2.92767	down
Ptrif.0005s1161.v1.3.1	92	120	84	34	11	12	1.86237	2.07095	1.6686	0.752922	0.180008	0.257351	5.12222e-06	-2.06468	down
Ptrif.0005s1186.v1.3.1	344	354	196	124	136	117	15.3328	13.3807	8.62148	6.07274	5.04399	5.52018	7.99348e-06	-1.11732	down
Ptrif.0005s1194.v1.3.1	373	373	359	120	148	121	16.6277	14.0832	15.8198	5.86417	5.46405	5.70088	6.16125e-16	-1.39833	down
Ptrif.0005s1203.v1.3.1	590	989	960	178	175	133	6.76807	9.62646	10.8804	2.24742	1.67252	1.61127	8.0069e-32	-2.23983	down
Ptrif.0005s1231.v1.3.1	170	252	196	88	74	90	2.23597	2.81394	2.54442	1.26772	0.806957	1.24955	4.39993e-06	-1.13904	down
Ptrif.0005s1310.v1.3.1	325	423	448	81	160	70	5.27168	5.82479	7.18522	1.44458	2.15731	1.19998	3.79769e-15	-1.84278	down
Ptrif.0005s1334.v1.3.1	447	502	365	145	255	207	12.6638	12.065	10.2082	4.5363	5.99905	6.22789	9.49158e-08	-1.01306	down
Ptrif.0005s1362.v1.3.1	87	111	133	54	35	31	4.78319	5.15679	7.22737	3.2329	1.60643	1.81873	0.000291253	-1.28595	down
Ptrif.0005s1363.v1.3.1	98	143	137	42	73	40	2.61706	3.2283	3.62047	1.215	1.61549	1.12805	6.80923e-05	-1.16868	down
Ptrif.0005s1365.v1.3.1	5144	5474	4739	700	1180	725	137.786	124.351	125.381	20.6508	26.2932	20.6092	3.42554e-103	-2.47353	down
Ptrif.0005s1368.v1.3.1	983	1150	787	303	439	255	13.3603	13.263	10.5664	4.53439	4.96166	3.68204	5.73583e-20	-1.45169	down
Ptrif.0005s1375.v1.3.1	574	803	842	292	337	292	10.0147	11.8891	14.4785	5.7131	4.87209	5.47803	7.2093e-14	-1.15138	down
Ptrif.0005s1404.v1.3.1	2515	2881	3806	557	774	542	41.3679	40.1398	62.5523	10.0246	10.6594	9.45502	3.67951e-50	-2.19558	down
Ptrif.0005s1448.v1.3.1	68	84	107	46	36	24	0.841088	0.883054	1.3122	0.622384	0.36692	0.306082	0.00294556	-1.12565	down
Ptrif.0005s1455.v1.3.1	155	198	159	54	117	68	2.00573	2.17373	2.03735	0.768188	1.25764	0.931584	0.000141586	-1.00096	down
Ptrif.0005s1464.v1.3.1	1033	1378	1035	393	556	408	10.4815	11.8516	10.3673	4.38952	4.69383	4.39964	1.54896e-27	-1.24004	down
Ptrif.0005s1494.v1.3.1	151	166	152	51	43	48	11.232	10.4493	11.1142	4.1272	2.66154	3.78703	5.68163e-09	-1.57002	down
Ptrif.0005s1505.v1.3.1	138	184	178	18	23	29	2.61664	2.96765	3.33262	0.372824	0.363989	0.581832	2.73766e-18	-2.63895	down
Ptrif.0005s1512.v1.3.1	501	556	698	199	230	165	11.0277	10.3728	15.176	4.82346	4.2001	3.8504	5.14941e-16	-1.45426	down
Ptrif.0005s1515.v1.3.1	191	267	228	90	93	67	3.62003	4.29878	4.25983	1.87115	1.46602	1.35076	1.75772e-09	-1.3259	down
Ptrif.0005s1566.v1.3.1	2180	2320	1966	748	1223	867	28.9939	26.1708	25.8269	10.9762	13.5346	12.2445	1.20043e-21	-1.10151	down
Ptrif.0005s1568.v1.3.1	230	303	241	86	103	81	20.1	22.4653	20.7428	8.20807	7.45369	7.46978	1.15898e-12	-1.39635	down
Ptrif.0005s1569.v1.3.1	129	130	108	51	48	33	18.4116	15.7033	15.2019	7.92612	5.66424	4.90978	9.14225e-06	-1.33452	down
Ptrif.0005s1573.v1.3.1	701	944	569	96	159	115	22.373	25.5456	17.9439	3.33335	4.20217	3.88519	2.86182e-40	-2.45442	down
Ptrif.0005s1583.v1.3.1	242	382	354	51	103	56	9.6161	12.9092	13.9022	2.23487	3.40281	2.35645	2.34824e-18	-2.09516	down
Ptrif.0005s1594.v1.3.1	3680	3958	4059	283	443	275	197.023	179.705	214.643	16.685	19.6983	15.6393	3.94714e-206	-3.45172	down
Ptrif.0005s1601.v1.3.1	184	399	441	69	46	74	4.16749	7.6532	9.86739	1.71521	0.859282	1.77589	1.31999e-11	-2.20177	down
Ptrif.0005s1603.v1.3.1	91	100	115	23	53	23	1.60263	1.49451	2.00081	0.443506	0.77245	0.418195	2.02903e-05	-1.50601	down
Ptrif.0005s1606.v1.3.1	5639	6088	5700	1711	2108	1674	284.136	260.186	283.7	95.0686	88.3991	89.6173	1.2426e-98	-1.56691	down
Ptrif.0005s1614.v1.3.1	1322	1653	1499	307	389	294	10.9043	11.5671	12.22	2.79336	2.6667	2.57682	5.74333e-92	-2.06956	down
Ptrif.0005s1631.v1.3.1	493	590	494	72	104	66	7.72567	7.84954	7.64608	1.24375	1.35502	1.09976	1.72303e-52	-2.58634	down
Ptrif.0005s1647.v1.3.1	275	320	236	103	115	97	2.9479	2.9098	2.49666	1.20941	1.01904	1.10416	1.12009e-10	-1.27725	down
Ptrif.0005s1657.v1.3.1	54	53	56	17	12	15	1.0537	0.878438	1.08377	0.369957	0.188695	0.315256	0.000148728	-1.66014	down
Ptrif.0005s1665.v1.3.1	665	799	661	299	339	279	10.101	10.2828	9.91422	4.99978	4.28069	4.49813	9.13796e-19	-1.10215	down
Ptrif.0005s1681.v1.3.1	1159	1343	1295	482	589	461	21.0727	20.7083	23.2572	9.6662	8.91334	8.89469	5.45815e-33	-1.20736	down
Ptrif.0005s1717.v1.3.1	5966	6587	6197	46	99	36	255.545	239.296	262.188	2.14007	3.5261	1.63397	5.16823e-111	-6.44632	down
Ptrif.0005s1739.v1.3.1	515	687	686	134	153	121	10.3333	11.7086	13.6063	2.959	2.53409	2.55096	2.99411e-39	-2.08783	down
Ptrif.0005s1748.v1.3.1	104	118	100	45	52	29	3.87775	3.73384	3.69137	1.81835	1.61833	1.12135	6.50107e-05	-1.22279	down
Ptrif.0005s1753.v1.3.1	431	606	815	217	125	127	4.00354	4.7712	7.47835	2.22387	0.965503	1.24838	1.58379e-10	-1.79625	down
Ptrif.0005s1766.v1.3.1	2135	3300	4182	1050	432	601	40.4597	53.0432	78.2876	21.9437	6.80135	12.0951	0.000228517	-1.86468	down
Ptrif.0005s1776.v1.3.1	226	308	266	82	94	92	2.86048	3.31979	3.33568	1.13861	0.984106	1.23819	6.89142e-13	-1.44621	down
Ptrif.0005s1782.v1.3.1	76	125	96	30	37	32	1.83809	2.57563	2.31368	0.808706	0.743481	0.808525	8.90981e-06	-1.42153	down
Ptrif.0005s1799.v1.3.1	297	295	266	59	75	63	14.4086	12.1659	12.7642	3.11507	3.02005	3.23498	1.08513e-21	-1.99909	down
Ptrif.0005s1856.v1.3.1	707	1024	976	384	279	233	4.91093	6.03934	6.70085	2.9403	1.61108	1.7175	2.38821e-12	-1.4451	down
Ptrif.0005s1857.v1.3.1	4897	5501	4764	1495	2134	1491	67.6618	64.4598	65.0118	22.7807	24.5423	21.8866	2.80405e-73	-1.47474	down
Ptrif.0005s1863.v1.3.1	480	551	525	205	219	184	76.084	74.0923	82.1845	35.7725	28.8157	30.8741	2.98384e-17	-1.24292	down
Ptrif.0005s1864.v1.3.1	3532	4153	3652	1319	1530	1210	81.1041	80.9013	82.8461	33.4067	29.2441	29.5175	1.9284e-71	-1.37726	down
Ptrif.0005s1877.v1.3.1	1046	1259	1009	371	706	474	21.5807	22.0348	20.5634	8.44789	12.1203	10.3839	8.0054e-12	-1.00841	down
Ptrif.0005s1880.v1.3.1	456	560	456	140	181	141	8.19756	8.80421	8.25959	2.76112	2.70179	2.74455	7.88349e-26	-1.5602	down
Ptrif.0005s1896.v1.3.1	159	258	283	61	91	63	9.93864	13.6473	17.4681	4.17675	4.69977	4.174	9.84319e-10	-1.57123	down
Ptrif.0005s1904.v1.3.1	13978	16276	14264	4018	6754	4842	342.131	337.902	344.867	108.481	137.59	125.915	2.62962e-49	-1.42417	down
Ptrif.0005s1951.v1.3.1	2670	2970	2817	1057	1212	855	72.1478	68.0654	75.1741	31.4965	27.253	24.5307	1.94495e-40	-1.33621	down
Ptrif.0005s1953.v1.3.1	1027	1176	1194	482	546	479	28.7492	27.9224	32.9975	14.871	12.7061	14.2407	8.48806e-21	-1.06503	down
Ptrif.0005s1964.v1.3.1	15728	17344	14851	2243	2791	2119	297.429	278.192	277.403	46.781	43.9074	42.5611	9.54948e-293	-2.64369	down
Ptrif.0005s1971.v1.3.1	348	499	475	122	130	129	5.8314	7.09298	7.87599	2.24228	1.85444	2.30144	8.44976e-20	-1.66076	down
Ptrif.0005s1998.v1.3.1	247	343	290	107	161	81	3.40135	4.01164	3.94541	1.62165	1.84646	1.18564	9.2585e-09	-1.22945	down
Ptrif.0005s2038.v1.3.1	190	210	165	78	73	60	2.33952	2.19547	2.01451	1.06245	0.747034	0.780451	1.09689e-07	-1.28776	down
Ptrif.0005s2039.v1.3.1	404	583	538	159	189	103	5.79422	7.10004	7.63699	2.51309	2.25968	1.56655	3.18917e-17	-1.63919	down
Ptrif.0005s2042.v1.3.1	721	781	1032	130	67	93	13.237	12.1694	18.7325	2.62184	1.00996	1.80527	5.56902e-30	-2.92454	down
Ptrif.0005s2068.v1.3.1	696	669	832	287	304	253	14.3314	11.6739	16.9043	6.49819	5.20118	5.53555	9.06647e-15	-1.27292	down
Ptrif.0005s2082.v1.3.1	120	151	169	71	67	44	1.41436	1.51276	1.97078	0.924404	0.655008	0.54949	7.16247e-05	-1.13888	down
Ptrif.0005s2093.v1.3.1	699	1072	888	48	104	54	24.6118	32.0318	30.8904	1.84964	3.02657	2.01227	4.40434e-74	-3.55759	down
Ptrif.0005s2105.v1.3.1	3000	4467	3834	1866	1864	1439	12.0155	15.1724	15.1665	8.24143	6.21221	6.12296	7.00569e-16	-1.0062	down
Ptrif.0005s2111.v1.3.1	58	45	42	10	20	24	0.612604	0.40412	0.440031	0.111758	0.171566	0.263204	0.00914588	-1.24047	down
Ptrif.0005s2115.v1.3.1	83	118	117	27	58	20	1.34412	1.61686	1.87345	0.479528	0.781955	0.331875	5.5363e-05	-1.46968	down
Ptrif.0005s2177.v1.3.1	172	236	168	71	93	91	2.29783	2.66531	2.21558	1.04375	1.03033	1.28885	6.34737e-06	-1.04574	down
Ptrif.0005s2208.v1.3.1	118	116	107	34	64	43	1.79092	1.48908	1.60046	0.558149	0.807359	0.689519	9.374e-05	-1.16391	down
Ptrif.0005s2216.v1.3.1	110	151	148	45	75	63	1.7993	2.09781	2.39737	0.8114	1.01663	1.08839	0.000137235	-1.0388	down
Ptrif.0005s2220.v1.3.1	57	79	121	10	15	12	2.9525	3.46625	6.21458	0.559258	0.643713	0.662034	5.35907e-09	-2.52627	down
Ptrif.0005s2222.v1.3.1	152	175	161	87	78	52	1.27676	1.24336	1.33262	0.807126	0.540633	0.457258	9.57096e-05	-1.03951	down
Ptrif.0005s2227.v1.3.1	80	100	103	21	23	20	3.82216	4.02043	4.83309	1.08475	0.876652	1.00595	9.14431e-09	-1.96015	down
Ptrif.0005s2232.v1.3.1	228	284	264	36	59	33	8.71623	9.20026	9.96479	1.50988	1.86876	1.3195	6.87275e-26	-2.4664	down
Ptrif.0005s2255.v1.3.1	293	332	339	29	19	13	11.1314	10.7048	12.7192	1.18842	0.587086	0.514645	1.41296e-41	-3.76867	down
Ptrif.0005s2267.v1.3.1	304	446	356	70	81	57	7.10934	8.85357	8.22233	1.80542	1.55107	1.40311	1.33864e-30	-2.27283	down
Ptrif.0005s2280.v1.3.1	709	839	711	306	403	301	35.681	35.842	35.3531	16.9822	16.8939	16.1113	1.21256e-19	-1.06007	down
Ptrif.0005s2282.v1.3.1	3820	4449	4441	1558	1832	1485	181.803	179.589	208.769	81.7559	72.545	75.0915	1.80729e-53	-1.27914	down
Ptrif.0005s2283.v1.3.1	412	353	910	23	73	33	22.1835	16.0989	48.4301	1.34127	3.23364	1.86229	2.10512e-09	-3.27548	down
Ptrif.0005s2294.v1.3.1	2874	3300	2648	704	1091	871	68.7733	66.9628	62.5845	18.5646	21.7247	22.1243	4.06532e-54	-1.62846	down
Ptrif.0005s2296.v1.3.1	215	207	196	78	102	83	2.2642	1.8413	2.03744	0.905269	0.891467	0.921056	2.61253e-07	-1.12387	down
Ptrif.0005s2313.v1.3.1	25637	28609	25504	1990	3056	1994	189.822	180.125	186.71	16.1781	18.8117	15.6378	0	-3.41146	down
Ptrif.0005s2329.v1.3.1	1407	1689	1482	481	771	580	23.2656	23.6809	24.195	8.77013	10.6065	10.1793	2.67048e-29	-1.22672	down
Ptrif.0005s2333.v1.3.1	2744	3392	2827	249	432	272	36.8357	38.6298	37.4955	3.67826	4.81937	3.86804	3.65801e-165	-3.1345	down
Ptrif.0005s2345.v1.3.1	394	472	413	132	197	109	5.78613	5.88127	5.99295	2.12981	2.40801	1.69212	2.05474e-16	-1.44674	down
Ptrif.0005s2356.v1.3.1	78	94	119	26	41	14	3.14398	3.24174	4.78104	1.1698	1.36318	0.573927	1.01953e-05	-1.69092	down
Ptrif.0005s2376.v1.3.1	5468	6146	5416	1917	2745	1782	210.034	200.255	205.491	81.2205	87.7481	72.7339	9.93323e-50	-1.31367	down
Ptrif.0005s2380.v1.3.1	219	308	267	32	58	46	16.2993	19.4394	19.6027	2.61911	3.5611	3.60179	1.84267e-24	-2.40246	down
Ptrif.0005s2398.v1.3.1	712	796	770	199	300	216	8.8209	8.3626	9.41982	2.70887	3.09234	2.84213	5.2758e-33	-1.57455	down
Ptrif.0005s2423.v1.3.1	725	910	744	281	395	311	21.6329	23.0306	21.9354	9.25247	9.80491	9.83505	1.10622e-22	-1.16536	down
Ptrif.0005s2448.v1.3.1	67	114	95	44	29	25	1.86509	2.69944	2.61876	1.35137	0.659152	0.720537	0.000491597	-1.29744	down
Ptrif.0005s2457.v1.3.1	144	210	291	27	62	67	3.15788	3.89809	6.29829	0.640278	1.12001	1.55307	5.06112e-08	-1.87547	down
Ptrif.0005s2461.v1.3.1	81	167	254	13	31	15	1.03714	1.82166	3.22226	0.178317	0.322531	0.201478	1.37137e-11	-2.83104	down
Ptrif.0005s2467.v1.3.1	330	297	345	44	29	38	12.9297	9.85899	13.3431	1.87522	0.915571	1.54168	6.34494e-29	-2.9458	down
Ptrif.0005s2469.v1.3.1	407	465	421	149	120	122	7.64636	7.3956	7.81198	3.08229	1.87377	2.418	1.43662e-16	-1.58759	down
Ptrif.0005s2476.v1.3.1	836	1649	2117	665	335	502	9.34444	15.6366	23.3844	8.19685	3.11203	5.95869	0.00632921	-1.33724	down
Ptrif.0005s2481.v1.3.1	84	80	142	5	11	7	1.8496	1.50853	3.11952	0.108051	0.188778	0.156394	5.49428e-14	-3.39201	down
Ptrif.0005s2482.v1.3.1	604	667	681	239	329	249	11.4344	10.7117	12.7371	4.97865	5.1761	5.00628	3.11974e-18	-1.15868	down
Ptrif.0005s2485.v1.3.1	178	229	213	30	37	31	3.78888	4.13521	4.47971	0.683947	0.648571	0.690585	2.93557e-23	-2.50321	down
Ptrif.0005s2491.v1.3.1	331	302	378	42	66	46	13.7364	10.1973	15.2163	1.80215	2.16439	1.99499	3.44073e-29	-2.58899	down
Ptrif.0005s2499.v1.3.1	5215	5456	4748	1796	2897	1992	167.956	149.021	151.039	63.801	77.632	68.1525	5.9973e-27	-1.12253	down
Ptrif.0005s2501.v1.3.1	113	100	158	72	17	21	1.61883	1.22099	2.24157	1.14127	0.193794	0.309952	0.00347241	-1.46608	down
Ptrif.0005s2519.v1.3.1	316	347	484	133	145	84	12.1812	11.3562	18.4317	5.63141	4.65046	3.41638	1.43964e-10	-1.54536	down
Ptrif.0005s2542.v1.3.1	560	726	594	224	271	197	23.0053	25.2772	24.1521	10.0839	9.25555	8.54563	4.84528e-23	-1.33175	down
Ptrif.0005s2561.v1.3.1	101	147	141	20	31	28	1.62337	2.01204	2.24721	0.350889	0.410431	0.469209	9.03117e-12	-2.12458	down
Ptrif.0005s2563.v1.3.1	84	127	84	49	44	28	1.21148	1.55073	1.17805	0.787805	0.518527	0.426171	0.000902871	-1.12509	down
Ptrif.0005s2568.v1.3.1	779	987	737	169	365	213	18.4687	19.7928	17.2161	4.39323	7.17502	5.30959	8.1027e-20	-1.65228	down
Ptrif.0005s2600.v1.3.1	392	487	482	184	228	185	13.5216	14.2575	16.437	6.9837	6.54859	6.78277	8.75412e-13	-1.08026	down
Ptrif.0005s2611.v1.3.1	36	50	69	18	18	9	0.40198	0.474502	0.765717	0.216918	0.166348	0.100755	0.00105925	-1.56014	down
Ptrif.0005s2640.v1.3.1	274	504	423	55	106	76	22.5287	35.1783	34.3871	4.94266	7.21767	6.59141	6.18855e-21	-2.20036	down
Ptrif.0005s2646.v1.3.1	1999	2191	2380	383	353	366	112.615	104.737	132.456	23.7441	16.5041	21.8519	1.31323e-71	-2.4477	down
Ptrif.0005s2647.v1.3.1	1679	2235	2891	1071	454	524	46.5418	52.546	79.1461	32.7561	10.4757	15.4346	0.00568668	-1.43571	down
Ptrif.0005s2667.v1.3.1	9255	10232	9263	2714	3573	2741	238.809	223.931	236.078	77.2337	76.7226	75.1553	2.89768e-125	-1.57541	down
Ptrif.0005s2699.v1.3.1	1970	2510	1991	621	1013	686	33.7409	36.4768	33.6808	11.7364	14.4359	12.4894	8.20818e-37	-1.386	down
Ptrif.0005s2717.v1.3.1	94	122	143	40	73	41	1.00363	1.10505	1.51072	0.470651	0.642699	0.456487	0.000326998	-1.10976	down
Ptrif.0005s2742.v1.3.1	859	1186	1243	364	414	258	7.7622	9.0931	11.1053	3.62629	3.11113	2.47357	1.20783e-21	-1.55323	down
Ptrif.0005s2751.v1.3.1	637	1003	1205	437	276	287	10.3787	13.8797	19.4093	7.85211	3.73781	4.97188	0.000849718	-1.29959	down
Ptrif.0005s2758.v1.3.1	555	619	566	144	224	156	10.4799	9.92309	10.5656	2.99793	3.52389	3.13085	1.17931e-28	-1.63255	down
Ptrif.0005s2759.v1.3.1	124	132	255	57	42	62	2.47154	2.2306	5.04801	1.25974	0.687171	1.31957	5.4196e-05	-1.477	down
Ptrif.0005s2771.v1.3.1	367	483	447	125	201	136	12.252	13.7038	14.7601	4.60406	5.57504	4.80803	1.32025e-16	-1.38609	down
Ptrif.0005s2776.v1.3.1	1897	2165	1788	689	897	719	26.3789	25.5346	24.5613	10.5561	10.3787	10.6238	1.01363e-42	-1.24254	down
Ptrif.0005s2777.v1.3.1	2480	3090	3117	850	712	875	124.245	131.291	154.209	46.9701	29.6493	46.5794	1.74065e-28	-1.69146	down
Ptrif.0005s2778.v1.3.1	424	487	489	150	167	91	11.6578	11.3666	13.2789	4.53072	3.82022	2.635	2.74073e-17	-1.66544	down
Ptrif.0005s2779.v1.3.1	4354	5160	5382	948	1200	1004	117.297	117.887	143.199	28.173	26.8855	28.7413	5.62313e-120	-2.13581	down
Ptrif.0005s2799.v1.3.1	773	991	837	266	331	222	20.6206	22.4112	22.0597	7.80864	7.34347	6.27428	4.28892e-35	-1.56038	down
Ptrif.0005s2808.v1.3.1	2591	3609	3579	546	707	552	28.6322	33.8319	39.0776	6.65764	6.50038	6.47669	1.15628e-98	-2.32611	down
Ptrif.0005s2809.v1.3.1	139	136	185	35	49	49	4.63903	3.81725	6.06428	1.26976	1.32874	1.70537	1.93183e-08	-1.64956	down
Ptrif.0005s2829.v1.3.1	587	597	961	310	343	203	11.3195	9.75393	18.3082	6.57816	5.50278	4.15017	1.32607e-07	-1.2202	down
Ptrif.0005s2831.v1.3.1	69666	75052	68609	13964	22641	15273	3531.51	3226.91	3435.42	780.86	955.264	822.668	2.45205e-99	-1.95625	down
Ptrif.0005s2836.v1.3.1	1728	1833	1702	271	434	310	45.046	40.5163	43.8099	7.77392	9.39193	8.5605	3.3501e-86	-2.2801	down
Ptrif.0005s2837.v1.3.1	1477	1898	1499	536	839	579	63.2515	68.9256	63.3869	25.3274	29.8795	26.3438	3.13372e-29	-1.22266	down
[truncated: 2,672 more rows]
