# Supplementary material for: A Transcriptome Analysis of Poncirus trifoliata, an Aurantioideae Species Tolerant to Asian Citrus Psyllid, Has Identified Potential Genes and Events Associated with Psyllid Resistance
Source: Insects. 2024 Aug 2;15(8):589. doi: 10.3390/insects15080589 (PMC11354599; doi:10.3390/insects15080589)
Supplement: Supplementary file 1 [file insects-15-00589-s001.zip › Table S2.xlsx]

## Sheet: CK-7d vs. S-7d
Table S2. GO enrichment analysis of differential expressed genes in this study
id	num	pvalue	per	ratio	class	ID	Descrption	Pvalue	Qvalue	Up	Down	fg_num	bg_num
GO:0005976 polysaccharide metabolic process	56	2.70651e-16	7.609	0.194	Biological Process	GO:0005976	polysaccharide metabolic process	2.70651e-16	3.65649e-13	0	56	56	288
GO:0003824 catalytic activity	594	2.39804e-14	72.351	0.069	Molecular Function	GO:0003824	catalytic activity	2.39804e-14	1.48678e-11	104	490	594	8663
GO:0071554 cell wall organization or biogenesis	59	2.75151e-14	8.016	0.17	Biological Process	GO:0071554	cell wall organization or biogenesis	2.75151e-14	1.85865e-11	1	58	59	348
GO:0005975 carbohydrate metabolic process	106	1.24718e-12	14.402	0.115	Biological Process	GO:0005975	carbohydrate metabolic process	1.24718e-12	5.61649e-10	11	95	106	922
GO:0044036 cell wall macromolecule metabolic process	26	3.51317e-12	3.533	0.286	Biological Process	GO:0044036	cell wall macromolecule metabolic process	3.51317e-12	1.18657e-09	1	25	26	91
GO:0045491 xylan metabolic process	13	3.1726e-10	1.766	0.5	Biological Process	GO:0045491	xylan metabolic process	3.1726e-10	7.81052e-08	0	13	13	26
GO:0010383 cell wall polysaccharide metabolic process	20	3.46877e-10	2.717	0.303	Biological Process	GO:0010383	cell wall polysaccharide metabolic process	3.46877e-10	7.81052e-08	0	20	20	66
GO:0010410 hemicellulose metabolic process	19	5.67549e-10	2.582	0.311	Biological Process	GO:0010410	hemicellulose metabolic process	5.67549e-10	1.09537e-07	0	19	19	61
GO:0000271 polysaccharide biosynthetic process	27	6.69865e-10	3.668	0.223	Biological Process	GO:0000271	polysaccharide biosynthetic process	6.69865e-10	1.13123e-07	0	27	27	121
GO:0044264 cellular polysaccharide metabolic process	33	1.09231e-09	4.484	0.188	Biological Process	GO:0044264	cellular polysaccharide metabolic process	1.09231e-09	1.63968e-07	0	33	33	176
GO:0005618 cell wall	43	1.59517e-09	6.333	0.153	Cellular Component	GO:0005618	cell wall	1.59517e-09	1.8823e-07	0	43	43	281
GO:0030312 external encapsulating structure	43	1.59517e-09	6.333	0.153	Cellular Component	GO:0030312	external encapsulating structure	1.59517e-09	1.8823e-07	0	43	43	281
GO:0033692 cellular polysaccharide biosynthetic process	23	1.48299e-08	3.125	0.221	Biological Process	GO:0033692	cellular polysaccharide biosynthetic process	1.48299e-08	2.00352e-06	0	23	23	104
GO:0045492 xylan biosynthetic process	10	1.97963e-08	1.359	0.526	Biological Process	GO:0045492	xylan biosynthetic process	1.97963e-08	2.43134e-06	0	10	10	19
GO:0071669 plant-type cell wall organization or biogenesis	20	2.22671e-08	2.717	0.244	Biological Process	GO:0071669	plant-type cell wall organization or biogenesis	2.22671e-08	2.50691e-06	0	20	20	82
GO:0070592 cell wall polysaccharide biosynthetic process	11	2.43026e-08	1.495	0.458	Biological Process	GO:0070592	cell wall polysaccharide biosynthetic process	2.43026e-08	2.5256e-06	0	11	11	24
GO:0031224 intrinsic component of membrane	423	4.85062e-08	62.297	0.067	Cellular Component	GO:0031224	intrinsic component of membrane	4.85062e-08	3.26028e-06	84	339	423	6330
GO:0016021 integral component of membrane	421	5.5259e-08	62.003	0.067	Cellular Component	GO:0016021	integral component of membrane	5.5259e-08	3.26028e-06	84	337	421	6299
GO:0044038 cell wall macromolecule biosynthetic process	11	6.77003e-08	1.495	0.423	Biological Process	GO:0044038	cell wall macromolecule biosynthetic process	6.77003e-08	6.09754e-06	0	11	11	26
GO:0070589 cellular component macromolecule biosynthetic process	11	6.77003e-08	1.495	0.423	Biological Process	GO:0070589	cellular component macromolecule biosynthetic process	6.77003e-08	6.09754e-06	0	11	11	26
GO:0071944 cell periphery	105	1.35404e-07	15.464	0.093	Cellular Component	GO:0071944	cell periphery	1.35404e-07	6.39108e-06	11	94	105	1135
GO:0042546 cell wall biogenesis	20	7.96908e-08	2.717	0.227	Biological Process	GO:0042546	cell wall biogenesis	7.96908e-08	6.7289e-06	0	20	20	88
GO:0034637 cellular carbohydrate biosynthetic process	24	9.38715e-08	3.261	0.195	Biological Process	GO:0034637	cellular carbohydrate biosynthetic process	9.38715e-08	7.46002e-06	0	24	24	123
GO:0016051 carbohydrate biosynthetic process	28	1.07733e-07	3.804	0.174	Biological Process	GO:0016051	carbohydrate biosynthetic process	1.07733e-07	8.08595e-06	0	28	28	161
GO:0000272 polysaccharide catabolic process	24	1.76581e-07	3.261	0.189	Biological Process	GO:0000272	polysaccharide catabolic process	1.76581e-07	1.25558e-05	0	24	24	127
GO:0016798 hydrolase activity, acting on glycosyl bonds	53	5.20848e-08	6.456	0.125	Molecular Function	GO:0016798	hydrolase activity, acting on glycosyl bonds	5.20848e-08	1.61463e-05	10	43	53	424
GO:0044425 membrane part	428	4.57652e-07	63.034	0.066	Cellular Component	GO:0044425	membrane part	4.57652e-07	1.7196e-05	84	344	428	6517
GO:0005576 extracellular region	47	5.10051e-07	6.922	0.121	Cellular Component	GO:0005576	extracellular region	5.10051e-07	1.7196e-05	2	45	47	389
GO:0044262 cellular carbohydrate metabolic process	36	4.13888e-07	4.891	0.141	Biological Process	GO:0044262	cellular carbohydrate metabolic process	4.13888e-07	2.79581e-05	0	36	36	255
GO:0004553 hydrolase activity, hydrolyzing O-glycosyl compounds	49	1.81374e-07	5.968	0.125	Molecular Function	GO:0004553	hydrolase activity, hydrolyzing O-glycosyl compounds	1.81374e-07	3.7484e-05	9	40	49	393
GO:0006022 aminoglycan metabolic process	13	1.07136e-06	1.766	0.283	Biological Process	GO:0006022	aminoglycan metabolic process	1.07136e-06	6.8924e-05	7	6	13	46
GO:1901565 organonitrogen compound catabolic process	21	1.84729e-06	2.853	0.183	Biological Process	GO:1901565	organonitrogen compound catabolic process	1.84729e-06	0.000113441	7	14	21	115
GO:0048046 apoplast	18	4.651e-06	2.651	0.189	Cellular Component	GO:0048046	apoplast	4.651e-06	0.000137204	0	18	18	95
GO:0071555 cell wall organization	34	2.46791e-06	4.62	0.135	Biological Process	GO:0071555	cell wall organization	2.46791e-06	0.000144963	0	34	34	252
GO:0044710 single-organism metabolic process	260	2.87874e-06	35.326	0.072	Biological Process	GO:0044710	single-organism metabolic process	2.87874e-06	0.000159116	46	214	260	3591
GO:0010393 galacturonan metabolic process	18	3.06219e-06	2.446	0.198	Biological Process	GO:0010393	galacturonan metabolic process	3.06219e-06	0.000159116	0	18	18	91
GO:0045488 pectin metabolic process	18	3.06219e-06	2.446	0.198	Biological Process	GO:0045488	pectin metabolic process	3.06219e-06	0.000159116	0	18	18	91
GO:0009056 catabolic process	83	3.19616e-06	11.277	0.094	Biological Process	GO:0009056	catabolic process	3.19616e-06	0.000159549	11	72	83	881
GO:0009664 plant-type cell wall organization	14	3.30671e-06	1.902	0.241	Biological Process	GO:0009664	plant-type cell wall organization	3.30671e-06	0.000159549	0	14	14	58
GO:0016052 carbohydrate catabolic process	28	3.80617e-06	3.804	0.147	Biological Process	GO:0016052	carbohydrate catabolic process	3.80617e-06	0.000177315	0	28	28	191
GO:0009834 plant-type secondary cell wall biogenesis	7	4.60085e-06	0.951	0.5	Biological Process	GO:0009834	plant-type secondary cell wall biogenesis	4.60085e-06	0.000207191	0	7	7	14
GO:0009832 plant-type cell wall biogenesis	11	5.61296e-06	1.495	0.289	Biological Process	GO:0009832	plant-type cell wall biogenesis	5.61296e-06	0.000238261	0	11	11	38
GO:0055114 oxidation-reduction process	142	5.64348e-06	19.293	0.081	Biological Process	GO:0055114	oxidation-reduction process	5.64348e-06	0.000238261	29	113	142	1754
GO:0006026 aminoglycan catabolic process	11	9.71068e-06	1.495	0.275	Biological Process	GO:0006026	aminoglycan catabolic process	9.71068e-06	0.00034524	7	4	11	40
GO:0006030 chitin metabolic process	11	9.71068e-06	1.495	0.275	Biological Process	GO:0006030	chitin metabolic process	9.71068e-06	0.00034524	7	4	11	40
GO:0006032 chitin catabolic process	11	9.71068e-06	1.495	0.275	Biological Process	GO:0006032	chitin catabolic process	9.71068e-06	0.00034524	7	4	11	40
GO:0046348 amino sugar catabolic process	11	9.71068e-06	1.495	0.275	Biological Process	GO:0046348	amino sugar catabolic process	9.71068e-06	0.00034524	7	4	11	40
GO:1901071 glucosamine-containing compound metabolic process	11	9.71068e-06	1.495	0.275	Biological Process	GO:1901071	glucosamine-containing compound metabolic process	9.71068e-06	0.00034524	7	4	11	40
GO:1901072 glucosamine-containing compound catabolic process	11	9.71068e-06	1.495	0.275	Biological Process	GO:1901072	glucosamine-containing compound catabolic process	9.71068e-06	0.00034524	7	4	11	40
GO:0045490 pectin catabolic process	15	1.04447e-05	2.038	0.208	Biological Process	GO:0045490	pectin catabolic process	1.04447e-05	0.000361816	0	15	15	72
GO:1901575 organic substance catabolic process	73	1.15249e-05	9.918	0.095	Biological Process	GO:1901575	organic substance catabolic process	1.15249e-05	0.000389253	8	65	73	772
GO:0045229 external encapsulating structure organization	34	1.33183e-05	4.62	0.125	Biological Process	GO:0045229	external encapsulating structure organization	1.33183e-05	0.000438854	0	34	34	272
GO:0044723 single-organism carbohydrate metabolic process	47	1.54898e-05	6.386	0.109	Biological Process	GO:0044723	single-organism carbohydrate metabolic process	1.54898e-05	0.000498255	2	45	47	433
GO:0016020 membrane	466	2.08381e-05	68.63	0.063	Cellular Component	GO:0016020	membrane	2.08381e-05	0.000546422	93	373	466	7400
GO:0009505 plant-type cell wall	16	2.67617e-05	2.356	0.182	Cellular Component	GO:0009505	plant-type cell wall	2.67617e-05	0.000631576	0	16	16	88
GO:1901136 carbohydrate derivative catabolic process	13	2.59236e-05	1.766	0.217	Biological Process	GO:1901136	carbohydrate derivative catabolic process	2.59236e-05	0.000814482	7	6	13	60
GO:0044712 single-organism catabolic process	40	3.04311e-05	5.435	0.112	Biological Process	GO:0044712	single-organism catabolic process	3.04311e-05	0.000934373	4	36	40	356
GO:0009800 cinnamic acid biosynthetic process	4	5.01107e-05	0.543	0.8	Biological Process	GO:0009800	cinnamic acid biosynthetic process	5.01107e-05	0.00147173	0	4	4	5
GO:0009803 cinnamic acid metabolic process	4	5.01107e-05	0.543	0.8	Biological Process	GO:0009803	cinnamic acid metabolic process	5.01107e-05	0.00147173	0	4	4	5
GO:0042545 cell wall modification	13	5.33656e-05	1.766	0.203	Biological Process	GO:0042545	cell wall modification	5.33656e-05	0.00153398	0	13	13	64
GO:0004568 chitinase activity	11	1.24011e-05	1.34	0.268	Molecular Function	GO:0004568	chitinase activity	1.24011e-05	0.0017545	7	4	11	41
GO:0016491 oxidoreductase activity	138	1.41492e-05	16.809	0.08	Molecular Function	GO:0016491	oxidoreductase activity	1.41492e-05	0.0017545	29	109	138	1722
GO:0005874 microtubule	15	8.97224e-05	2.209	0.172	Cellular Component	GO:0005874	microtubule	8.97224e-05	0.00186366	0	15	15	87
GO:0099512 supramolecular fiber	15	0.000102659	2.209	0.17	Cellular Component	GO:0099512	supramolecular fiber	0.000102659	0.00186366	0	15	15	88
GO:0099513 polymeric cytoskeletal fiber	15	0.000102659	2.209	0.17	Cellular Component	GO:0099513	polymeric cytoskeletal fiber	0.000102659	0.00186366	0	15	15	88
GO:0006073 cellular glucan metabolic process	21	7.27452e-05	2.853	0.145	Biological Process	GO:0006073	cellular glucan metabolic process	7.27452e-05	0.00204747	0	21	21	145
GO:0043086 negative regulation of catalytic activity	23	9.83844e-05	3.125	0.135	Biological Process	GO:0043086	negative regulation of catalytic activity	9.83844e-05	0.0027126	5	18	23	170
GO:0044042 glucan metabolic process	21	0.00010843	2.853	0.141	Biological Process	GO:0044042	glucan metabolic process	0.00010843	0.00292977	0	21	21	149
GO:0006040 amino sugar metabolic process	11	0.000112596	1.495	0.216	Biological Process	GO:0006040	amino sugar metabolic process	0.000112596	0.00298269	7	4	11	51
GO:0044092 negative regulation of molecular function	23	0.0001178	3.125	0.134	Biological Process	GO:0044092	negative regulation of molecular function	0.0001178	0.00306053	5	18	23	172
GO:0016829 lyase activity	41	4.22212e-05	4.994	0.11	Molecular Function	GO:0016829	lyase activity	4.22212e-05	0.00353141	9	32	41	374
GO:0045548 phenylalanine ammonia-lyase activity	4	4.97165e-05	0.487	0.8	Molecular Function	GO:0045548	phenylalanine ammonia-lyase activity	4.97165e-05	0.00353141	0	4	4	5
GO:0004857 enzyme inhibitor activity	23	4.9893e-05	2.801	0.141	Molecular Function	GO:0004857	enzyme inhibitor activity	4.9893e-05	0.00353141	5	18	23	163
GO:0016413 O-acetyltransferase activity	9	5.12625e-05	1.096	0.281	Molecular Function	GO:0016413	O-acetyltransferase activity	5.12625e-05	0.00353141	0	9	9	32
GO:0006559 L-phenylalanine catabolic process	4	0.000143521	0.543	0.667	Biological Process	GO:0006559	L-phenylalanine catabolic process	0.000143521	0.00359069	0	4	4	6
GO:1902222 erythrose 4-phosphate/phosphoenolpyruvate family amino acid catabolic process	4	0.000143521	0.543	0.667	Biological Process	GO:1902222	erythrose 4-phosphate/phosphoenolpyruvate family amino acid catabolic process	0.000143521	0.00359069	0	4	4	6
GO:0016835 carbon-oxygen lyase activity	22	7.28418e-05	2.68	0.141	Molecular Function	GO:0016835	carbon-oxygen lyase activity	7.28418e-05	0.00451619	6	16	22	156
GO:0016757 transferase activity, transferring glycosyl groups	52	8.06044e-05	6.334	0.098	Molecular Function	GO:0016757	transferase activity, transferring glycosyl groups	8.06044e-05	0.00454315	4	48	52	529
GO:0006721 terpenoid metabolic process	13	0.000188992	1.766	0.181	Biological Process	GO:0006721	terpenoid metabolic process	0.000188992	0.00464232	7	6	13	72
GO:0006722 triterpenoid metabolic process	5	0.00020609	0.679	0.455	Biological Process	GO:0006722	triterpenoid metabolic process	0.00020609	0.00488469	3	2	5	11
GO:0016104 triterpenoid biosynthetic process	5	0.00020609	0.679	0.455	Biological Process	GO:0016104	triterpenoid biosynthetic process	0.00020609	0.00488469	3	2	5	11
GO:0044711 single-organism biosynthetic process	86	0.000219368	11.685	0.083	Biological Process	GO:0044711	single-organism biosynthetic process	0.000219368	0.00510977	13	73	86	1035
GO:0016614 oxidoreductase activity, acting on CH-OH group of donors	26	0.000104284	3.167	0.127	Molecular Function	GO:0016614	oxidoreductase activity, acting on CH-OH group of donors	0.000104284	0.00538798	2	24	26	205
GO:0015020 glucuronosyltransferase activity	5	0.000116857	0.609	0.5	Molecular Function	GO:0015020	glucuronosyltransferase activity	0.000116857	0.00557317	0	5	5	10
GO:0031225 anchored component of membrane	12	0.00047104	1.767	0.171	Cellular Component	GO:0031225	anchored component of membrane	0.00047104	0.00794038	0	12	12	70
GO:0006928 movement of cell or subcellular component	11	0.000373958	1.495	0.19	Biological Process	GO:0006928	movement of cell or subcellular component	0.000373958	0.008563	0	11	11	58
GO:0005794 Golgi apparatus	36	0.000603143	5.302	0.099	Cellular Component	GO:0005794	Golgi apparatus	0.000603143	0.00902997	1	35	36	362
GO:0015630 microtubule cytoskeleton	16	0.000612202	2.356	0.14	Cellular Component	GO:0015630	microtubule cytoskeleton	0.000612202	0.00902997	0	16	16	114
GO:0030243 cellulose metabolic process	12	0.000412316	1.63	0.176	Biological Process	GO:0030243	cellulose metabolic process	0.000412316	0.00928399	0	12	12	68
GO:0016114 terpenoid biosynthetic process	10	0.00051906	1.359	0.196	Biological Process	GO:0016114	terpenoid biosynthetic process	0.00051906	0.0114959	7	3	10	51
GO:0010333 terpene synthase activity	11	0.000267394	1.34	0.196	Molecular Function	GO:0010333	terpene synthase activity	0.000267394	0.0118417	6	5	11	56
GO:0051273 beta-glucan metabolic process	13	0.000551777	1.766	0.163	Biological Process	GO:0051273	beta-glucan metabolic process	0.000551777	0.0120234	0	13	13	80
GO:0010413 glucuronoxylan metabolic process	4	0.000610623	0.543	0.5	Biological Process	GO:0010413	glucuronoxylan metabolic process	0.000610623	0.0128899	0	4	4	8
GO:0010417 glucuronoxylan biosynthetic process	4	0.000610623	0.543	0.5	Biological Process	GO:0010417	glucuronoxylan biosynthetic process	0.000610623	0.0128899	0	4	4	8
GO:0016841 ammonia-lyase activity	4	0.000317275	0.487	0.571	Molecular Function	GO:0016841	ammonia-lyase activity	0.000317275	0.013114	0	4	4	7
GO:0009827 plant-type cell wall modification	3	0.00070768	0.408	0.75	Biological Process	GO:0009827	plant-type cell wall modification	0.00070768	0.0142091	0	3	3	4
GO:0031221 arabinan metabolic process	3	0.00070768	0.408	0.75	Biological Process	GO:0031221	arabinan metabolic process	0.00070768	0.0142091	0	3	3	4
GO:0031222 arabinan catabolic process	3	0.00070768	0.408	0.75	Biological Process	GO:0031222	arabinan catabolic process	0.00070768	0.0142091	0	3	3	4
GO:0019748 secondary metabolic process	20	0.00071519	2.717	0.126	Biological Process	GO:0019748	secondary metabolic process	0.00071519	0.0142091	4	16	20	159
GO:0006558 L-phenylalanine metabolic process	5	0.000773542	0.679	0.357	Biological Process	GO:0006558	L-phenylalanine metabolic process	0.000773542	0.0147191	0	5	5	14
GO:0042537 benzene-containing compound metabolic process	5	0.000773542	0.679	0.357	Biological Process	GO:0042537	benzene-containing compound metabolic process	0.000773542	0.0147191	0	5	5	14
GO:1902221 erythrose 4-phosphate/phosphoenolpyruvate family amino acid metabolic process	5	0.000773542	0.679	0.357	Biological Process	GO:1902221	erythrose 4-phosphate/phosphoenolpyruvate family amino acid metabolic process	0.000773542	0.0147191	0	5	5	14
GO:0072330 monocarboxylic acid biosynthetic process	18	0.000846408	2.446	0.13	Biological Process	GO:0072330	monocarboxylic acid biosynthetic process	0.000846408	0.0158819	0	18	18	138
GO:0046271 phenylpropanoid catabolic process	6	0.000873682	0.815	0.286	Biological Process	GO:0046271	phenylpropanoid catabolic process	0.000873682	0.0159506	0	6	6	21
GO:0046274 lignin catabolic process	6	0.000873682	0.815	0.286	Biological Process	GO:0046274	lignin catabolic process	0.000873682	0.0159506	0	6	6	21
GO:0044430 cytoskeletal part	17	0.00123169	2.504	0.128	Cellular Component	GO:0044430	cytoskeletal part	0.00123169	0.0170987	0	17	17	133
GO:0044699 single-organism process	404	0.00100572	54.891	0.064	Biological Process	GO:0044699	single-organism process	0.00100572	0.0181164	75	329	404	6362
GO:0032787 monocarboxylic acid metabolic process	33	0.00102562	4.484	0.101	Biological Process	GO:0032787	monocarboxylic acid metabolic process	0.00102562	0.0182318	3	30	33	327
GO:0009074 aromatic amino acid family catabolic process	4	0.00104962	0.543	0.444	Biological Process	GO:0009074	aromatic amino acid family catabolic process	0.00104962	0.018416	0	4	4	9
GO:0016682 oxidoreductase activity, acting on diphenols and related substances as donors, oxygen as acceptor	8	0.000513517	0.974	0.235	Molecular Function	GO:0016682	oxidoreductase activity, acting on diphenols and related substances as donors, oxygen as acceptor	0.000513517	0.0198224	1	7	8	34
GO:0016838 carbon-oxygen lyase activity, acting on phosphates	11	0.00057924	1.34	0.18	Molecular Function	GO:0016838	carbon-oxygen lyase activity, acting on phosphates	0.00057924	0.0198224	6	5	11	61
GO:0016722 oxidoreductase activity, oxidizing metal ions	7	0.000613176	0.853	0.259	Molecular Function	GO:0016722	oxidoreductase activity, oxidizing metal ions	0.000613176	0.0198224	0	7	7	27
GO:0046910 pectinesterase inhibitor activity	6	0.000648755	0.731	0.3	Molecular Function	GO:0046910	pectinesterase inhibitor activity	0.000648755	0.0198224	0	6	6	20
GO:0009044 xylan 1,4-beta-xylosidase activity	3	0.000703375	0.365	0.75	Molecular Function	GO:0009044	xylan 1,4-beta-xylosidase activity	0.000703375	0.0198224	0	3	3	4
GO:0015369 calcium:proton antiporter activity	3	0.000703375	0.365	0.75	Molecular Function	GO:0015369	calcium:proton antiporter activity	0.000703375	0.0198224	0	3	3	4
GO:0047746 chlorophyllase activity	3	0.000703375	0.365	0.75	Molecular Function	GO:0047746	chlorophyllase activity	0.000703375	0.0198224	0	3	3	4
GO:0003777 microtubule motor activity	10	0.000821725	1.218	0.185	Molecular Function	GO:0003777	microtubule motor activity	0.000821725	0.0221508	0	10	10	54
GO:0007018 microtubule-based movement	10	0.00128827	1.359	0.175	Biological Process	GO:0007018	microtubule-based movement	0.00128827	0.0222583	0	10	10	57
GO:0009250 glucan biosynthetic process	12	0.00130156	1.63	0.156	Biological Process	GO:0009250	glucan biosynthetic process	0.00130156	0.0222583	0	12	12	77
GO:0052716 hydroquinone:oxygen oxidoreductase activity	6	0.000864918	0.731	0.286	Molecular Function	GO:0052716	hydroquinone:oxygen oxidoreductase activity	0.000864918	0.0223437	0	6	6	21
GO:0005856 cytoskeleton	18	0.00172252	2.651	0.121	Cellular Component	GO:0005856	cytoskeleton	0.00172252	0.0225842	0	18	18	149
GO:0004672 protein kinase activity	101	0.000997076	12.302	0.077	Molecular Function	GO:0004672	protein kinase activity	0.000997076	0.0228016	30	71	101	1314
GO:0042300 beta-amyrin synthase activity	4	0.00104169	0.487	0.444	Molecular Function	GO:0042300	beta-amyrin synthase activity	0.00104169	0.0228016	3	1	4	9
GO:0005506 iron ion binding	39	0.00109269	4.75	0.095	Molecular Function	GO:0005506	iron ion binding	0.00109269	0.0228016	13	26	39	409
GO:0016837 carbon-oxygen lyase activity, acting on polysaccharides	5	0.00109644	0.609	0.333	Molecular Function	GO:0016837	carbon-oxygen lyase activity, acting on polysaccharides	0.00109644	0.0228016	0	5	5	15
GO:0030570 pectate lyase activity	5	0.00109644	0.609	0.333	Molecular Function	GO:0030570	pectate lyase activity	0.00109644	0.0228016	0	5	5	15
GO:0045330 aspartyl esterase activity	10	0.0011033	1.218	0.179	Molecular Function	GO:0045330	aspartyl esterase activity	0.0011033	0.0228016	0	10	10	56
GO:0030599 pectinesterase activity	10	0.00145916	1.218	0.172	Molecular Function	GO:0030599	pectinesterase activity	0.00145916	0.0254633	0	10	10	58
GO:0004565 beta-galactosidase activity	6	0.00145937	0.731	0.261	Molecular Function	GO:0004565	beta-galactosidase activity	0.00145937	0.0254633	0	6	6	23
GO:0005089 Rho guanyl-nucleotide exchange factor activity	4	0.00165825	0.487	0.4	Molecular Function	GO:0005089	Rho guanyl-nucleotide exchange factor activity	0.00165825	0.0254633	0	4	4	10
GO:0031559 oxidosqualene cyclase activity	4	0.00165825	0.487	0.4	Molecular Function	GO:0031559	oxidosqualene cyclase activity	0.00165825	0.0254633	3	1	4	10
GO:0046556 alpha-L-arabinofuranosidase activity	4	0.00165825	0.487	0.4	Molecular Function	GO:0046556	alpha-L-arabinofuranosidase activity	0.00165825	0.0254633	0	4	4	10
GO:0046992 oxidoreductase activity, acting on X-H and Y-H to form an X-Y bond	4	0.00165825	0.487	0.4	Molecular Function	GO:0046992	oxidoreductase activity, acting on X-H and Y-H to form an X-Y bond	0.00165825	0.0254633	0	4	4	10
GO:0046993 oxidoreductase activity, acting on X-H and Y-H to form an X-Y bond, with oxygen as acceptor	4	0.00165825	0.487	0.4	Molecular Function	GO:0046993	oxidoreductase activity, acting on X-H and Y-H to form an X-Y bond, with oxygen as acceptor	0.00165825	0.0254633	0	4	4	10
GO:0050468 reticuline oxidase activity	4	0.00165825	0.487	0.4	Molecular Function	GO:0050468	reticuline oxidase activity	0.00165825	0.0254633	0	4	4	10
GO:0015368 calcium:cation antiporter activity	3	0.00168386	0.365	0.6	Molecular Function	GO:0015368	calcium:cation antiporter activity	0.00168386	0.0254633	0	3	3	5
GO:0051139 metal ion:proton antiporter activity	3	0.00168386	0.365	0.6	Molecular Function	GO:0051139	metal ion:proton antiporter activity	0.00168386	0.0254633	0	3	3	5
GO:0097599 xylanase activity	3	0.00168386	0.365	0.6	Molecular Function	GO:0097599	xylanase activity	0.00168386	0.0254633	0	3	3	5
GO:0019742 pentacyclic triterpenoid metabolic process	4	0.00167074	0.543	0.4	Biological Process	GO:0019742	pentacyclic triterpenoid metabolic process	0.00167074	0.0278662	3	1	4	10
GO:0019745 pentacyclic triterpenoid biosynthetic process	4	0.00167074	0.543	0.4	Biological Process	GO:0019745	pentacyclic triterpenoid biosynthetic process	0.00167074	0.0278662	3	1	4	10
GO:0009699 phenylpropanoid biosynthetic process	9	0.00184861	1.223	0.18	Biological Process	GO:0009699	phenylpropanoid biosynthetic process	0.00184861	0.0301028	0	9	9	50
GO:0006720 isoprenoid metabolic process	15	0.00186423	2.038	0.133	Biological Process	GO:0006720	isoprenoid metabolic process	0.00186423	0.0301028	7	8	15	113
GO:0009611 response to wounding	6	0.00187168	0.815	0.25	Biological Process	GO:0009611	response to wounding	0.00187168	0.0301028	3	3	6	24
GO:0052689 carboxylic ester hydrolase activity	15	0.002187	1.827	0.13	Molecular Function	GO:0052689	carboxylic ester hydrolase activity	0.002187	0.0314434	0	15	15	115
GO:0015925 galactosidase activity	7	0.00218972	0.853	0.212	Molecular Function	GO:0015925	galactosidase activity	0.00218972	0.0314434	0	7	7	33
GO:0016679 oxidoreductase activity, acting on diphenols and related substances as donors	8	0.00223146	0.974	0.19	Molecular Function	GO:0016679	oxidoreductase activity, acting on diphenols and related substances as donors	0.00223146	0.0314434	1	7	8	42
GO:0006629 lipid metabolic process	50	0.00198961	6.793	0.087	Biological Process	GO:0006629	lipid metabolic process	0.00198961	0.0316231	10	40	50	577
GO:0006468 protein phosphorylation	100	0.00206278	13.587	0.075	Biological Process	GO:0006468	protein phosphorylation	0.00206278	0.0324049	28	72	100	1328
GO:0016787 hydrolase activity	190	0.00240561	23.143	0.068	Molecular Function	GO:0016787	hydrolase activity	0.00240561	0.0325131	24	166	190	2776
GO:0098772 molecular function regulator	28	0.00241226	3.41	0.101	Molecular Function	GO:0098772	molecular function regulator	0.00241226	0.0325131	5	23	28	278
GO:0044255 cellular lipid metabolic process	37	0.00220707	5.027	0.093	Biological Process	GO:0044255	cellular lipid metabolic process	0.00220707	0.0342731	9	28	37	397
GO:0046906 tetrapyrrole binding	40	0.00281353	4.872	0.09	Molecular Function	GO:0046906	tetrapyrrole binding	0.00281353	0.0351845	14	26	40	445
GO:0008194 UDP-glycosyltransferase activity	24	0.00302834	2.923	0.104	Molecular Function	GO:0008194	UDP-glycosyltransferase activity	0.00302834	0.0351845	2	22	24	230
GO:0016705 oxidoreductase activity, acting on paired donors, with incorporation or reduction of molecular oxygen	37	0.00303571	4.507	0.091	Molecular Function	GO:0016705	oxidoreductase activity, acting on paired donors, with incorporation or reduction of molecular oxygen	0.00303571	0.0351845	13	24	37	405
GO:0016759 cellulose synthase activity	7	0.00312215	0.853	0.2	Molecular Function	GO:0016759	cellulose synthase activity	0.00312215	0.0351845	0	7	7	35
GO:0016760 cellulose synthase (UDP-forming) activity	7	0.00312215	0.853	0.2	Molecular Function	GO:0016760	cellulose synthase (UDP-forming) activity	0.00312215	0.0351845	0	7	7	35
GO:0050660 flavin adenine dinucleotide binding	17	0.00313931	2.071	0.119	Molecular Function	GO:0050660	flavin adenine dinucleotide binding	0.00313931	0.0351845	1	16	17	143
GO:0020037 heme binding	38	0.00317135	4.629	0.09	Molecular Function	GO:0020037	heme binding	0.00317135	0.0351845	14	24	38	420
GO:0004497 monooxygenase activity	33	0.00319023	4.019	0.094	Molecular Function	GO:0004497	monooxygenase activity	0.00319023	0.0351845	14	19	33	351
GO:0050321 tau-protein kinase activity	3	0.00322532	0.365	0.5	Molecular Function	GO:0050321	tau-protein kinase activity	0.00322532	0.0351845	0	3	3	6
GO:0016720 delta12-fatty acid dehydrogenase activity	2	0.00323471	0.244	1	Molecular Function	GO:0016720	delta12-fatty acid dehydrogenase activity	0.00323471	0.0351845	0	2	2	2
GO:0080116 glucuronoxylan glucuronosyltransferase activity	2	0.00323471	0.244	1	Molecular Function	GO:0080116	glucuronoxylan glucuronosyltransferase activity	0.00323471	0.0351845	0	2	2	2
GO:0016758 transferase activity, transferring hexosyl groups	37	0.00329628	4.507	0.091	Molecular Function	GO:0016758	transferase activity, transferring hexosyl groups	0.00329628	0.035236	3	34	37	407
GO:0005088 Ras guanyl-nucleotide exchange factor activity	4	0.00356684	0.487	0.333	Molecular Function	GO:0005088	Ras guanyl-nucleotide exchange factor activity	0.00356684	0.037482	0	4	4	12
GO:0003774 motor activity	10	0.00391899	1.218	0.152	Molecular Function	GO:0003774	motor activity	0.00391899	0.0404963	0	10	10	66
GO:0008017 microtubule binding	11	0.00448377	1.34	0.141	Molecular Function	GO:0008017	microtubule binding	0.00448377	0.0455728	0	11	11	78
GO:0009698 phenylpropanoid metabolic process	10	0.0031567	1.359	0.156	Biological Process	GO:0009698	phenylpropanoid metabolic process	0.0031567	0.0477035	0	10	10	64
GO:0007017 microtubule-based process	16	0.0031751	2.174	0.122	Biological Process	GO:0007017	microtubule-based process	0.0031751	0.0477035	0	16	16	131
GO:0010214 seed coat development	3	0.00324455	0.408	0.5	Biological Process	GO:0010214	seed coat development	0.00324455	0.0477035	0	3	3	6
GO:0045493 xylan catabolic process	3	0.00324455	0.408	0.5	Biological Process	GO:0045493	xylan catabolic process	0.00324455	0.0477035	0	3	3	6
GO:0010067 procambium histogenesis	2	0.0032485	0.272	1	Biological Process	GO:0010067	procambium histogenesis	0.0032485	0.0477035	0	2	2	2
GO:0016717 oxidoreductase activity, acting on paired donors, with oxidation of a pair of donors resulting in the reduction of molecular oxygen to two molecules of water	4	0.00492235	0.487	0.308	Molecular Function	GO:0016717	oxidoreductase activity, acting on paired donors, with oxidation of a pair of donors resulting in the reduction of molecular oxygen to two molecules of water	0.00492235	0.0484421	0	4	4	13
GO:0042285 xylosyltransferase activity	4	0.00492235	0.487	0.308	Molecular Function	GO:0042285	xylosyltransferase activity	0.00492235	0.0484421	0	4	4	13
GO:0009057 macromolecule catabolic process	45	0.00348264	6.114	0.086	Biological Process	GO:0009057	macromolecule catabolic process	0.00348264	0.0505859	7	38	45	521
GO:0030244 cellulose biosynthetic process	8	0.00354668	1.087	0.178	Biological Process	GO:0030244	cellulose biosynthetic process	0.00354668	0.0505859	0	8	8	45
GO:1901606 alpha-amino acid catabolic process	6	0.00355711	0.815	0.222	Biological Process	GO:1901606	alpha-amino acid catabolic process	0.00355711	0.0505859	0	6	6	27
GO:0016049 cell growth	11	0.00410934	1.495	0.143	Biological Process	GO:0016049	cell growth	0.00410934	0.0568394	1	10	11	77
GO:0008299 isoprenoid biosynthetic process	12	0.00411044	1.63	0.136	Biological Process	GO:0008299	isoprenoid biosynthetic process	0.00411044	0.0568394	7	5	12	88
GO:0051274 beta-glucan biosynthetic process	9	0.00412307	1.223	0.161	Biological Process	GO:0051274	beta-glucan biosynthetic process	0.00412307	0.0568394	0	9	9	56
GO:0016773 phosphotransferase activity, alcohol group as acceptor	103	0.00621638	12.546	0.072	Molecular Function	GO:0016773	phosphotransferase activity, alcohol group as acceptor	0.00621638	0.0602212	30	73	103	1426
GO:0009809 lignin biosynthetic process	5	0.00450335	0.679	0.25	Biological Process	GO:0009809	lignin biosynthetic process	0.00450335	0.0614548	0	5	5	20
GO:1901361 organic cyclic compound catabolic process	15	0.00497128	2.038	0.12	Biological Process	GO:1901361	organic cyclic compound catabolic process	0.00497128	0.067162	0	15	15	125
GO:0005507 copper ion binding	11	0.00720083	1.34	0.133	Molecular Function	GO:0005507	copper ion binding	0.00720083	0.0678362	0	11	11	83
GO:0016840 carbon-nitrogen lyase activity	6	0.00722128	0.731	0.194	Molecular Function	GO:0016840	carbon-nitrogen lyase activity	0.00722128	0.0678362	0	6	6	31
GO:0009063 cellular amino acid catabolic process	6	0.00518043	0.815	0.207	Biological Process	GO:0009063	cellular amino acid catabolic process	0.00518043	0.0692946	0	6	6	29
GO:0008610 lipid biosynthetic process	29	0.00524122	3.94	0.094	Biological Process	GO:0008610	lipid biosynthetic process	0.00524122	0.0694204	9	20	29	307
GO:0044550 secondary metabolite biosynthetic process	14	0.0053223	1.902	0.123	Biological Process	GO:0044550	secondary metabolite biosynthetic process	0.0053223	0.06981	2	12	14	114
GO:0015085 calcium ion transmembrane transporter activity	5	0.00841318	0.609	0.217	Molecular Function	GO:0015085	calcium ion transmembrane transporter activity	0.00841318	0.0778533	0	5	5	23
GO:0046658 anchored component of plasma membrane	9	0.00663659	1.325	0.148	Cellular Component	GO:0046658	anchored component of plasma membrane	0.00663659	0.0784739	0	9	9	61
GO:0005886 plasma membrane	65	0.00665033	9.573	0.076	Cellular Component	GO:0005886	plasma membrane	0.00665033	0.0784739	11	54	65	852
GO:0008374 O-acyltransferase activity	10	0.00888339	1.218	0.135	Molecular Function	GO:0008374	O-acyltransferase activity	0.00888339	0.0804003	1	9	10	74
GO:0003979 UDP-glucose 6-dehydrogenase activity	2	0.00933681	0.244	0.667	Molecular Function	GO:0003979	UDP-glucose 6-dehydrogenase activity	0.00933681	0.0804003	0	2	2	3
GO:0019187 beta-1,4-mannosyltransferase activity	2	0.00933681	0.244	0.667	Molecular Function	GO:0019187	beta-1,4-mannosyltransferase activity	0.00933681	0.0804003	0	2	2	3
GO:0031177 phosphopantetheine binding	2	0.00933681	0.244	0.667	Molecular Function	GO:0031177	phosphopantetheine binding	0.00933681	0.0804003	0	2	2	3
GO:0051753 mannan synthase activity	2	0.00933681	0.244	0.667	Molecular Function	GO:0051753	mannan synthase activity	0.00933681	0.0804003	0	2	2	3
GO:0044459 plasma membrane part	21	0.00735248	3.093	0.1	Cellular Component	GO:0044459	plasma membrane part	0.00735248	0.0826279	2	19	21	210
GO:0005881 cytoplasmic microtubule	2	0.00909511	0.295	0.667	Cellular Component	GO:0005881	cytoplasmic microtubule	0.00909511	0.0894352	0	2	2	3
GO:0009574 preprophase band	2	0.00909511	0.295	0.667	Cellular Component	GO:0009574	preprophase band	0.00909511	0.0894352	0	2	2	3
GO:0055028 cortical microtubule	2	0.00909511	0.295	0.667	Cellular Component	GO:0055028	cortical microtubule	0.00909511	0.0894352	0	2	2	3
GO:0016998 cell wall macromolecule catabolic process	5	0.00695928	0.679	0.227	Biological Process	GO:0016998	cell wall macromolecule catabolic process	0.00695928	0.0895427	1	4	5	22
GO:0070588 calcium ion transmembrane transport	5	0.00695928	0.679	0.227	Biological Process	GO:0070588	calcium ion transmembrane transport	0.00695928	0.0895427	0	5	5	22
GO:0005200 structural constituent of cytoskeleton	4	0.0109335	0.487	0.25	Molecular Function	GO:0005200	structural constituent of cytoskeleton	0.0109335	0.0928602	0	4	4	16
GO:0030234 enzyme regulator activity	24	0.0117475	2.923	0.093	Molecular Function	GO:0030234	enzyme regulator activity	0.0117475	0.0978192	5	19	24	257
GO:0004867 serine-type endopeptidase inhibitor activity	3	0.011909	0.365	0.333	Molecular Function	GO:0004867	serine-type endopeptidase inhibitor activity	0.011909	0.0978192	3	0	3	9
GO:0015631 tubulin binding	11	0.0119907	1.34	0.124	Molecular Function	GO:0015631	tubulin binding	0.0119907	0.0978192	0	11	11	89
GO:0050790 regulation of catalytic activity	32	0.00781514	4.348	0.089	Biological Process	GO:0050790	regulation of catalytic activity	0.00781514	0.0996062	5	27	32	358
GO:0009892 negative regulation of metabolic process	27	0.0079642	3.668	0.093	Biological Process	GO:0009892	negative regulation of metabolic process	0.0079642	0.100557	6	21	27	289
GO:0019439 aromatic compound catabolic process	14	0.00833656	1.902	0.117	Biological Process	GO:0019439	aromatic compound catabolic process	0.00833656	0.104284	0	14	14	120
GO:0006816 calcium ion transport	5	0.00848298	0.679	0.217	Biological Process	GO:0006816	calcium ion transport	0.00848298	0.104988	0	5	5	23
GO:0009808 lignin metabolic process	6	0.00854821	0.815	0.188	Biological Process	GO:0009808	lignin metabolic process	0.00854821	0.104988	0	6	6	32
GO:0006065 UDP-glucuronate biosynthetic process	2	0.00937591	0.272	0.667	Biological Process	GO:0006065	UDP-glucuronate biosynthetic process	0.00937591	0.109197	0	2	2	3
GO:0010065 primary meristem tissue development	2	0.00937591	0.272	0.667	Biological Process	GO:0010065	primary meristem tissue development	0.00937591	0.109197	0	2	2	3
GO:0010191 mucilage metabolic process	2	0.00937591	0.272	0.667	Biological Process	GO:0010191	mucilage metabolic process	0.00937591	0.109197	0	2	2	3
GO:0010192 mucilage biosynthetic process	2	0.00937591	0.272	0.667	Biological Process	GO:0010192	mucilage biosynthetic process	0.00937591	0.109197	0	2	2	3
GO:0046398 UDP-glucuronate metabolic process	2	0.00937591	0.272	0.667	Biological Process	GO:0046398	UDP-glucuronate metabolic process	0.00937591	0.109197	0	2	2	3
GO:0048359 mucilage metabolic process involved in seed coat development	2	0.00937591	0.272	0.667	Biological Process	GO:0048359	mucilage metabolic process involved in seed coat development	0.00937591	0.109197	0	2	2	3
GO:0065009 regulation of molecular function	32	0.0098619	4.348	0.088	Biological Process	GO:0065009	regulation of molecular function	0.0098619	0.113875	5	27	32	364
GO:0006633 fatty acid biosynthetic process	12	0.0104891	1.63	0.121	Biological Process	GO:0006633	fatty acid biosynthetic process	0.0104891	0.120092	0	12	12	99
GO:0001071 nucleic acid binding transcription factor activity	39	0.0163442	4.75	0.081	Molecular Function	GO:0001071	nucleic acid binding transcription factor activity	0.0163442	0.125851	13	26	39	481
GO:0003700 transcription factor activity, sequence-specific DNA binding	39	0.0163442	4.75	0.081	Molecular Function	GO:0003700	transcription factor activity, sequence-specific DNA binding	0.0163442	0.125851	13	26	39	481
GO:0099516 ion antiporter activity	5	0.0167349	0.609	0.185	Molecular Function	GO:0099516	ion antiporter activity	0.0167349	0.125851	0	5	5	27
GO:0004620 phospholipase activity	6	0.0170902	0.731	0.162	Molecular Function	GO:0004620	phospholipase activity	0.0170902	0.125851	0	6	6	37
GO:0015103 inorganic anion transmembrane transporter activity	6	0.0170902	0.731	0.162	Molecular Function	GO:0015103	inorganic anion transmembrane transporter activity	0.0170902	0.125851	3	3	6	37
GO:0004106 chorismate mutase activity	2	0.0179703	0.244	0.5	Molecular Function	GO:0004106	chorismate mutase activity	0.0179703	0.125851	0	2	2	4
GO:0004560 alpha-L-fucosidase activity	2	0.0179703	0.244	0.5	Molecular Function	GO:0004560	alpha-L-fucosidase activity	0.0179703	0.125851	0	2	2	4
GO:0009916 alternative oxidase activity	2	0.0179703	0.244	0.5	Molecular Function	GO:0009916	alternative oxidase activity	0.0179703	0.125851	1	1	2	4
GO:0015928 fucosidase activity	2	0.0179703	0.244	0.5	Molecular Function	GO:0015928	fucosidase activity	0.0179703	0.125851	0	2	2	4
GO:0004866 endopeptidase inhibitor activity	7	0.0180657	0.853	0.146	Molecular Function	GO:0004866	endopeptidase inhibitor activity	0.0180657	0.125851	4	3	7	48
GO:0030414 peptidase inhibitor activity	7	0.0180657	0.853	0.146	Molecular Function	GO:0030414	peptidase inhibitor activity	0.0180657	0.125851	4	3	7	48
GO:0061134 peptidase regulator activity	7	0.0180657	0.853	0.146	Molecular Function	GO:0061134	peptidase regulator activity	0.0180657	0.125851	4	3	7	48
GO:0061135 endopeptidase regulator activity	7	0.0180657	0.853	0.146	Molecular Function	GO:0061135	endopeptidase regulator activity	0.0180657	0.125851	4	3	7	48
GO:0009825 multidimensional cell growth	3	0.0119772	0.408	0.333	Biological Process	GO:0009825	multidimensional cell growth	0.0119772	0.134843	0	3	3	9
GO:0010215 cellulose microfibril organization	3	0.0119772	0.408	0.333	Biological Process	GO:0010215	cellulose microfibril organization	0.0119772	0.134843	0	3	3	9
GO:0043167 ion binding	358	0.020318	43.605	0.062	Molecular Function	GO:0043167	ion binding	0.020318	0.139968	76	282	358	5790
GO:0035251 UDP-glucosyltransferase activity	15	0.0214164	1.827	0.101	Molecular Function	GO:0035251	UDP-glucosyltransferase activity	0.0214164	0.144233	1	14	15	148
GO:0046564 oxalate decarboxylase activity	3	0.0214822	0.365	0.273	Molecular Function	GO:0046564	oxalate decarboxylase activity	0.0214822	0.144233	0	3	3	11
GO:0016866 intramolecular transferase activity	8	0.021635	0.974	0.131	Molecular Function	GO:0016866	intramolecular transferase activity	0.021635	0.144233	3	5	8	61
GO:0010411 xyloglucan metabolic process	6	0.0132517	0.815	0.171	Biological Process	GO:0010411	xyloglucan metabolic process	0.0132517	0.147959	0	6	6	35
GO:0005871 kinesin complex	4	0.0160493	0.589	0.222	Cellular Component	GO:0005871	kinesin complex	0.0160493	0.151505	0	4	4	18
GO:0030863 cortical cytoskeleton	2	0.0175143	0.295	0.5	Cellular Component	GO:0030863	cortical cytoskeleton	0.0175143	0.153088	0	2	2	4
GO:0030981 cortical microtubule cytoskeleton	2	0.0175143	0.295	0.5	Cellular Component	GO:0030981	cortical microtubule cytoskeleton	0.0175143	0.153088	0	2	2	4
GO:0031226 intrinsic component of plasma membrane	17	0.0183901	2.504	0.098	Cellular Component	GO:0031226	intrinsic component of plasma membrane	0.0183901	0.155002	1	16	17	174
GO:0015698 inorganic anion transport	8	0.0149492	1.087	0.14	Biological Process	GO:0015698	inorganic anion transport	0.0149492	0.165544	3	5	8	57
GO:0016301 kinase activity	109	0.0257257	13.276	0.068	Molecular Function	GO:0016301	kinase activity	0.0257257	0.16968	31	78	109	1602
GO:0016053 organic acid biosynthetic process	26	0.0161779	3.533	0.089	Biological Process	GO:0016053	organic acid biosynthetic process	0.0161779	0.176261	2	24	26	292
GO:0046394 carboxylic acid biosynthetic process	26	0.0161779	3.533	0.089	Biological Process	GO:0046394	carboxylic acid biosynthetic process	0.0161779	0.176261	2	24	26	292
GO:0032403 protein complex binding	12	0.0270351	1.462	0.106	Molecular Function	GO:0032403	protein complex binding	0.0270351	0.17644	0	12	12	113
GO:0005085 guanyl-nucleotide exchange factor activity	4	0.028709	0.487	0.19	Molecular Function	GO:0005085	guanyl-nucleotide exchange factor activity	0.028709	0.178733	0	4	4	21
GO:0004467 long-chain fatty acid-CoA ligase activity	2	0.0288278	0.244	0.4	Molecular Function	GO:0004467	long-chain fatty acid-CoA ligase activity	0.0288278	0.178733	0	2	2	5
GO:0005452 inorganic anion exchanger activity	2	0.0288278	0.244	0.4	Molecular Function	GO:0005452	inorganic anion exchanger activity	0.0288278	0.178733	0	2	2	5
GO:0015018 galactosylgalactosylxylosylprotein 3-beta-glucuronosyltransferase activity	2	0.0288278	0.244	0.4	Molecular Function	GO:0015018	galactosylgalactosylxylosylprotein 3-beta-glucuronosyltransferase activity	0.0288278	0.178733	0	2	2	5
GO:0015645 fatty acid ligase activity	2	0.0288278	0.244	0.4	Molecular Function	GO:0015645	fatty acid ligase activity	0.0288278	0.178733	0	2	2	5
GO:0008422 beta-glucosidase activity	5	0.0292404	0.609	0.161	Molecular Function	GO:0008422	beta-glucosidase activity	0.0292404	0.179496	1	4	5	31
GO:0016740 transferase activity	232	0.0304574	28.258	0.063	Molecular Function	GO:0016740	transferase activity	0.0304574	0.185133	46	186	232	3666
GO:0009395 phospholipid catabolic process	2	0.0180441	0.272	0.5	Biological Process	GO:0009395	phospholipid catabolic process	0.0180441	0.188127	0	2	2	4
GO:0016054 organic acid catabolic process	8	0.0181699	1.087	0.136	Biological Process	GO:0016054	organic acid catabolic process	0.0181699	0.188127	1	7	8	59
GO:0046395 carboxylic acid catabolic process	8	0.0181699	1.087	0.136	Biological Process	GO:0046395	carboxylic acid catabolic process	0.0181699	0.188127	1	7	8	59
GO:0010466 negative regulation of peptidase activity	7	0.0182417	0.951	0.146	Biological Process	GO:0010466	negative regulation of peptidase activity	0.0182417	0.188127	4	3	7	48
GO:0010951 negative regulation of endopeptidase activity	7	0.0182417	0.951	0.146	Biological Process	GO:0010951	negative regulation of endopeptidase activity	0.0182417	0.188127	4	3	7	48
GO:0052547 regulation of peptidase activity	7	0.0182417	0.951	0.146	Biological Process	GO:0052547	regulation of peptidase activity	0.0182417	0.188127	4	3	7	48
GO:0052548 regulation of endopeptidase activity	7	0.0182417	0.951	0.146	Biological Process	GO:0052548	regulation of endopeptidase activity	0.0182417	0.188127	4	3	7	48
GO:0046527 glucosyltransferase activity	15	0.032424	1.827	0.096	Molecular Function	GO:0046527	glucosyltransferase activity	0.032424	0.195174	1	14	15	156
GO:0003993 acid phosphatase activity	5	0.0330869	0.609	0.156	Molecular Function	GO:0003993	acid phosphatase activity	0.0330869	0.196968	0	5	5	32
GO:0008810 cellulase activity	4	0.0335551	0.487	0.182	Molecular Function	GO:0008810	cellulase activity	0.0335551	0.196968	0	4	4	22
GO:0016763 transferase activity, transferring pentosyl groups	6	0.0336751	0.731	0.14	Molecular Function	GO:0016763	transferase activity, transferring pentosyl groups	0.0336751	0.196968	0	6	6	43
GO:0042973 glucan endo-1,3-beta-D-glucosidase activity	3	0.0342134	0.365	0.231	Molecular Function	GO:0042973	glucan endo-1,3-beta-D-glucosidase activity	0.0342134	0.198246	1	2	3	13
GO:0000287 magnesium ion binding	14	0.036761	1.705	0.097	Molecular Function	GO:0000287	magnesium ion binding	0.036761	0.211035	6	8	14	145
GO:0015996 chlorophyll catabolic process	3	0.0216017	0.408	0.273	Biological Process	GO:0015996	chlorophyll catabolic process	0.0216017	0.214588	0	3	3	11
GO:0016036 cellular response to phosphate starvation	3	0.0216017	0.408	0.273	Biological Process	GO:0016036	cellular response to phosphate starvation	0.0216017	0.214588	0	3	3	11
GO:0046149 pigment catabolic process	3	0.0216017	0.408	0.273	Biological Process	GO:0046149	pigment catabolic process	0.0216017	0.214588	0	3	3	11
GO:0070726 cell wall assembly	3	0.0216017	0.408	0.273	Biological Process	GO:0070726	cell wall assembly	0.0216017	0.214588	0	3	3	11
GO:0071668 plant-type cell wall assembly	3	0.0216017	0.408	0.273	Biological Process	GO:0071668	plant-type cell wall assembly	0.0216017	0.214588	0	3	3	11
GO:0015929 hexosaminidase activity	2	0.0416291	0.244	0.333	Molecular Function	GO:0015929	hexosaminidase activity	0.0416291	0.236789	0	2	2	6
GO:0009867 jasmonic acid mediated signaling pathway	4	0.0244693	0.543	0.2	Biological Process	GO:0009867	jasmonic acid mediated signaling pathway	0.0244693	0.238644	0	4	4	20
GO:0071395 cellular response to jasmonic acid stimulus	4	0.0244693	0.543	0.2	Biological Process	GO:0071395	cellular response to jasmonic acid stimulus	0.0244693	0.238644	0	4	4	20
GO:0019752 carboxylic acid metabolic process	52	0.0245533	7.065	0.075	Biological Process	GO:0019752	carboxylic acid metabolic process	0.0245533	0.238644	5	47	52	692
GO:0043648 dicarboxylic acid metabolic process	7	0.024786	0.951	0.137	Biological Process	GO:0043648	dicarboxylic acid metabolic process	0.024786	0.239185	0	7	7	51
GO:0048037 cofactor binding	32	0.0433805	3.898	0.078	Molecular Function	GO:0048037	cofactor binding	0.0433805	0.241661	4	28	32	410
GO:0008092 cytoskeletal protein binding	14	0.0467658	1.705	0.093	Molecular Function	GO:0008092	cytoskeletal protein binding	0.0467658	0.241661	0	14	14	150
GO:0042626 ATPase activity, coupled to transmembrane movement of substances	14	0.0467658	1.705	0.093	Molecular Function	GO:0042626	ATPase activity, coupled to transmembrane movement of substances	0.0467658	0.241661	4	10	14	150
GO:0050662 coenzyme binding	25	0.051515	3.045	0.08	Molecular Function	GO:0050662	coenzyme binding	0.051515	0.241661	2	23	25	311
GO:0016820 hydrolase activity, acting on acid anhydrides, catalyzing transmembrane movement of substances	14	0.0536076	1.705	0.092	Molecular Function	GO:0016820	hydrolase activity, acting on acid anhydrides, catalyzing transmembrane movement of substances	0.0536076	0.241661	4	10	14	153
GO:0015112 nitrate transmembrane transporter activity	2	0.0561182	0.244	0.286	Molecular Function	GO:0015112	nitrate transmembrane transporter activity	0.0561182	0.241661	2	0	2	7
GO:0072341 modified amino acid binding	2	0.0561182	0.244	0.286	Molecular Function	GO:0072341	modified amino acid binding	0.0561182	0.241661	0	2	2	7
GO:0003796 lysozyme activity	1	0.0569072	0.122	1	Molecular Function	GO:0003796	lysozyme activity	0.0569072	0.241661	0	1	1	1
GO:0004375 glycine dehydrogenase (decarboxylating) activity	1	0.0569072	0.122	1	Molecular Function	GO:0004375	glycine dehydrogenase (decarboxylating) activity	0.0569072	0.241661	0	1	1	1
GO:0004561 alpha-N-acetylglucosaminidase activity	1	0.0569072	0.122	1	Molecular Function	GO:0004561	alpha-N-acetylglucosaminidase activity	0.0569072	0.241661	0	1	1	1
GO:0004657 proline dehydrogenase activity	1	0.0569072	0.122	1	Molecular Function	GO:0004657	proline dehydrogenase activity	0.0569072	0.241661	0	1	1	1
GO:0004666 prostaglandin-endoperoxide synthase activity	1	0.0569072	0.122	1	Molecular Function	GO:0004666	prostaglandin-endoperoxide synthase activity	0.0569072	0.241661	0	1	1	1
GO:0008446 GDP-mannose 4,6-dehydratase activity	1	0.0569072	0.122	1	Molecular Function	GO:0008446	GDP-mannose 4,6-dehydratase activity	0.0569072	0.241661	0	1	1	1
GO:0008486 diphosphoinositol-polyphosphate diphosphatase activity	1	0.0569072	0.122	1	Molecular Function	GO:0008486	diphosphoinositol-polyphosphate diphosphatase activity	0.0569072	0.241661	0	1	1	1
GO:0008863 formate dehydrogenase (NAD+) activity	1	0.0569072	0.122	1	Molecular Function	GO:0008863	formate dehydrogenase (NAD+) activity	0.0569072	0.241661	1	0	1	1
GO:0015220 choline transmembrane transporter activity	1	0.0569072	0.122	1	Molecular Function	GO:0015220	choline transmembrane transporter activity	0.0569072	0.241661	0	1	1	1
GO:0016642 oxidoreductase activity, acting on the CH-NH2 group of donors, disulfide as acceptor	1	0.0569072	0.122	1	Molecular Function	GO:0016642	oxidoreductase activity, acting on the CH-NH2 group of donors, disulfide as acceptor	0.0569072	0.241661	0	1	1	1
GO:0019146 arabinose-5-phosphate isomerase activity	1	0.0569072	0.122	1	Molecular Function	GO:0019146	arabinose-5-phosphate isomerase activity	0.0569072	0.241661	0	1	1	1
GO:0030775 glucuronoxylan 4-O-methyltransferase activity	1	0.0569072	0.122	1	Molecular Function	GO:0030775	glucuronoxylan 4-O-methyltransferase activity	0.0569072	0.241661	0	1	1	1
GO:0031957 very long-chain fatty acid-CoA ligase activity	1	0.0569072	0.122	1	Molecular Function	GO:0031957	very long-chain fatty acid-CoA ligase activity	0.0569072	0.241661	0	1	1	1
GO:0033843 xyloglucan 6-xylosyltransferase activity	1	0.0569072	0.122	1	Molecular Function	GO:0033843	xyloglucan 6-xylosyltransferase activity	0.0569072	0.241661	0	1	1	1
GO:0045485 omega-6 fatty acid desaturase activity	1	0.0569072	0.122	1	Molecular Function	GO:0045485	omega-6 fatty acid desaturase activity	0.0569072	0.241661	0	1	1	1
GO:0047044 androstan-3-alpha,17-beta-diol dehydrogenase activity	1	0.0569072	0.122	1	Molecular Function	GO:0047044	androstan-3-alpha,17-beta-diol dehydrogenase activity	0.0569072	0.241661	0	1	1	1
GO:0047259 glucomannan 4-beta-mannosyltransferase activity	1	0.0569072	0.122	1	Molecular Function	GO:0047259	glucomannan 4-beta-mannosyltransferase activity	0.0569072	0.241661	0	1	1	1
GO:0050635 acridone synthase activity	1	0.0569072	0.122	1	Molecular Function	GO:0050635	acridone synthase activity	0.0569072	0.241661	1	0	1	1
GO:0052722 fatty acid in-chain hydroxylase activity	1	0.0569072	0.122	1	Molecular Function	GO:0052722	fatty acid in-chain hydroxylase activity	0.0569072	0.241661	0	1	1	1
GO:0052840 inositol diphosphate tetrakisphosphate diphosphatase activity	1	0.0569072	0.122	1	Molecular Function	GO:0052840	inositol diphosphate tetrakisphosphate diphosphatase activity	0.0569072	0.241661	0	1	1	1
GO:0052841 inositol bisdiphosphate tetrakisphosphate diphosphatase activity	1	0.0569072	0.122	1	Molecular Function	GO:0052841	inositol bisdiphosphate tetrakisphosphate diphosphatase activity	0.0569072	0.241661	0	1	1	1
GO:0052842 inositol diphosphate pentakisphosphate diphosphatase activity	1	0.0569072	0.122	1	Molecular Function	GO:0052842	inositol diphosphate pentakisphosphate diphosphatase activity	0.0569072	0.241661	0	1	1	1
GO:0052843 inositol-1-diphosphate-2,3,4,5,6-pentakisphosphate diphosphatase activity	1	0.0569072	0.122	1	Molecular Function	GO:0052843	inositol-1-diphosphate-2,3,4,5,6-pentakisphosphate diphosphatase activity	0.0569072	0.241661	0	1	1	1
GO:0052844 inositol-3-diphosphate-1,2,4,5,6-pentakisphosphate diphosphatase activity	1	0.0569072	0.122	1	Molecular Function	GO:0052844	inositol-3-diphosphate-1,2,4,5,6-pentakisphosphate diphosphatase activity	0.0569072	0.241661	0	1	1	1
GO:0052845 inositol-5-diphosphate-1,2,3,4,6-pentakisphosphate diphosphatase activity	1	0.0569072	0.122	1	Molecular Function	GO:0052845	inositol-5-diphosphate-1,2,3,4,6-pentakisphosphate diphosphatase activity	0.0569072	0.241661	0	1	1	1
GO:0052846 inositol-1,5-bisdiphosphate-2,3,4,6-tetrakisphosphate 1-diphosphatase activity	1	0.0569072	0.122	1	Molecular Function	GO:0052846	inositol-1,5-bisdiphosphate-2,3,4,6-tetrakisphosphate 1-diphosphatase activity	0.0569072	0.241661	0	1	1	1
GO:0052847 inositol-1,5-bisdiphosphate-2,3,4,6-tetrakisphosphate 5-diphosphatase activity	1	0.0569072	0.122	1	Molecular Function	GO:0052847	inositol-1,5-bisdiphosphate-2,3,4,6-tetrakisphosphate 5-diphosphatase activity	0.0569072	0.241661	0	1	1	1
GO:0052848 inositol-3,5-bisdiphosphate-2,3,4,6-tetrakisphosphate 5-diphosphatase activity	1	0.0569072	0.122	1	Molecular Function	GO:0052848	inositol-3,5-bisdiphosphate-2,3,4,6-tetrakisphosphate 5-diphosphatase activity	0.0569072	0.241661	0	1	1	1
GO:0080132 fatty acid alpha-hydroxylase activity	1	0.0569072	0.122	1	Molecular Function	GO:0080132	fatty acid alpha-hydroxylase activity	0.0569072	0.241661	0	1	1	1
GO:1990538 xylan O-acetyltransferase activity	1	0.0569072	0.122	1	Molecular Function	GO:1990538	xylan O-acetyltransferase activity	0.0569072	0.241661	0	1	1	1
GO:0022804 active transmembrane transporter activity	27	0.0580878	3.289	0.078	Molecular Function	GO:0022804	active transmembrane transporter activity	0.0580878	0.244996	6	21	27	345
GO:0006631 fatty acid metabolic process	14	0.0258204	1.902	0.101	Biological Process	GO:0006631	fatty acid metabolic process	0.0258204	0.2474	0	14	14	138
GO:0016298 lipase activity	7	0.0613906	0.853	0.113	Molecular Function	GO:0016298	lipase activity	0.0613906	0.257177	0	7	7	62
GO:0009072 aromatic amino acid family metabolic process	7	0.0272839	0.951	0.135	Biological Process	GO:0009072	aromatic amino acid family metabolic process	0.0272839	0.259581	0	7	7	52
GO:0033609 oxalate metabolic process	3	0.0276046	0.408	0.25	Biological Process	GO:0033609	oxalate metabolic process	0.0276046	0.260796	0	3	3	12
GO:0046417 chorismate metabolic process	2	0.0289442	0.272	0.4	Biological Process	GO:0046417	chorismate metabolic process	0.0289442	0.264214	0	2	2	5
GO:0048508 embryonic meristem development	2	0.0289442	0.272	0.4	Biological Process	GO:0048508	embryonic meristem development	0.0289442	0.264214	0	2	2	5
GO:0055081 anion homeostasis	2	0.0289442	0.272	0.4	Biological Process	GO:0055081	anion homeostasis	0.0289442	0.264214	0	2	2	5
GO:0080092 regulation of pollen tube growth	2	0.0289442	0.272	0.4	Biological Process	GO:0080092	regulation of pollen tube growth	0.0289442	0.264214	0	2	2	5
GO:2000022 regulation of jasmonic acid mediated signaling pathway	2	0.0289442	0.272	0.4	Biological Process	GO:2000022	regulation of jasmonic acid mediated signaling pathway	0.0289442	0.264214	0	2	2	5
GO:0043492 ATPase activity, coupled to movement of substances	14	0.0637563	1.705	0.089	Molecular Function	GO:0043492	ATPase activity, coupled to movement of substances	0.0637563	0.265295	4	10	14	157
GO:0016407 acetyltransferase activity	10	0.0646478	1.218	0.098	Molecular Function	GO:0016407	acetyltransferase activity	0.0646478	0.267211	0	10	10	102
GO:0051346 negative regulation of hydrolase activity	7	0.0299475	0.951	0.132	Biological Process	GO:0051346	negative regulation of hydrolase activity	0.0299475	0.271537	4	3	7	53
GO:0003714 transcription corepressor activity	2	0.0720621	0.244	0.25	Molecular Function	GO:0003714	transcription corepressor activity	0.0720621	0.293937	0	2	2	8
GO:0008131 primary amine oxidase activity	2	0.0720621	0.244	0.25	Molecular Function	GO:0008131	primary amine oxidase activity	0.0720621	0.293937	0	2	2	8
GO:0004674 protein serine/threonine kinase activity	59	0.0735913	7.186	0.069	Molecular Function	GO:0004674	protein serine/threonine kinase activity	0.0735913	0.296342	19	40	59	858
GO:0004180 carboxypeptidase activity	6	0.0736076	0.731	0.115	Molecular Function	GO:0004180	carboxypeptidase activity	0.0736076	0.296342	0	6	6	52
GO:0043436 oxoacid metabolic process	52	0.0331004	7.065	0.074	Biological Process	GO:0043436	oxoacid metabolic process	0.0331004	0.298125	5	47	52	705
GO:0006787 porphyrin-containing compound catabolic process	3	0.0343985	0.408	0.231	Biological Process	GO:0006787	porphyrin-containing compound catabolic process	0.0343985	0.303536	0	3	3	13
GO:0033015 tetrapyrrole catabolic process	3	0.0343985	0.408	0.231	Biological Process	GO:0033015	tetrapyrrole catabolic process	0.0343985	0.303536	0	3	3	13
GO:0051187 cofactor catabolic process	3	0.0343985	0.408	0.231	Biological Process	GO:0051187	cofactor catabolic process	0.0343985	0.303536	0	3	3	13
GO:0006082 organic acid metabolic process	52	0.0346	7.065	0.074	Biological Process	GO:0006082	organic acid metabolic process	0.0346	0.303536	5	47	52	707
GO:0043168 anion binding	197	0.0776163	23.995	0.062	Molecular Function	GO:0043168	anion binding	0.0776163	0.30862	45	152	197	3164
GO:0015399 primary active transmembrane transporter activity	14	0.0781506	1.705	0.086	Molecular Function	GO:0015399	primary active transmembrane transporter activity	0.0781506	0.30862	4	10	14	162
GO:0015405 P-P-bond-hydrolysis-driven transmembrane transporter activity	14	0.0781506	1.705	0.086	Molecular Function	GO:0015405	P-P-bond-hydrolysis-driven transmembrane transporter activity	0.0781506	0.30862	4	10	14	162
GO:0015491 cation:cation antiporter activity	3	0.0791936	0.365	0.167	Molecular Function	GO:0015491	cation:cation antiporter activity	0.0791936	0.31076	0	3	3	18
GO:0008081 phosphoric diester hydrolase activity	5	0.0814856	0.609	0.122	Molecular Function	GO:0008081	phosphoric diester hydrolase activity	0.0814856	0.315757	0	5	5	41
GO:0015926 glucosidase activity	5	0.0814856	0.609	0.122	Molecular Function	GO:0015926	glucosidase activity	0.0814856	0.315757	1	4	5	41
GO:0010087 phloem or xylem histogenesis	5	0.0375138	0.679	0.152	Biological Process	GO:0010087	phloem or xylem histogenesis	0.0375138	0.324879	0	5	5	33
GO:0044247 cellular polysaccharide catabolic process	5	0.0375138	0.679	0.152	Biological Process	GO:0044247	cellular polysaccharide catabolic process	0.0375138	0.324879	0	5	5	33
GO:0045735 nutrient reservoir activity	6	0.085059	0.731	0.111	Molecular Function	GO:0045735	nutrient reservoir activity	0.085059	0.327557	1	5	6	54
GO:0005524 ATP binding	141	0.0858213	17.174	0.063	Molecular Function	GO:0005524	ATP binding	0.0858213	0.328452	36	105	141	2226
GO:0045861 negative regulation of proteolysis	7	0.0389706	0.951	0.125	Biological Process	GO:0045861	negative regulation of proteolysis	0.0389706	0.332235	4	3	7	56
GO:0009753 response to jasmonic acid	4	0.0391009	0.543	0.174	Biological Process	GO:0009753	response to jasmonic acid	0.0391009	0.332235	0	4	4	23
GO:0030245 cellulose catabolic process	4	0.0391009	0.543	0.174	Biological Process	GO:0030245	cellulose catabolic process	0.0391009	0.332235	0	4	4	23
GO:0004630 phospholipase D activity	2	0.0892487	0.244	0.222	Molecular Function	GO:0004630	phospholipase D activity	0.0892487	0.335359	0	2	2	9
GO:0015301 anion:anion antiporter activity	2	0.0892487	0.244	0.222	Molecular Function	GO:0015301	anion:anion antiporter activity	0.0892487	0.335359	0	2	2	9
GO:0070290 N-acylphosphatidylethanolamine-specific phospholipase D activity	2	0.0892487	0.244	0.222	Molecular Function	GO:0070290	N-acylphosphatidylethanolamine-specific phospholipase D activity	0.0892487	0.335359	0	2	2	9
GO:0016310 phosphorylation	110	0.04153	14.946	0.067	Biological Process	GO:0016310	phosphorylation	0.04153	0.338106	30	80	110	1649
GO:0001676 long-chain fatty acid metabolic process	2	0.041794	0.272	0.333	Biological Process	GO:0001676	long-chain fatty acid metabolic process	0.041794	0.338106	0	2	2	6
GO:0006023 aminoglycan biosynthetic process	2	0.041794	0.272	0.333	Biological Process	GO:0006023	aminoglycan biosynthetic process	0.041794	0.338106	0	2	2	6
GO:0006024 glycosaminoglycan biosynthetic process	2	0.041794	0.272	0.333	Biological Process	GO:0006024	glycosaminoglycan biosynthetic process	0.041794	0.338106	0	2	2	6
GO:0010769 regulation of cell morphogenesis involved in differentiation	2	0.041794	0.272	0.333	Biological Process	GO:0010769	regulation of cell morphogenesis involved in differentiation	0.041794	0.338106	0	2	2	6
GO:0030203 glycosaminoglycan metabolic process	2	0.041794	0.272	0.333	Biological Process	GO:0030203	glycosaminoglycan metabolic process	0.041794	0.338106	0	2	2	6
GO:0052546 cell wall pectin metabolic process	2	0.041794	0.272	0.333	Biological Process	GO:0052546	cell wall pectin metabolic process	0.041794	0.338106	0	2	2	6
GO:0060284 regulation of cell development	2	0.041794	0.272	0.333	Biological Process	GO:0060284	regulation of cell development	0.041794	0.338106	0	2	2	6
GO:0004709 MAP kinase kinase kinase activity	4	0.106151	0.487	0.125	Molecular Function	GO:0004709	MAP kinase kinase kinase activity	0.106151	0.351587	0	4	4	32
GO:0016762 xyloglucan:xyloglucosyl transferase activity	4	0.106151	0.487	0.125	Molecular Function	GO:0016762	xyloglucan:xyloglucosyl transferase activity	0.106151	0.351587	0	4	4	32
GO:0008271 secondary active sulfate transmembrane transporter activity	2	0.107485	0.244	0.2	Molecular Function	GO:0008271	secondary active sulfate transmembrane transporter activity	0.107485	0.351587	0	2	2	10
GO:0016157 sucrose synthase activity	2	0.107485	0.244	0.2	Molecular Function	GO:0016157	sucrose synthase activity	0.107485	0.351587	0	2	2	10
GO:0032559 adenyl ribonucleotide binding	157	0.110493	19.123	0.062	Molecular Function	GO:0032559	adenyl ribonucleotide binding	0.110493	0.351587	40	117	157	2522
GO:0000703 oxidized pyrimidine nucleobase lesion DNA N-glycosylase activity	1	0.11058	0.122	0.5	Molecular Function	GO:0000703	oxidized pyrimidine nucleobase lesion DNA N-glycosylase activity	0.11058	0.351587	0	1	1	2
GO:0003962 cystathionine gamma-synthase activity	1	0.11058	0.122	0.5	Molecular Function	GO:0003962	cystathionine gamma-synthase activity	0.11058	0.351587	1	0	1	2
GO:0004351 glutamate decarboxylase activity	1	0.11058	0.122	0.5	Molecular Function	GO:0004351	glutamate decarboxylase activity	0.11058	0.351587	0	1	1	2
GO:0004420 hydroxymethylglutaryl-CoA reductase (NADPH) activity	1	0.11058	0.122	0.5	Molecular Function	GO:0004420	hydroxymethylglutaryl-CoA reductase (NADPH) activity	0.11058	0.351587	0	1	1	2
GO:0004445 inositol-polyphosphate 5-phosphatase activity	1	0.11058	0.122	0.5	Molecular Function	GO:0004445	inositol-polyphosphate 5-phosphatase activity	0.11058	0.351587	0	1	1	2
GO:0004675 transmembrane receptor protein serine/threonine kinase activity	1	0.11058	0.122	0.5	Molecular Function	GO:0004675	transmembrane receptor protein serine/threonine kinase activity	0.11058	0.351587	0	1	1	2
GO:0004703 G-protein coupled receptor kinase activity	1	0.11058	0.122	0.5	Molecular Function	GO:0004703	G-protein coupled receptor kinase activity	0.11058	0.351587	0	1	1	2
GO:0004837 tyrosine decarboxylase activity	1	0.11058	0.122	0.5	Molecular Function	GO:0004837	tyrosine decarboxylase activity	0.11058	0.351587	1	0	1	2
GO:0008115 sarcosine oxidase activity	1	0.11058	0.122	0.5	Molecular Function	GO:0008115	sarcosine oxidase activity	0.11058	0.351587	0	1	1	2
GO:0008395 steroid hydroxylase activity	1	0.11058	0.122	0.5	Molecular Function	GO:0008395	steroid hydroxylase activity	0.11058	0.351587	0	1	1	2
GO:0008710 8-amino-7-oxononanoate synthase activity	1	0.11058	0.122	0.5	Molecular Function	GO:0008710	8-amino-7-oxononanoate synthase activity	0.11058	0.351587	0	1	1	2
GO:0010334 sesquiterpene synthase activity	1	0.11058	0.122	0.5	Molecular Function	GO:0010334	sesquiterpene synthase activity	0.11058	0.351587	0	1	1	2
GO:0015105 arsenite transmembrane transporter activity	1	0.11058	0.122	0.5	Molecular Function	GO:0015105	arsenite transmembrane transporter activity	0.11058	0.351587	1	0	1	2
GO:0016920 pyroglutamyl-peptidase activity	1	0.11058	0.122	0.5	Molecular Function	GO:0016920	pyroglutamyl-peptidase activity	0.11058	0.351587	1	0	1	2
GO:0031320 hexitol dehydrogenase activity	1	0.11058	0.122	0.5	Molecular Function	GO:0031320	hexitol dehydrogenase activity	0.11058	0.351587	0	1	1	2
GO:0032050 clathrin heavy chain binding	1	0.11058	0.122	0.5	Molecular Function	GO:0032050	clathrin heavy chain binding	0.11058	0.351587	0	1	1	2
GO:0033773 isoflavone 2'-hydroxylase activity	1	0.11058	0.122	0.5	Molecular Function	GO:0033773	isoflavone 2'-hydroxylase activity	0.11058	0.351587	1	0	1	2
GO:0034480 phosphatidylcholine phospholipase C activity	1	0.11058	0.122	0.5	Molecular Function	GO:0034480	phosphatidylcholine phospholipase C activity	0.11058	0.351587	0	1	1	2
GO:0046029 mannitol dehydrogenase activity	1	0.11058	0.122	0.5	Molecular Function	GO:0046029	mannitol dehydrogenase activity	0.11058	0.351587	0	1	1	2
GO:0046030 inositol trisphosphate phosphatase activity	1	0.11058	0.122	0.5	Molecular Function	GO:0046030	inositol trisphosphate phosphatase activity	0.11058	0.351587	0	1	1	2
GO:0047513 1,2-alpha-L-fucosidase activity	1	0.11058	0.122	0.5	Molecular Function	GO:0047513	1,2-alpha-L-fucosidase activity	0.11058	0.351587	0	1	1	2
GO:0047918 GDP-mannose 3,5-epimerase activity	1	0.11058	0.122	0.5	Molecular Function	GO:0047918	GDP-mannose 3,5-epimerase activity	0.11058	0.351587	0	1	1	2
GO:0052658 inositol-1,4,5-trisphosphate 5-phosphatase activity	1	0.11058	0.122	0.5	Molecular Function	GO:0052658	inositol-1,4,5-trisphosphate 5-phosphatase activity	0.11058	0.351587	0	1	1	2
GO:0052659 inositol-1,3,4,5-tetrakisphosphate 5-phosphatase activity	1	0.11058	0.122	0.5	Molecular Function	GO:0052659	inositol-1,3,4,5-tetrakisphosphate 5-phosphatase activity	0.11058	0.351587	0	1	1	2
GO:0052743 inositol tetrakisphosphate phosphatase activity	1	0.11058	0.122	0.5	Molecular Function	GO:0052743	inositol tetrakisphosphate phosphatase activity	0.11058	0.351587	0	1	1	2
GO:0030554 adenyl nucleotide binding	157	0.113611	19.123	0.062	Molecular Function	GO:0030554	adenyl nucleotide binding	0.113611	0.358955	40	117	157	2525
GO:0008061 chitin binding	3	0.114055	0.365	0.143	Molecular Function	GO:0008061	chitin binding	0.114055	0.358955	1	2	3	21
GO:0051275 beta-glucan catabolic process	4	0.0448765	0.543	0.167	Biological Process	GO:0051275	beta-glucan catabolic process	0.0448765	0.360882	0	4	4	24
GO:0009860 pollen tube growth	3	0.0503035	0.408	0.2	Biological Process	GO:0009860	pollen tube growth	0.0503035	0.361739	0	3	3	15
GO:0015994 chlorophyll metabolic process	4	0.0511021	0.543	0.16	Biological Process	GO:0015994	chlorophyll metabolic process	0.0511021	0.361739	0	4	4	25
GO:0048868 pollen tube development	4	0.0511021	0.543	0.16	Biological Process	GO:0048868	pollen tube development	0.0511021	0.361739	0	4	4	25
GO:0040007 growth	12	0.0530553	1.63	0.096	Biological Process	GO:0040007	growth	0.0530553	0.361739	1	11	12	125
GO:0048519 negative regulation of biological process	28	0.0541597	3.804	0.078	Biological Process	GO:0048519	negative regulation of biological process	0.0541597	0.361739	6	22	28	357
GO:0010167 response to nitrate	2	0.0563364	0.272	0.286	Biological Process	GO:0010167	response to nitrate	0.0563364	0.361739	1	1	2	7
GO:0006562 proline catabolic process	1	0.0570322	0.136	1	Biological Process	GO:0006562	proline catabolic process	0.0570322	0.361739	0	1	1	1
GO:0006654 phosphatidic acid biosynthetic process	1	0.0570322	0.136	1	Biological Process	GO:0006654	phosphatidic acid biosynthetic process	0.0570322	0.361739	0	1	1	1
GO:0006909 phagocytosis	1	0.0570322	0.136	1	Biological Process	GO:0006909	phagocytosis	0.0570322	0.361739	0	1	1	1
GO:0007167 enzyme linked receptor protein signaling pathway	1	0.0570322	0.136	1	Biological Process	GO:0007167	enzyme linked receptor protein signaling pathway	0.0570322	0.361739	0	1	1	1
GO:0007178 transmembrane receptor protein serine/threonine kinase signaling pathway	1	0.0570322	0.136	1	Biological Process	GO:0007178	transmembrane receptor protein serine/threonine kinase signaling pathway	0.0570322	0.361739	0	1	1	1
GO:0015700 arsenite transport	1	0.0570322	0.136	1	Biological Process	GO:0015700	arsenite transport	0.0570322	0.361739	1	0	1	1
GO:0015871 choline transport	1	0.0570322	0.136	1	Biological Process	GO:0015871	choline transport	0.0570322	0.361739	0	1	1	1
GO:0015942 formate metabolic process	1	0.0570322	0.136	1	Biological Process	GO:0015942	formate metabolic process	0.0570322	0.361739	1	0	1	1
GO:0016137 glycoside metabolic process	1	0.0570322	0.136	1	Biological Process	GO:0016137	glycoside metabolic process	0.0570322	0.361739	0	1	1	1
GO:0016138 glycoside biosynthetic process	1	0.0570322	0.136	1	Biological Process	GO:0016138	glycoside biosynthetic process	0.0570322	0.361739	0	1	1	1
GO:0016477 cell migration	1	0.0570322	0.136	1	Biological Process	GO:0016477	cell migration	0.0570322	0.361739	0	1	1	1
GO:0030334 regulation of cell migration	1	0.0570322	0.136	1	Biological Process	GO:0030334	regulation of cell migration	0.0570322	0.361739	0	1	1	1
GO:0032973 amino acid export	1	0.0570322	0.136	1	Biological Process	GO:0032973	amino acid export	0.0570322	0.361739	0	1	1	1
GO:0033302 quercetin O-glucoside metabolic process	1	0.0570322	0.136	1	Biological Process	GO:0033302	quercetin O-glucoside metabolic process	0.0570322	0.361739	0	1	1	1
GO:0033303 quercetin O-glucoside biosynthetic process	1	0.0570322	0.136	1	Biological Process	GO:0033303	quercetin O-glucoside biosynthetic process	0.0570322	0.361739	0	1	1	1
GO:0033329 kaempferol O-glucoside metabolic process	1	0.0570322	0.136	1	Biological Process	GO:0033329	kaempferol O-glucoside metabolic process	0.0570322	0.361739	0	1	1	1
GO:0033330 kaempferol O-glucoside biosynthetic process	1	0.0570322	0.136	1	Biological Process	GO:0033330	kaempferol O-glucoside biosynthetic process	0.0570322	0.361739	0	1	1	1
GO:0033485 cyanidin 3-O-glucoside biosynthetic process	1	0.0570322	0.136	1	Biological Process	GO:0033485	cyanidin 3-O-glucoside biosynthetic process	0.0570322	0.361739	0	1	1	1
GO:0040012 regulation of locomotion	1	0.0570322	0.136	1	Biological Process	GO:0040012	regulation of locomotion	0.0570322	0.361739	0	1	1	1
GO:0042183 formate catabolic process	1	0.0570322	0.136	1	Biological Process	GO:0042183	formate catabolic process	0.0570322	0.361739	1	0	1	1
GO:0045168 cell-cell signaling involved in cell fate commitment	1	0.0570322	0.136	1	Biological Process	GO:0045168	cell-cell signaling involved in cell fate commitment	0.0570322	0.361739	0	1	1	1
GO:0045848 positive regulation of nitrogen utilization	1	0.0570322	0.136	1	Biological Process	GO:0045848	positive regulation of nitrogen utilization	0.0570322	0.361739	0	1	1	1
GO:0046473 phosphatidic acid metabolic process	1	0.0570322	0.136	1	Biological Process	GO:0046473	phosphatidic acid metabolic process	0.0570322	0.361739	0	1	1	1
GO:0048629 trichome patterning	1	0.0570322	0.136	1	Biological Process	GO:0048629	trichome patterning	0.0570322	0.361739	0	1	1	1
GO:0048838 release of seed from dormancy	1	0.0570322	0.136	1	Biological Process	GO:0048838	release of seed from dormancy	0.0570322	0.361739	0	1	1	1
GO:0048870 cell motility	1	0.0570322	0.136	1	Biological Process	GO:0048870	cell motility	0.0570322	0.361739	0	1	1	1
GO:0050764 regulation of phagocytosis	1	0.0570322	0.136	1	Biological Process	GO:0050764	regulation of phagocytosis	0.0570322	0.361739	0	1	1	1
GO:0051270 regulation of cellular component movement	1	0.0570322	0.136	1	Biological Process	GO:0051270	regulation of cellular component movement	0.0570322	0.361739	0	1	1	1
GO:0051365 cellular response to potassium ion starvation	1	0.0570322	0.136	1	Biological Process	GO:0051365	cellular response to potassium ion starvation	0.0570322	0.361739	0	1	1	1
GO:0051674 localization of cell	1	0.0570322	0.136	1	Biological Process	GO:0051674	localization of cell	0.0570322	0.361739	0	1	1	1
GO:0071486 cellular response to high light intensity	1	0.0570322	0.136	1	Biological Process	GO:0071486	cellular response to high light intensity	0.0570322	0.361739	0	1	1	1
GO:0080165 callose deposition in phloem sieve plate	1	0.0570322	0.136	1	Biological Process	GO:0080165	callose deposition in phloem sieve plate	0.0570322	0.361739	0	1	1	1
GO:0090603 sieve element differentiation	1	0.0570322	0.136	1	Biological Process	GO:0090603	sieve element differentiation	0.0570322	0.361739	0	1	1	1
GO:0097438 exit from dormancy	1	0.0570322	0.136	1	Biological Process	GO:0097438	exit from dormancy	0.0570322	0.361739	0	1	1	1
GO:1901038 cyanidin 3-O-glucoside metabolic process	1	0.0570322	0.136	1	Biological Process	GO:1901038	cyanidin 3-O-glucoside metabolic process	0.0570322	0.361739	0	1	1	1
GO:1901804 beta-glucoside metabolic process	1	0.0570322	0.136	1	Biological Process	GO:1901804	beta-glucoside metabolic process	0.0570322	0.361739	0	1	1	1
GO:1901806 beta-glucoside biosynthetic process	1	0.0570322	0.136	1	Biological Process	GO:1901806	beta-glucoside biosynthetic process	0.0570322	0.361739	0	1	1	1
GO:2000145 regulation of cell motility	1	0.0570322	0.136	1	Biological Process	GO:2000145	regulation of cell motility	0.0570322	0.361739	0	1	1	1
GO:2000605 positive regulation of secondary growth	1	0.0570322	0.136	1	Biological Process	GO:2000605	positive regulation of secondary growth	0.0570322	0.361739	0	1	1	1
GO:0016701 oxidoreductase activity, acting on single donors with incorporation of molecular oxygen	6	0.117677	0.731	0.102	Molecular Function	GO:0016701	oxidoreductase activity, acting on single donors with incorporation of molecular oxygen	0.117677	0.368484	2	4	6	59
GO:0046434 organophosphate catabolic process	3	0.0593711	0.408	0.188	Biological Process	GO:0046434	organophosphate catabolic process	0.0593711	0.374815	0	3	3	16
GO:0032440 2-alkenal reductase [NAD(P)] activity	11	0.126563	1.34	0.084	Molecular Function	GO:0032440	2-alkenal reductase [NAD(P)] activity	0.126563	0.386651	3	8	11	131
GO:0003950 NAD+ ADP-ribosyltransferase activity	2	0.126597	0.244	0.182	Molecular Function	GO:0003950	NAD+ ADP-ribosyltransferase activity	0.126597	0.386651	0	2	2	11
GO:0004089 carbonate dehydratase activity	2	0.126597	0.244	0.182	Molecular Function	GO:0004089	carbonate dehydratase activity	0.126597	0.386651	0	2	2	11
GO:0015116 sulfate transmembrane transporter activity	2	0.126597	0.244	0.182	Molecular Function	GO:0015116	sulfate transmembrane transporter activity	0.126597	0.386651	0	2	2	11
GO:0016744 transferase activity, transferring aldehyde or ketonic groups	2	0.126597	0.244	0.182	Molecular Function	GO:0016744	transferase activity, transferring aldehyde or ketonic groups	0.126597	0.386651	0	2	2	11
GO:0009524 phragmoplast	3	0.048397	0.442	0.2	Cellular Component	GO:0009524	phragmoplast	0.048397	0.393851	0	3	3	15
GO:0009845 seed germination	5	0.0630253	0.679	0.132	Biological Process	GO:0009845	seed germination	0.0630253	0.396033	0	5	5	38
GO:0000904 cell morphogenesis involved in differentiation	4	0.0648887	0.543	0.148	Biological Process	GO:0000904	cell morphogenesis involved in differentiation	0.0648887	0.405855	0	4	4	27
GO:0016788 hydrolase activity, acting on ester bonds	45	0.136731	5.481	0.067	Molecular Function	GO:0016788	hydrolase activity, acting on ester bonds	0.136731	0.415554	2	43	45	669
GO:0000792 heterochromatin	1	0.0561575	0.147	1	Cellular Component	GO:0000792	heterochromatin	0.0561575	0.427521	0	1	1	1
GO:0097218 sieve plate	1	0.0561575	0.147	1	Cellular Component	GO:0097218	sieve plate	0.0561575	0.427521	0	1	1	1
GO:0016772 transferase activity, transferring phosphorus-containing groups	112	0.145531	13.642	0.063	Molecular Function	GO:0016772	transferase activity, transferring phosphorus-containing groups	0.145531	0.430256	31	81	112	1789
GO:0000030 mannosyltransferase activity	2	0.146426	0.244	0.167	Molecular Function	GO:0000030	mannosyltransferase activity	0.146426	0.430256	0	2	2	12
GO:0004743 pyruvate kinase activity	2	0.146426	0.244	0.167	Molecular Function	GO:0004743	pyruvate kinase activity	0.146426	0.430256	0	2	2	12
GO:0016832 aldehyde-lyase activity	2	0.146426	0.244	0.167	Molecular Function	GO:0016832	aldehyde-lyase activity	0.146426	0.430256	0	2	2	12
GO:0016899 oxidoreductase activity, acting on the CH-OH group of donors, oxygen as acceptor	2	0.146426	0.244	0.167	Molecular Function	GO:0016899	oxidoreductase activity, acting on the CH-OH group of donors, oxygen as acceptor	0.146426	0.430256	0	2	2	12
GO:0030955 potassium ion binding	2	0.146426	0.244	0.167	Molecular Function	GO:0030955	potassium ion binding	0.146426	0.430256	0	2	2	12
GO:0031420 alkali metal ion binding	2	0.146426	0.244	0.167	Molecular Function	GO:0031420	alkali metal ion binding	0.146426	0.430256	0	2	2	12
GO:0016638 oxidoreductase activity, acting on the CH-NH2 group of donors	3	0.153576	0.365	0.125	Molecular Function	GO:0016638	oxidoreductase activity, acting on the CH-NH2 group of donors	0.153576	0.432661	0	3	3	24
GO:0016799 hydrolase activity, hydrolyzing N-glycosyl compounds	3	0.153576	0.365	0.125	Molecular Function	GO:0016799	hydrolase activity, hydrolyzing N-glycosyl compounds	0.153576	0.432661	0	3	3	24
GO:0035639 purine ribonucleoside triphosphate binding	150	0.157721	18.27	0.061	Molecular Function	GO:0035639	purine ribonucleoside triphosphate binding	0.157721	0.432661	37	113	150	2443
GO:0003840 gamma-glutamyltransferase activity	1	0.161201	0.122	0.333	Molecular Function	GO:0003840	gamma-glutamyltransferase activity	0.161201	0.432661	0	1	1	3
GO:0003844 1,4-alpha-glucan branching enzyme activity	1	0.161201	0.122	0.333	Molecular Function	GO:0003844	1,4-alpha-glucan branching enzyme activity	0.161201	0.432661	0	1	1	3
GO:0003855 3-dehydroquinate dehydratase activity	1	0.161201	0.122	0.333	Molecular Function	GO:0003855	3-dehydroquinate dehydratase activity	0.161201	0.432661	0	1	1	3
GO:0003923 GPI-anchor transamidase activity	1	0.161201	0.122	0.333	Molecular Function	GO:0003923	GPI-anchor transamidase activity	0.161201	0.432661	1	0	1	3
GO:0004348 glucosylceramidase activity	1	0.161201	0.122	0.333	Molecular Function	GO:0004348	glucosylceramidase activity	0.161201	0.432661	0	1	1	3
GO:0004764 shikimate 3-dehydrogenase (NADP+) activity	1	0.161201	0.122	0.333	Molecular Function	GO:0004764	shikimate 3-dehydrogenase (NADP+) activity	0.161201	0.432661	0	1	1	3
GO:0004816 asparagine-tRNA ligase activity	1	0.161201	0.122	0.333	Molecular Function	GO:0004816	asparagine-tRNA ligase activity	0.161201	0.432661	0	1	1	3
GO:0005231 excitatory extracellular ligand-gated ion channel activity	1	0.161201	0.122	0.333	Molecular Function	GO:0005231	excitatory extracellular ligand-gated ion channel activity	0.161201	0.432661	0	1	1	3
GO:0005234 extracellular-glutamate-gated ion channel activity	1	0.161201	0.122	0.333	Molecular Function	GO:0005234	extracellular-glutamate-gated ion channel activity	0.161201	0.432661	0	1	1	3
GO:0008661 1-deoxy-D-xylulose-5-phosphate synthase activity	1	0.161201	0.122	0.333	Molecular Function	GO:0008661	1-deoxy-D-xylulose-5-phosphate synthase activity	0.161201	0.432661	0	1	1	3
GO:0008970 phosphatidylcholine 1-acylhydrolase activity	1	0.161201	0.122	0.333	Molecular Function	GO:0008970	phosphatidylcholine 1-acylhydrolase activity	0.161201	0.432661	0	1	1	3
GO:0016623 oxidoreductase activity, acting on the aldehyde or oxo group of donors, oxygen as acceptor	1	0.161201	0.122	0.333	Molecular Function	GO:0016623	oxidoreductase activity, acting on the aldehyde or oxo group of donors, oxygen as acceptor	0.161201	0.432661	0	1	1	3
GO:0016985 mannan endo-1,4-beta-mannosidase activity	1	0.161201	0.122	0.333	Molecular Function	GO:0016985	mannan endo-1,4-beta-mannosidase activity	0.161201	0.432661	0	1	1	3
GO:0033771 licodione synthase activity	1	0.161201	0.122	0.333	Molecular Function	GO:0033771	licodione synthase activity	0.161201	0.432661	0	1	1	3
GO:0046593 mandelonitrile lyase activity	1	0.161201	0.122	0.333	Molecular Function	GO:0046593	mandelonitrile lyase activity	0.161201	0.432661	0	1	1	3
GO:0050162 oxalate oxidase activity	1	0.161201	0.122	0.333	Molecular Function	GO:0050162	oxalate oxidase activity	0.161201	0.432661	0	1	1	3
GO:0052634 C-19 gibberellin 2-beta-dioxygenase activity	1	0.161201	0.122	0.333	Molecular Function	GO:0052634	C-19 gibberellin 2-beta-dioxygenase activity	0.161201	0.432661	0	1	1	3
GO:0008152 metabolic process	579	0.0696741	78.668	0.059	Biological Process	GO:0008152	metabolic process	0.0696741	0.433777	115	464	579	9855
GO:0030145 manganese ion binding	5	0.162919	0.609	0.098	Molecular Function	GO:0030145	manganese ion binding	0.162919	0.435388	0	5	5	51
GO:0019104 DNA N-glycosylase activity	2	0.166828	0.244	0.154	Molecular Function	GO:0019104	DNA N-glycosylase activity	0.166828	0.44392	0	2	2	13
GO:0016702 oxidoreductase activity, acting on single donors with incorporation of molecular oxygen, incorporation of two atoms of oxygen	4	0.168198	0.487	0.105	Molecular Function	GO:0016702	oxidoreductase activity, acting on single donors with incorporation of molecular oxygen, incorporation of two atoms of oxygen	0.168198	0.445653	1	3	4	38
GO:0051510 regulation of unidimensional cell growth	2	0.072337	0.272	0.25	Biological Process	GO:0051510	regulation of unidimensional cell growth	0.072337	0.44829	0	2	2	8
GO:0072509 divalent inorganic cation transmembrane transporter activity	5	0.172421	0.609	0.096	Molecular Function	GO:0072509	divalent inorganic cation transmembrane transporter activity	0.172421	0.454897	0	5	5	52
GO:0016746 transferase activity, transferring acyl groups	27	0.175653	3.289	0.069	Molecular Function	GO:0016746	transferase activity, transferring acyl groups	0.175653	0.461461	4	23	27	392
GO:0001882 nucleoside binding	167	0.176872	20.341	0.061	Molecular Function	GO:0001882	nucleoside binding	0.176872	0.462704	41	126	167	2748
GO:0044877 macromolecular complex binding	14	0.17926	1.705	0.075	Molecular Function	GO:0044877	macromolecular complex binding	0.17926	0.466713	0	14	14	187
GO:0001871 pattern binding	9	0.180663	1.096	0.081	Molecular Function	GO:0001871	pattern binding	0.180663	0.466713	3	6	9	111
GO:0030247 polysaccharide binding	9	0.180663	1.096	0.081	Molecular Function	GO:0030247	polysaccharide binding	0.180663	0.466713	3	6	9	111
GO:0015297 antiporter activity	10	0.186706	1.218	0.079	Molecular Function	GO:0015297	antiporter activity	0.186706	0.471096	1	9	10	127
GO:0016703 oxidoreductase activity, acting on single donors with incorporation of molecular oxygen, incorporation of one atom of oxygen (internal monooxygenases or internal mixed function oxidases)	2	0.187674	0.244	0.143	Molecular Function	GO:0016703	oxidoreductase activity, acting on single donors with incorporation of molecular oxygen, incorporation of one atom of oxygen (internal monooxygenases or internal mixed function oxidases)	0.187674	0.471096	1	1	2	14
GO:1901682 sulfur compound transmembrane transporter activity	2	0.187674	0.244	0.143	Molecular Function	GO:1901682	sulfur compound transmembrane transporter activity	0.187674	0.471096	0	2	2	14
GO:0001883 purine nucleoside binding	166	0.188225	20.219	0.061	Molecular Function	GO:0001883	purine nucleoside binding	0.188225	0.471096	41	125	166	2739
GO:0032550 purine ribonucleoside binding	166	0.188225	20.219	0.061	Molecular Function	GO:0032550	purine ribonucleoside binding	0.188225	0.471096	41	125	166	2739
GO:0032555 purine ribonucleotide binding	166	0.188225	20.219	0.061	Molecular Function	GO:0032555	purine ribonucleotide binding	0.188225	0.471096	41	125	166	2739
GO:0017076 purine nucleotide binding	166	0.192513	20.219	0.061	Molecular Function	GO:0017076	purine nucleotide binding	0.192513	0.471096	41	125	166	2742
GO:0097367 carbohydrate derivative binding	170	0.195799	20.706	0.06	Molecular Function	GO:0097367	carbohydrate derivative binding	0.195799	0.471096	42	128	170	2813
GO:0032549 ribonucleoside binding	166	0.199785	20.219	0.06	Molecular Function	GO:0032549	ribonucleoside binding	0.199785	0.471096	41	125	166	2747
GO:0030246 carbohydrate binding	18	0.208137	2.192	0.07	Molecular Function	GO:0030246	carbohydrate binding	0.208137	0.471096	3	15	18	256
GO:0048038 quinone binding	2	0.208849	0.244	0.133	Molecular Function	GO:0048038	quinone binding	0.208849	0.471096	0	2	2	15
GO:0003885 D-arabinono-1,4-lactone oxidase activity	1	0.208945	0.122	0.25	Molecular Function	GO:0003885	D-arabinono-1,4-lactone oxidase activity	0.208945	0.471096	0	1	1	4
GO:0003886 DNA (cytosine-5-)-methyltransferase activity	1	0.208945	0.122	0.25	Molecular Function	GO:0003886	DNA (cytosine-5-)-methyltransferase activity	0.208945	0.471096	0	1	1	4
GO:0003960 NADPH:quinone reductase activity	1	0.208945	0.122	0.25	Molecular Function	GO:0003960	NADPH:quinone reductase activity	0.208945	0.471096	1	0	1	4
GO:0003984 acetolactate synthase activity	1	0.208945	0.122	0.25	Molecular Function	GO:0003984	acetolactate synthase activity	0.208945	0.471096	0	1	1	4
GO:0004332 fructose-bisphosphate aldolase activity	1	0.208945	0.122	0.25	Molecular Function	GO:0004332	fructose-bisphosphate aldolase activity	0.208945	0.471096	0	1	1	4
GO:0004367 glycerol-3-phosphate dehydrogenase [NAD+] activity	1	0.208945	0.122	0.25	Molecular Function	GO:0004367	glycerol-3-phosphate dehydrogenase [NAD+] activity	0.208945	0.471096	0	1	1	4
GO:0004478 methionine adenosyltransferase activity	1	0.208945	0.122	0.25	Molecular Function	GO:0004478	methionine adenosyltransferase activity	0.208945	0.471096	0	1	1	4
GO:0004567 beta-mannosidase activity	1	0.208945	0.122	0.25	Molecular Function	GO:0004567	beta-mannosidase activity	0.208945	0.471096	0	1	1	4
GO:0004617 phosphoglycerate dehydrogenase activity	1	0.208945	0.122	0.25	Molecular Function	GO:0004617	phosphoglycerate dehydrogenase activity	0.208945	0.471096	1	0	1	4
GO:0004861 cyclin-dependent protein serine/threonine kinase inhibitor activity	1	0.208945	0.122	0.25	Molecular Function	GO:0004861	cyclin-dependent protein serine/threonine kinase inhibitor activity	0.208945	0.471096	0	1	1	4
GO:0008353 RNA polymerase II carboxy-terminal domain kinase activity	1	0.208945	0.122	0.25	Molecular Function	GO:0008353	RNA polymerase II carboxy-terminal domain kinase activity	0.208945	0.471096	0	1	1	4
GO:0009008 DNA-methyltransferase activity	1	0.208945	0.122	0.25	Molecular Function	GO:0009008	DNA-methyltransferase activity	0.208945	0.471096	0	1	1	4
GO:0016851 magnesium chelatase activity	1	0.208945	0.122	0.25	Molecular Function	GO:0016851	magnesium chelatase activity	0.208945	0.471096	0	1	1	4
GO:0030291 protein serine/threonine kinase inhibitor activity	1	0.208945	0.122	0.25	Molecular Function	GO:0030291	protein serine/threonine kinase inhibitor activity	0.208945	0.471096	0	1	1	4
GO:0030410 nicotianamine synthase activity	1	0.208945	0.122	0.25	Molecular Function	GO:0030410	nicotianamine synthase activity	0.208945	0.471096	0	1	1	4
GO:0045543 gibberellin 2-beta-dioxygenase activity	1	0.208945	0.122	0.25	Molecular Function	GO:0045543	gibberellin 2-beta-dioxygenase activity	0.208945	0.471096	0	1	1	4
GO:0046524 sucrose-phosphate synthase activity	1	0.208945	0.122	0.25	Molecular Function	GO:0046524	sucrose-phosphate synthase activity	0.208945	0.471096	0	1	1	4
GO:0046577 long-chain-alcohol oxidase activity	1	0.208945	0.122	0.25	Molecular Function	GO:0046577	long-chain-alcohol oxidase activity	0.208945	0.471096	0	1	1	4
GO:0047714 galactolipase activity	1	0.208945	0.122	0.25	Molecular Function	GO:0047714	galactolipase activity	0.208945	0.471096	0	1	1	4
GO:0050616 secologanin synthase activity	1	0.208945	0.122	0.25	Molecular Function	GO:0050616	secologanin synthase activity	0.208945	0.471096	0	1	1	4
GO:0051002 ligase activity, forming nitrogen-metal bonds	1	0.208945	0.122	0.25	Molecular Function	GO:0051002	ligase activity, forming nitrogen-metal bonds	0.208945	0.471096	0	1	1	4
GO:0051003 ligase activity, forming nitrogen-metal bonds, forming coordination complexes	1	0.208945	0.122	0.25	Molecular Function	GO:0051003	ligase activity, forming nitrogen-metal bonds, forming coordination complexes	0.208945	0.471096	0	1	1	4
GO:0051745 4-hydroxy-3-methylbut-2-en-1-yl diphosphate reductase activity	1	0.208945	0.122	0.25	Molecular Function	GO:0051745	4-hydroxy-3-methylbut-2-en-1-yl diphosphate reductase activity	0.208945	0.471096	0	1	1	4
GO:0016709 oxidoreductase activity, acting on paired donors, with incorporation or reduction of molecular oxygen, NAD(P)H as one donor, and incorporation of one atom of oxygen	8	0.208954	0.974	0.08	Molecular Function	GO:0016709	oxidoreductase activity, acting on paired donors, with incorporation or reduction of molecular oxygen, NAD(P)H as one donor, and incorporation of one atom of oxygen	0.208954	0.471096	3	5	8	100
GO:0004702 receptor signaling protein serine/threonine kinase activity	5	0.212388	0.609	0.089	Molecular Function	GO:0004702	receptor signaling protein serine/threonine kinase activity	0.212388	0.477105	0	5	5	56
GO:0004185 serine-type carboxypeptidase activity	4	0.215153	0.487	0.095	Molecular Function	GO:0004185	serine-type carboxypeptidase activity	0.215153	0.48157	0	4	4	42
GO:0044283 small molecule biosynthetic process	29	0.0782308	3.94	0.075	Biological Process	GO:0044283	small molecule biosynthetic process	0.0782308	0.482602	2	27	29	386
GO:0005509 calcium ion binding	17	0.217455	2.071	0.07	Molecular Function	GO:0005509	calcium ion binding	0.217455	0.484972	3	14	17	242
GO:0008509 anion transmembrane transporter activity	10	0.225729	1.218	0.075	Molecular Function	GO:0008509	anion transmembrane transporter activity	0.225729	0.501621	3	7	10	133
GO:0090351 seedling development	5	0.0820486	0.679	0.122	Biological Process	GO:0090351	seedling development	0.0820486	0.503853	0	5	5	41
GO:0005388 calcium-transporting ATPase activity	2	0.230247	0.244	0.125	Molecular Function	GO:0005388	calcium-transporting ATPase activity	0.230247	0.508017	0	2	2	16
GO:0016641 oxidoreductase activity, acting on the CH-NH2 group of donors, oxygen as acceptor	2	0.230247	0.244	0.125	Molecular Function	GO:0016641	oxidoreductase activity, acting on the CH-NH2 group of donors, oxygen as acceptor	0.230247	0.508017	0	2	2	16
GO:0044248 cellular catabolic process	44	0.0837317	5.978	0.071	Biological Process	GO:0044248	cellular catabolic process	0.0837317	0.511862	5	39	44	624
GO:0008238 exopeptidase activity	7	0.234122	0.853	0.08	Molecular Function	GO:0008238	exopeptidase activity	0.234122	0.513343	1	6	7	88
GO:0016747 transferase activity, transferring acyl groups other than amino-acyl groups	24	0.234316	2.923	0.067	Molecular Function	GO:0016747	transferase activity, transferring acyl groups other than amino-acyl groups	0.234316	0.513343	4	20	24	359
GO:0015291 secondary active transmembrane transporter activity	13	0.243297	1.583	0.071	Molecular Function	GO:0015291	secondary active transmembrane transporter activity	0.243297	0.516275	2	11	13	183
GO:0051287 NAD binding	5	0.244104	0.609	0.085	Molecular Function	GO:0051287	NAD binding	0.244104	0.516275	1	4	5	59
GO:0016628 oxidoreductase activity, acting on the CH-CH group of donors, NAD or NADP as acceptor	11	0.247966	1.34	0.072	Molecular Function	GO:0016628	oxidoreductase activity, acting on the CH-CH group of donors, NAD or NADP as acceptor	0.247966	0.516275	3	8	11	152
GO:0032553 ribonucleotide binding	166	0.248252	20.219	0.06	Molecular Function	GO:0032553	ribonucleotide binding	0.248252	0.516275	41	125	166	2778
GO:0017111 nucleoside-triphosphatase activity	37	0.249784	4.507	0.064	Molecular Function	GO:0017111	nucleoside-triphosphatase activity	0.249784	0.516275	4	33	37	578
GO:0016830 carbon-carbon lyase activity	7	0.251414	0.853	0.078	Molecular Function	GO:0016830	carbon-carbon lyase activity	0.251414	0.516275	1	6	7	90
GO:0004784 superoxide dismutase activity	2	0.251774	0.244	0.118	Molecular Function	GO:0004784	superoxide dismutase activity	0.251774	0.516275	0	2	2	17
GO:0016721 oxidoreductase activity, acting on superoxide radicals as acceptor	2	0.251774	0.244	0.118	Molecular Function	GO:0016721	oxidoreductase activity, acting on superoxide radicals as acceptor	0.251774	0.516275	0	2	2	17
GO:0000702 oxidized base lesion DNA N-glycosylase activity	1	0.253974	0.122	0.2	Molecular Function	GO:0000702	oxidized base lesion DNA N-glycosylase activity	0.253974	0.516275	0	1	1	5
GO:0003917 DNA topoisomerase type I activity	1	0.253974	0.122	0.2	Molecular Function	GO:0003917	DNA topoisomerase type I activity	0.253974	0.516275	0	1	1	5
GO:0004066 asparagine synthase (glutamine-hydrolyzing) activity	1	0.253974	0.122	0.2	Molecular Function	GO:0004066	asparagine synthase (glutamine-hydrolyzing) activity	0.253974	0.516275	1	0	1	5
GO:0004470 malic enzyme activity	1	0.253974	0.122	0.2	Molecular Function	GO:0004470	malic enzyme activity	0.253974	0.516275	0	1	1	5
GO:0004471 malate dehydrogenase (decarboxylating) (NAD+) activity	1	0.253974	0.122	0.2	Molecular Function	GO:0004471	malate dehydrogenase (decarboxylating) (NAD+) activity	0.253974	0.516275	0	1	1	5
GO:0004563 beta-N-acetylhexosaminidase activity	1	0.253974	0.122	0.2	Molecular Function	GO:0004563	beta-N-acetylhexosaminidase activity	0.253974	0.516275	0	1	1	5
GO:0004806 triglyceride lipase activity	1	0.253974	0.122	0.2	Molecular Function	GO:0004806	triglyceride lipase activity	0.253974	0.516275	0	1	1	5
GO:0005199 structural constituent of cell wall	1	0.253974	0.122	0.2	Molecular Function	GO:0005199	structural constituent of cell wall	0.253974	0.516275	0	1	1	5
GO:0005384 manganese ion transmembrane transporter activity	1	0.253974	0.122	0.2	Molecular Function	GO:0005384	manganese ion transmembrane transporter activity	0.253974	0.516275	0	1	1	5
GO:0008083 growth factor activity	1	0.253974	0.122	0.2	Molecular Function	GO:0008083	growth factor activity	0.253974	0.516275	1	0	1	5
GO:0010295 (+)-abscisic acid 8'-hydroxylase activity	1	0.253974	0.122	0.2	Molecular Function	GO:0010295	(+)-abscisic acid 8'-hydroxylase activity	0.253974	0.516275	0	1	1	5
GO:0016647 oxidoreductase activity, acting on the CH-NH group of donors, oxygen as acceptor	1	0.253974	0.122	0.2	Molecular Function	GO:0016647	oxidoreductase activity, acting on the CH-NH group of donors, oxygen as acceptor	0.253974	0.516275	0	1	1	5
GO:0050630 (iso)eugenol O-methyltransferase activity	1	0.253974	0.122	0.2	Molecular Function	GO:0050630	(iso)eugenol O-methyltransferase activity	0.253974	0.516275	0	1	1	5
GO:0052745 inositol phosphate phosphatase activity	1	0.253974	0.122	0.2	Molecular Function	GO:0052745	inositol phosphate phosphatase activity	0.253974	0.516275	0	1	1	5
GO:0051336 regulation of hydrolase activity	12	0.0877809	1.63	0.088	Biological Process	GO:0051336	regulation of hydrolase activity	0.0877809	0.534198	5	7	12	136
GO:0009414 response to water deprivation	4	0.088799	0.543	0.133	Biological Process	GO:0009414	response to water deprivation	0.088799	0.53797	1	3	4	30
GO:0016836 hydro-lyase activity	5	0.2659	0.609	0.082	Molecular Function	GO:0016836	hydro-lyase activity	0.2659	0.538752	0	5	5	61
GO:0009407 toxin catabolic process	3	0.0906756	0.408	0.158	Biological Process	GO:0009407	toxin catabolic process	0.0906756	0.542048	2	1	3	19
GO:0009932 cell tip growth	3	0.0906756	0.408	0.158	Biological Process	GO:0009932	cell tip growth	0.0906756	0.542048	0	3	3	19
GO:0090487 secondary metabolite catabolic process	3	0.0906756	0.408	0.158	Biological Process	GO:0090487	secondary metabolite catabolic process	0.0906756	0.542048	2	1	3	19
GO:0043169 cation binding	172	0.270596	20.95	0.059	Molecular Function	GO:0043169	cation binding	0.270596	0.546481	33	139	172	2895
GO:0016844 strictosidine synthase activity	2	0.273346	0.244	0.111	Molecular Function	GO:0016844	strictosidine synthase activity	0.273346	0.550242	0	2	2	18
GO:0044282 small molecule catabolic process	8	0.0949709	1.087	0.098	Biological Process	GO:0044282	small molecule catabolic process	0.0949709	0.552443	1	7	8	82
GO:0044724 single-organism carbohydrate catabolic process	7	0.0973112	0.951	0.101	Biological Process	GO:0044724	single-organism carbohydrate catabolic process	0.0973112	0.552443	0	7	7	69
GO:0032269 negative regulation of cellular protein metabolic process	8	0.100161	1.087	0.096	Biological Process	GO:0032269	negative regulation of cellular protein metabolic process	0.100161	0.552443	4	4	8	83
GO:0051248 negative regulation of protein metabolic process	8	0.100161	1.087	0.096	Biological Process	GO:0051248	negative regulation of protein metabolic process	0.100161	0.552443	4	4	8	83
GO:0009404 toxin metabolic process	3	0.102359	0.408	0.15	Biological Process	GO:0009404	toxin metabolic process	0.102359	0.552443	2	1	3	20
GO:0009629 response to gravity	3	0.102359	0.408	0.15	Biological Process	GO:0009629	response to gravity	0.102359	0.552443	1	2	3	20
GO:0000186 activation of MAPKK activity	4	0.106768	0.543	0.125	Biological Process	GO:0000186	activation of MAPKK activity	0.106768	0.552443	0	4	4	32
GO:0005978 glycogen biosynthetic process	2	0.10788	0.272	0.2	Biological Process	GO:0005978	glycogen biosynthetic process	0.10788	0.552443	0	2	2	10
GO:0009566 fertilization	2	0.10788	0.272	0.2	Biological Process	GO:0009566	fertilization	0.10788	0.552443	0	2	2	10
GO:0009846 pollen germination	2	0.10788	0.272	0.2	Biological Process	GO:0009846	pollen germination	0.10788	0.552443	0	2	2	10
GO:0009958 positive gravitropism	2	0.10788	0.272	0.2	Biological Process	GO:0009958	positive gravitropism	0.10788	0.552443	0	2	2	10
GO:0010143 cutin biosynthetic process	2	0.10788	0.272	0.2	Biological Process	GO:0010143	cutin biosynthetic process	0.10788	0.552443	0	2	2	10
GO:0015706 nitrate transport	2	0.10788	0.272	0.2	Biological Process	GO:0015706	nitrate transport	0.10788	0.552443	2	0	2	10
GO:0030162 regulation of proteolysis	7	0.109112	0.951	0.099	Biological Process	GO:0030162	regulation of proteolysis	0.109112	0.552443	4	3	7	71
GO:0000038 very long-chain fatty acid metabolic process	1	0.110816	0.136	0.5	Biological Process	GO:0000038	very long-chain fatty acid metabolic process	0.110816	0.552443	0	1	1	2
GO:0006004 fucose metabolic process	1	0.110816	0.136	0.5	Biological Process	GO:0006004	fucose metabolic process	0.110816	0.552443	0	1	1	2
GO:0006285 base-excision repair, AP site formation	1	0.110816	0.136	0.5	Biological Process	GO:0006285	base-excision repair, AP site formation	0.110816	0.552443	0	1	1	2
GO:0006808 regulation of nitrogen utilization	1	0.110816	0.136	0.5	Biological Process	GO:0006808	regulation of nitrogen utilization	0.110816	0.552443	0	1	1	2
GO:0007338 single fertilization	1	0.110816	0.136	0.5	Biological Process	GO:0007338	single fertilization	0.110816	0.552443	0	1	1	2
GO:0009831 plant-type cell wall modification involved in multidimensional cell growth	1	0.110816	0.136	0.5	Biological Process	GO:0009831	plant-type cell wall modification involved in multidimensional cell growth	0.110816	0.552443	0	1	1	2
GO:0009969 xyloglucan biosynthetic process	1	0.110816	0.136	0.5	Biological Process	GO:0009969	xyloglucan biosynthetic process	0.110816	0.552443	0	1	1	2
GO:0010289 homogalacturonan biosynthetic process	1	0.110816	0.136	0.5	Biological Process	GO:0010289	homogalacturonan biosynthetic process	0.110816	0.552443	0	1	1	2
GO:0010394 homogalacturonan metabolic process	1	0.110816	0.136	0.5	Biological Process	GO:0010394	homogalacturonan metabolic process	0.110816	0.552443	0	1	1	2
GO:0010395 rhamnogalacturonan I metabolic process	1	0.110816	0.136	0.5	Biological Process	GO:0010395	rhamnogalacturonan I metabolic process	0.110816	0.552443	0	1	1	2
GO:0010400 rhamnogalacturonan I side chain metabolic process	1	0.110816	0.136	0.5	Biological Process	GO:0010400	rhamnogalacturonan I side chain metabolic process	0.110816	0.552443	0	1	1	2
GO:0010777 meiotic mismatch repair involved in reciprocal meiotic recombination	1	0.110816	0.136	0.5	Biological Process	GO:0010777	meiotic mismatch repair involved in reciprocal meiotic recombination	0.110816	0.552443	0	1	1	2
GO:0016578 histone deubiquitination	1	0.110816	0.136	0.5	Biological Process	GO:0016578	histone deubiquitination	0.110816	0.552443	1	0	1	2
GO:0030002 cellular anion homeostasis	1	0.110816	0.136	0.5	Biological Process	GO:0030002	cellular anion homeostasis	0.110816	0.552443	0	1	1	2
GO:0030320 cellular monovalent inorganic anion homeostasis	1	0.110816	0.136	0.5	Biological Process	GO:0030320	cellular monovalent inorganic anion homeostasis	0.110816	0.552443	0	1	1	2
GO:0030643 cellular phosphate ion homeostasis	1	0.110816	0.136	0.5	Biological Process	GO:0030643	cellular phosphate ion homeostasis	0.110816	0.552443	0	1	1	2
GO:0042547 cell wall modification involved in multidimensional cell growth	1	0.110816	0.136	0.5	Biological Process	GO:0042547	cell wall modification involved in multidimensional cell growth	0.110816	0.552443	0	1	1	2
GO:0046475 glycerophospholipid catabolic process	1	0.110816	0.136	0.5	Biological Process	GO:0046475	glycerophospholipid catabolic process	0.110816	0.552443	0	1	1	2
GO:0046503 glycerolipid catabolic process	1	0.110816	0.136	0.5	Biological Process	GO:0046503	glycerolipid catabolic process	0.110816	0.552443	0	1	1	2
GO:0048354 mucilage biosynthetic process involved in seed coat development	1	0.110816	0.136	0.5	Biological Process	GO:0048354	mucilage biosynthetic process involved in seed coat development	0.110816	0.552443	0	1	1	2
GO:0051761 sesquiterpene metabolic process	1	0.110816	0.136	0.5	Biological Process	GO:0051761	sesquiterpene metabolic process	0.110816	0.552443	0	1	1	2
GO:0051762 sesquiterpene biosynthetic process	1	0.110816	0.136	0.5	Biological Process	GO:0051762	sesquiterpene biosynthetic process	0.110816	0.552443	0	1	1	2
GO:0055062 phosphate ion homeostasis	1	0.110816	0.136	0.5	Biological Process	GO:0055062	phosphate ion homeostasis	0.110816	0.552443	0	1	1	2
GO:0055083 monovalent inorganic anion homeostasis	1	0.110816	0.136	0.5	Biological Process	GO:0055083	monovalent inorganic anion homeostasis	0.110816	0.552443	0	1	1	2
GO:0071484 cellular response to light intensity	1	0.110816	0.136	0.5	Biological Process	GO:0071484	cellular response to light intensity	0.110816	0.552443	0	1	1	2
GO:0072501 cellular divalent inorganic anion homeostasis	1	0.110816	0.136	0.5	Biological Process	GO:0072501	cellular divalent inorganic anion homeostasis	0.110816	0.552443	0	1	1	2
GO:0072502 cellular trivalent inorganic anion homeostasis	1	0.110816	0.136	0.5	Biological Process	GO:0072502	cellular trivalent inorganic anion homeostasis	0.110816	0.552443	0	1	1	2
GO:0072505 divalent inorganic anion homeostasis	1	0.110816	0.136	0.5	Biological Process	GO:0072505	divalent inorganic anion homeostasis	0.110816	0.552443	0	1	1	2
GO:0072506 trivalent inorganic anion homeostasis	1	0.110816	0.136	0.5	Biological Process	GO:0072506	trivalent inorganic anion homeostasis	0.110816	0.552443	0	1	1	2
GO:0080144 amino acid homeostasis	1	0.110816	0.136	0.5	Biological Process	GO:0080144	amino acid homeostasis	0.110816	0.552443	0	1	1	2
GO:2000603 regulation of secondary growth	1	0.110816	0.136	0.5	Biological Process	GO:2000603	regulation of secondary growth	0.110816	0.552443	0	1	1	2
GO:0016462 pyrophosphatase activity	38	0.278185	4.629	0.063	Molecular Function	GO:0016462	pyrophosphatase activity	0.278185	0.553598	4	34	38	603
GO:0046872 metal ion binding	171	0.283171	20.828	0.059	Molecular Function	GO:0046872	metal ion binding	0.283171	0.553598	33	138	171	2885
GO:0016818 hydrolase activity, acting on acid anhydrides, in phosphorus-containing anhydrides	38	0.288732	4.629	0.063	Molecular Function	GO:0016818	hydrolase activity, acting on acid anhydrides, in phosphorus-containing anhydrides	0.288732	0.553598	4	34	38	606
GO:0016209 antioxidant activity	10	0.289372	1.218	0.07	Molecular Function	GO:0016209	antioxidant activity	0.289372	0.553598	1	9	10	142
GO:0070008 serine-type exopeptidase activity	4	0.290916	0.487	0.083	Molecular Function	GO:0070008	serine-type exopeptidase activity	0.290916	0.553598	0	4	4	48
GO:0004197 cysteine-type endopeptidase activity	2	0.294889	0.244	0.105	Molecular Function	GO:0004197	cysteine-type endopeptidase activity	0.294889	0.553598	0	2	2	19
GO:0003905 alkylbase DNA N-glycosylase activity	1	0.296443	0.122	0.167	Molecular Function	GO:0003905	alkylbase DNA N-glycosylase activity	0.296443	0.553598	0	1	1	6
GO:0004315 3-oxoacyl-[acyl-carrier-protein] synthase activity	1	0.296443	0.122	0.167	Molecular Function	GO:0004315	3-oxoacyl-[acyl-carrier-protein] synthase activity	0.296443	0.553598	0	1	1	6
GO:0004619 phosphoglycerate mutase activity	1	0.296443	0.122	0.167	Molecular Function	GO:0004619	phosphoglycerate mutase activity	0.296443	0.553598	0	1	1	6
GO:0004623 phospholipase A2 activity	1	0.296443	0.122	0.167	Molecular Function	GO:0004623	phospholipase A2 activity	0.296443	0.553598	0	1	1	6
GO:0004664 prephenate dehydratase activity	1	0.296443	0.122	0.167	Molecular Function	GO:0004664	prephenate dehydratase activity	0.296443	0.553598	0	1	1	6
GO:0004860 protein kinase inhibitor activity	1	0.296443	0.122	0.167	Molecular Function	GO:0004860	protein kinase inhibitor activity	0.296443	0.553598	0	1	1	6
GO:0008725 DNA-3-methyladenine glycosylase activity	1	0.296443	0.122	0.167	Molecular Function	GO:0008725	DNA-3-methyladenine glycosylase activity	0.296443	0.553598	0	1	1	6
GO:0008878 glucose-1-phosphate adenylyltransferase activity	1	0.296443	0.122	0.167	Molecular Function	GO:0008878	glucose-1-phosphate adenylyltransferase activity	0.296443	0.553598	0	1	1	6
GO:0008889 glycerophosphodiester phosphodiesterase activity	1	0.296443	0.122	0.167	Molecular Function	GO:0008889	glycerophosphodiester phosphodiesterase activity	0.296443	0.553598	0	1	1	6
GO:0010277 chlorophyllide a oxygenase [overall] activity	1	0.296443	0.122	0.167	Molecular Function	GO:0010277	chlorophyllide a oxygenase [overall] activity	0.296443	0.553598	1	0	1	6
GO:0015098 molybdate ion transmembrane transporter activity	1	0.296443	0.122	0.167	Molecular Function	GO:0015098	molybdate ion transmembrane transporter activity	0.296443	0.553598	0	1	1	6
GO:0016847 1-aminocyclopropane-1-carboxylate synthase activity	1	0.296443	0.122	0.167	Molecular Function	GO:0016847	1-aminocyclopropane-1-carboxylate synthase activity	0.296443	0.553598	0	1	1	6
GO:0019210 kinase inhibitor activity	1	0.296443	0.122	0.167	Molecular Function	GO:0019210	kinase inhibitor activity	0.296443	0.553598	0	1	1	6
GO:0042409 caffeoyl-CoA O-methyltransferase activity	1	0.296443	0.122	0.167	Molecular Function	GO:0042409	caffeoyl-CoA O-methyltransferase activity	0.296443	0.553598	1	0	1	6
GO:0043733 DNA-3-methylbase glycosylase activity	1	0.296443	0.122	0.167	Molecular Function	GO:0043733	DNA-3-methylbase glycosylase activity	0.296443	0.553598	0	1	1	6
GO:0047134 protein-disulfide reductase activity	1	0.296443	0.122	0.167	Molecular Function	GO:0047134	protein-disulfide reductase activity	0.296443	0.553598	1	0	1	6
GO:0047213 anthocyanidin 3-O-glucosyltransferase activity	1	0.296443	0.122	0.167	Molecular Function	GO:0047213	anthocyanidin 3-O-glucosyltransferase activity	0.296443	0.553598	0	1	1	6
GO:0047769 arogenate dehydratase activity	1	0.296443	0.122	0.167	Molecular Function	GO:0047769	arogenate dehydratase activity	0.296443	0.553598	0	1	1	6
GO:0000166 nucleotide binding	195	0.299938	23.752	0.059	Molecular Function	GO:0000166	nucleotide binding	0.299938	0.55677	46	149	195	3311
GO:1901265 nucleoside phosphate binding	195	0.299938	23.752	0.059	Molecular Function	GO:1901265	nucleoside phosphate binding	0.299938	0.55677	46	149	195	3311
GO:0036094 small molecule binding	200	0.301857	24.361	0.059	Molecular Function	GO:0036094	small molecule binding	0.301857	0.558259	47	153	200	3399
GO:0004190 aspartic-type endopeptidase activity	10	0.304162	1.218	0.069	Molecular Function	GO:0004190	aspartic-type endopeptidase activity	0.304162	0.558259	0	10	10	144
GO:0070001 aspartic-type peptidase activity	10	0.304162	1.218	0.069	Molecular Function	GO:0070001	aspartic-type peptidase activity	0.304162	0.558259	0	10	10	144
GO:0015662 ATPase activity, coupled to transmembrane movement of ions, phosphorylative mechanism	3	0.30505	0.365	0.088	Molecular Function	GO:0015662	ATPase activity, coupled to transmembrane movement of ions, phosphorylative mechanism	0.30505	0.558259	0	3	3	34
GO:0016616 oxidoreductase activity, acting on the CH-OH group of donors, NAD or NADP as acceptor	9	0.305242	1.096	0.07	Molecular Function	GO:0016616	oxidoreductase activity, acting on the CH-OH group of donors, NAD or NADP as acceptor	0.305242	0.558259	1	8	9	128
GO:0016831 carboxy-lyase activity	5	0.310633	0.609	0.077	Molecular Function	GO:0016831	carboxy-lyase activity	0.310633	0.566449	1	4	5	65
GO:0044242 cellular lipid catabolic process	4	0.11632	0.543	0.121	Biological Process	GO:0044242	cellular lipid catabolic process	0.11632	0.577752	0	4	4	33
GO:0012505 endomembrane system	51	0.0801759	7.511	0.068	Cellular Component	GO:0012505	endomembrane system	0.0801759	0.591297	4	47	51	745
GO:0044275 cellular carbohydrate catabolic process	5	0.119667	0.679	0.109	Biological Process	GO:0044275	cellular carbohydrate catabolic process	0.119667	0.592196	0	5	5	46
GO:0016817 hydrolase activity, acting on acid anhydrides	38	0.328611	4.629	0.062	Molecular Function	GO:0016817	hydrolase activity, acting on acid anhydrides	0.328611	0.597475	4	34	38	617
GO:0004767 sphingomyelin phosphodiesterase activity	1	0.336497	0.122	0.143	Molecular Function	GO:0004767	sphingomyelin phosphodiesterase activity	0.336497	0.603257	0	1	1	7
GO:0016210 naringenin-chalcone synthase activity	1	0.336497	0.122	0.143	Molecular Function	GO:0016210	naringenin-chalcone synthase activity	0.336497	0.603257	0	1	1	7
GO:0045289 luciferin monooxygenase activity	1	0.336497	0.122	0.143	Molecular Function	GO:0045289	luciferin monooxygenase activity	0.336497	0.603257	0	1	1	7
GO:0047077 Photinus-luciferin 4-monooxygenase (ATP-hydrolyzing) activity	1	0.336497	0.122	0.143	Molecular Function	GO:0047077	Photinus-luciferin 4-monooxygenase (ATP-hydrolyzing) activity	0.336497	0.603257	0	1	1	7
GO:0016843 amine-lyase activity	2	0.33763	0.244	0.095	Molecular Function	GO:0016843	amine-lyase activity	0.33763	0.603257	0	2	2	21
GO:0051087 chaperone binding	2	0.33763	0.244	0.095	Molecular Function	GO:0051087	chaperone binding	0.33763	0.603257	0	2	2	21
GO:0015299 solute:proton antiporter activity	4	0.343244	0.487	0.077	Molecular Function	GO:0015299	solute:proton antiporter activity	0.343244	0.611527	0	4	4	52
GO:0004601 peroxidase activity	8	0.3487	0.974	0.068	Molecular Function	GO:0004601	peroxidase activity	0.3487	0.617697	1	7	8	117
GO:0016684 oxidoreductase activity, acting on peroxide as acceptor	8	0.3487	0.974	0.068	Molecular Function	GO:0016684	oxidoreductase activity, acting on peroxide as acceptor	0.3487	0.617697	1	7	8	117
GO:0009251 glucan catabolic process	4	0.12623	0.543	0.118	Biological Process	GO:0009251	glucan catabolic process	0.12623	0.618954	0	4	4	34
GO:0045595 regulation of cell differentiation	2	0.127053	0.272	0.182	Biological Process	GO:0045595	regulation of cell differentiation	0.127053	0.618954	0	2	2	11
GO:1902358 sulfate transmembrane transport	2	0.127053	0.272	0.182	Biological Process	GO:1902358	sulfate transmembrane transport	0.127053	0.618954	0	2	2	11
GO:0009267 cellular response to starvation	3	0.127364	0.408	0.136	Biological Process	GO:0009267	cellular response to starvation	0.127364	0.618954	0	3	3	22
GO:0048588 developmental cell growth	3	0.127364	0.408	0.136	Biological Process	GO:0048588	developmental cell growth	0.127364	0.618954	0	3	3	22
GO:0019829 cation-transporting ATPase activity	5	0.356279	0.609	0.072	Molecular Function	GO:0019829	cation-transporting ATPase activity	0.356279	0.627744	0	5	5	69
GO:0015298 solute:cation antiporter activity	4	0.356397	0.487	0.075	Molecular Function	GO:0015298	solute:cation antiporter activity	0.356397	0.627744	0	4	4	53
GO:0006796 phosphate-containing compound metabolic process	133	0.134192	18.071	0.062	Biological Process	GO:0006796	phosphate-containing compound metabolic process	0.134192	0.649796	33	100	133	2133
GO:0072593 reactive oxygen species metabolic process	10	0.13592	1.359	0.085	Biological Process	GO:0072593	reactive oxygen species metabolic process	0.13592	0.649967	1	9	10	118
GO:0043410 positive regulation of MAPK cascade	4	0.136481	0.543	0.114	Biological Process	GO:0043410	positive regulation of MAPK cascade	0.136481	0.649967	0	4	4	35
GO:1902533 positive regulation of intracellular signal transduction	4	0.136481	0.543	0.114	Biological Process	GO:1902533	positive regulation of intracellular signal transduction	0.136481	0.649967	0	4	4	35
GO:0009967 positive regulation of signal transduction	5	0.136633	0.679	0.104	Biological Process	GO:0009967	positive regulation of signal transduction	0.136633	0.649967	0	5	5	48
GO:0023056 positive regulation of signaling	5	0.136633	0.679	0.104	Biological Process	GO:0023056	positive regulation of signaling	0.136633	0.649967	0	5	5	48
GO:0000062 fatty-acyl-CoA binding	1	0.374273	0.122	0.125	Molecular Function	GO:0000062	fatty-acyl-CoA binding	0.374273	0.649999	0	1	1	8
GO:0004629 phospholipase C activity	1	0.374273	0.122	0.125	Molecular Function	GO:0004629	phospholipase C activity	0.374273	0.649999	0	1	1	8
GO:0005381 iron ion transmembrane transporter activity	1	0.374273	0.122	0.125	Molecular Function	GO:0005381	iron ion transmembrane transporter activity	0.374273	0.649999	0	1	1	8
GO:0016726 oxidoreductase activity, acting on CH or CH2 groups, NAD or NADP as acceptor	1	0.374273	0.122	0.125	Molecular Function	GO:0016726	oxidoreductase activity, acting on CH or CH2 groups, NAD or NADP as acceptor	0.374273	0.649999	0	1	1	8
GO:0031409 pigment binding	1	0.374273	0.122	0.125	Molecular Function	GO:0031409	pigment binding	0.374273	0.649999	0	1	1	8
GO:0016887 ATPase activity	22	0.375545	2.68	0.062	Molecular Function	GO:0016887	ATPase activity	0.375545	0.650386	4	18	22	356
GO:0016645 oxidoreductase activity, acting on the CH-NH group of donors	2	0.379551	0.244	0.087	Molecular Function	GO:0016645	oxidoreductase activity, acting on the CH-NH group of donors	0.379551	0.655491	0	2	2	23
GO:0010051 xylem and phloem pattern formation	3	0.140604	0.408	0.13	Biological Process	GO:0010051	xylem and phloem pattern formation	0.140604	0.661318	0	3	3	23
GO:0043900 regulation of multi-organism process	3	0.140604	0.408	0.13	Biological Process	GO:0043900	regulation of multi-organism process	0.140604	0.661318	0	3	3	23
GO:0016042 lipid catabolic process	7	0.141733	0.951	0.092	Biological Process	GO:0016042	lipid catabolic process	0.141733	0.661318	0	7	7	76
GO:0010647 positive regulation of cell communication	5	0.145493	0.679	0.102	Biological Process	GO:0010647	positive regulation of cell communication	0.145493	0.661318	0	5	5	49
GO:0006793 phosphorus metabolic process	133	0.146013	18.071	0.062	Biological Process	GO:0006793	phosphorus metabolic process	0.146013	0.661318	33	100	133	2142
GO:0005977 glycogen metabolic process	2	0.146942	0.272	0.167	Biological Process	GO:0005977	glycogen metabolic process	0.146942	0.661318	0	2	2	12
GO:0005985 sucrose metabolic process	2	0.146942	0.272	0.167	Biological Process	GO:0005985	sucrose metabolic process	0.146942	0.661318	0	2	2	12
GO:0006112 energy reserve metabolic process	2	0.146942	0.272	0.167	Biological Process	GO:0006112	energy reserve metabolic process	0.146942	0.661318	0	2	2	12
GO:0010026 trichome differentiation	2	0.146942	0.272	0.167	Biological Process	GO:0010026	trichome differentiation	0.146942	0.661318	0	2	2	12
GO:0010089 xylem development	2	0.146942	0.272	0.167	Biological Process	GO:0010089	xylem development	0.146942	0.661318	0	2	2	12
GO:0010162 seed dormancy process	2	0.146942	0.272	0.167	Biological Process	GO:0010162	seed dormancy process	0.146942	0.661318	0	2	2	12
GO:0022611 dormancy process	2	0.146942	0.272	0.167	Biological Process	GO:0022611	dormancy process	0.146942	0.661318	0	2	2	12
GO:0097502 mannosylation	2	0.146942	0.272	0.167	Biological Process	GO:0097502	mannosylation	0.146942	0.661318	0	2	2	12
GO:0031324 negative regulation of cellular metabolic process	12	0.148494	1.63	0.08	Biological Process	GO:0031324	negative regulation of cellular metabolic process	0.148494	0.661318	5	7	12	150
GO:0042594 response to starvation	3	0.154279	0.408	0.125	Biological Process	GO:0042594	response to starvation	0.154279	0.661318	0	3	3	24
GO:0009415 response to water	4	0.157935	0.543	0.108	Biological Process	GO:0009415	response to water	0.157935	0.661318	1	3	4	37
GO:0000710 meiotic mismatch repair	1	0.161536	0.136	0.333	Biological Process	GO:0000710	meiotic mismatch repair	0.161536	0.661318	0	1	1	3
GO:0001666 response to hypoxia	1	0.161536	0.136	0.333	Biological Process	GO:0001666	response to hypoxia	0.161536	0.661318	0	1	1	3
GO:0006421 asparaginyl-tRNA aminoacylation	1	0.161536	0.136	0.333	Biological Process	GO:0006421	asparaginyl-tRNA aminoacylation	0.161536	0.661318	0	1	1	3
GO:0006677 glycosylceramide metabolic process	1	0.161536	0.136	0.333	Biological Process	GO:0006677	glycosylceramide metabolic process	0.161536	0.661318	0	1	1	3
GO:0006678 glucosylceramide metabolic process	1	0.161536	0.136	0.333	Biological Process	GO:0006678	glucosylceramide metabolic process	0.161536	0.661318	0	1	1	3
GO:0006680 glucosylceramide catabolic process	1	0.161536	0.136	0.333	Biological Process	GO:0006680	glucosylceramide catabolic process	0.161536	0.661318	0	1	1	3
GO:0006687 glycosphingolipid metabolic process	1	0.161536	0.136	0.333	Biological Process	GO:0006687	glycosphingolipid metabolic process	0.161536	0.661318	0	1	1	3
GO:0006880 intracellular sequestering of iron ion	1	0.161536	0.136	0.333	Biological Process	GO:0006880	intracellular sequestering of iron ion	0.161536	0.661318	0	1	1	3
GO:0007267 cell-cell signaling	1	0.161536	0.136	0.333	Biological Process	GO:0007267	cell-cell signaling	0.161536	0.661318	0	1	1	3
GO:0010088 phloem development	1	0.161536	0.136	0.333	Biological Process	GO:0010088	phloem development	0.161536	0.661318	0	1	1	3
GO:0010091 trichome branching	1	0.161536	0.136	0.333	Biological Process	GO:0010091	trichome branching	0.161536	0.661318	0	1	1	3
GO:0010412 mannan metabolic process	1	0.161536	0.136	0.333	Biological Process	GO:0010412	mannan metabolic process	0.161536	0.661318	0	1	1	3
GO:0016103 diterpenoid catabolic process	1	0.161536	0.136	0.333	Biological Process	GO:0016103	diterpenoid catabolic process	0.161536	0.661318	0	1	1	3
GO:0016126 sterol biosynthetic process	1	0.161536	0.136	0.333	Biological Process	GO:0016126	sterol biosynthetic process	0.161536	0.661318	0	1	1	3
GO:0019377 glycolipid catabolic process	1	0.161536	0.136	0.333	Biological Process	GO:0019377	glycolipid catabolic process	0.161536	0.661318	0	1	1	3
GO:0030100 regulation of endocytosis	1	0.161536	0.136	0.333	Biological Process	GO:0030100	regulation of endocytosis	0.161536	0.661318	0	1	1	3
GO:0030149 sphingolipid catabolic process	1	0.161536	0.136	0.333	Biological Process	GO:0030149	sphingolipid catabolic process	0.161536	0.661318	0	1	1	3
GO:0034394 protein localization to cell surface	1	0.161536	0.136	0.333	Biological Process	GO:0034394	protein localization to cell surface	0.161536	0.661318	1	0	1	3
GO:0036293 response to decreased oxygen levels	1	0.161536	0.136	0.333	Biological Process	GO:0036293	response to decreased oxygen levels	0.161536	0.661318	0	1	1	3
GO:0045487 gibberellin catabolic process	1	0.161536	0.136	0.333	Biological Process	GO:0045487	gibberellin catabolic process	0.161536	0.661318	0	1	1	3
GO:0046355 mannan catabolic process	1	0.161536	0.136	0.333	Biological Process	GO:0046355	mannan catabolic process	0.161536	0.661318	0	1	1	3
GO:0046466 membrane lipid catabolic process	1	0.161536	0.136	0.333	Biological Process	GO:0046466	membrane lipid catabolic process	0.161536	0.661318	0	1	1	3
GO:0046477 glycosylceramide catabolic process	1	0.161536	0.136	0.333	Biological Process	GO:0046477	glycosylceramide catabolic process	0.161536	0.661318	0	1	1	3
GO:0046479 glycosphingolipid catabolic process	1	0.161536	0.136	0.333	Biological Process	GO:0046479	glycosphingolipid catabolic process	0.161536	0.661318	0	1	1	3
GO:0046514 ceramide catabolic process	1	0.161536	0.136	0.333	Biological Process	GO:0046514	ceramide catabolic process	0.161536	0.661318	0	1	1	3
GO:0050826 response to freezing	1	0.161536	0.136	0.333	Biological Process	GO:0050826	response to freezing	0.161536	0.661318	0	1	1	3
GO:0071248 cellular response to metal ion	1	0.161536	0.136	0.333	Biological Process	GO:0071248	cellular response to metal ion	0.161536	0.661318	0	1	1	3
GO:0071281 cellular response to iron ion	1	0.161536	0.136	0.333	Biological Process	GO:0071281	cellular response to iron ion	0.161536	0.661318	0	1	1	3
GO:0097577 sequestering of iron ion	1	0.161536	0.136	0.333	Biological Process	GO:0097577	sequestering of iron ion	0.161536	0.661318	0	1	1	3
GO:2000033 regulation of seed dormancy process	1	0.161536	0.136	0.333	Biological Process	GO:2000033	regulation of seed dormancy process	0.161536	0.661318	0	1	1	3
GO:0042744 hydrogen peroxide catabolic process	7	0.163313	0.951	0.089	Biological Process	GO:0042744	hydrogen peroxide catabolic process	0.163313	0.666575	1	6	7	79
GO:0005674 transcription factor TFIIF complex	1	0.109166	0.147	0.5	Cellular Component	GO:0005674	transcription factor TFIIF complex	0.109166	0.677976	0	1	1	2
GO:0009897 external side of plasma membrane	1	0.109166	0.147	0.5	Cellular Component	GO:0009897	external side of plasma membrane	0.109166	0.677976	0	1	1	2
GO:0044426 cell wall part	1	0.109166	0.147	0.5	Cellular Component	GO:0044426	cell wall part	0.109166	0.677976	0	1	1	2
GO:0044462 external encapsulating structure part	1	0.109166	0.147	0.5	Cellular Component	GO:0044462	external encapsulating structure part	0.109166	0.677976	0	1	1	2
GO:0070390 transcription export complex 2	1	0.109166	0.147	0.5	Cellular Component	GO:0070390	transcription export complex 2	0.109166	0.677976	1	0	1	2
GO:0071819 DUBm complex	1	0.109166	0.147	0.5	Cellular Component	GO:0071819	DUBm complex	0.109166	0.677976	1	0	1	2
GO:0001558 regulation of cell growth	2	0.167405	0.272	0.154	Biological Process	GO:0001558	regulation of cell growth	0.167405	0.67917	0	2	2	13
GO:0008272 sulfate transport	2	0.167405	0.272	0.154	Biological Process	GO:0008272	sulfate transport	0.167405	0.67917	0	2	2	13
GO:0008171 O-methyltransferase activity	6	0.395689	0.731	0.067	Molecular Function	GO:0008171	O-methyltransferase activity	0.395689	0.681465	2	4	6	89
GO:0004364 glutathione transferase activity	3	0.399863	0.365	0.075	Molecular Function	GO:0004364	glutathione transferase activity	0.399863	0.681478	2	1	3	40
GO:0015665 alcohol transmembrane transporter activity	2	0.400094	0.244	0.083	Molecular Function	GO:0015665	alcohol transmembrane transporter activity	0.400094	0.681478	0	2	2	24
GO:0016168 chlorophyll binding	2	0.400094	0.244	0.083	Molecular Function	GO:0016168	chlorophyll binding	0.400094	0.681478	0	2	2	24
GO:1901618 organic hydroxy compound transmembrane transporter activity	2	0.400094	0.244	0.083	Molecular Function	GO:1901618	organic hydroxy compound transmembrane transporter activity	0.400094	0.681478	0	2	2	24
GO:0043405 regulation of MAP kinase activity	4	0.1691	0.543	0.105	Biological Process	GO:0043405	regulation of MAP kinase activity	0.1691	0.681954	0	4	4	38
GO:0043408 regulation of MAPK cascade	4	0.1691	0.543	0.105	Biological Process	GO:0043408	regulation of MAPK cascade	0.1691	0.681954	0	4	4	38
GO:0008757 S-adenosylmethionine-dependent methyltransferase activity	10	0.403566	1.218	0.064	Molecular Function	GO:0008757	S-adenosylmethionine-dependent methyltransferase activity	0.403566	0.68362	1	9	10	157
GO:0003906 DNA-(apurinic or apyrimidinic site) lyase activity	1	0.409902	0.122	0.111	Molecular Function	GO:0003906	DNA-(apurinic or apyrimidinic site) lyase activity	0.409902	0.68362	0	1	1	9
GO:0016755 transferase activity, transferring amino-acyl groups	1	0.409902	0.122	0.111	Molecular Function	GO:0016755	transferase activity, transferring amino-acyl groups	0.409902	0.68362	0	1	1	9
GO:0016872 intramolecular lyase activity	1	0.409902	0.122	0.111	Molecular Function	GO:0016872	intramolecular lyase activity	0.409902	0.68362	0	1	1	9
GO:0017056 structural constituent of nuclear pore	1	0.409902	0.122	0.111	Molecular Function	GO:0017056	structural constituent of nuclear pore	0.409902	0.68362	0	1	1	9
GO:0033764 steroid dehydrogenase activity, acting on the CH-OH group of donors, NAD or NADP as acceptor	1	0.409902	0.122	0.111	Molecular Function	GO:0033764	steroid dehydrogenase activity, acting on the CH-OH group of donors, NAD or NADP as acceptor	0.409902	0.68362	0	1	1	9
GO:0051015 actin filament binding	1	0.409902	0.122	0.111	Molecular Function	GO:0051015	actin filament binding	0.409902	0.68362	0	1	1	9
GO:0022857 transmembrane transporter activity	47	0.410172	5.725	0.059	Molecular Function	GO:0022857	transmembrane transporter activity	0.410172	0.68362	12	35	47	794
GO:0003887 DNA-directed DNA polymerase activity	2	0.420311	0.244	0.08	Molecular Function	GO:0003887	DNA-directed DNA polymerase activity	0.420311	0.696504	0	2	2	25
GO:0008378 galactosyltransferase activity	2	0.420311	0.244	0.08	Molecular Function	GO:0008378	galactosyltransferase activity	0.420311	0.696504	0	2	2	25
GO:0042578 phosphoric ester hydrolase activity	17	0.421272	2.071	0.061	Molecular Function	GO:0042578	phosphoric ester hydrolase activity	0.421272	0.696504	1	16	17	279
GO:0005057 receptor signaling protein activity	5	0.424978	0.609	0.067	Molecular Function	GO:0005057	receptor signaling protein activity	0.424978	0.700762	0	5	5	75
GO:0080043 quercetin 3-O-glucosyltransferase activity	4	0.43475	0.487	0.068	Molecular Function	GO:0080043	quercetin 3-O-glucosyltransferase activity	0.43475	0.713082	1	3	4	59
GO:0080044 quercetin 7-O-glucosyltransferase activity	4	0.43475	0.487	0.068	Molecular Function	GO:0080044	quercetin 7-O-glucosyltransferase activity	0.43475	0.713082	1	3	4	59
GO:0016765 transferase activity, transferring alkyl or aryl (other than methyl) groups	7	0.436666	0.853	0.064	Molecular Function	GO:0016765	transferase activity, transferring alkyl or aryl (other than methyl) groups	0.436666	0.714335	3	4	7	110
GO:0003916 DNA topoisomerase activity	1	0.443503	0.122	0.1	Molecular Function	GO:0003916	DNA topoisomerase activity	0.443503	0.716073	0	1	1	10
GO:0004557 alpha-galactosidase activity	1	0.443503	0.122	0.1	Molecular Function	GO:0004557	alpha-galactosidase activity	0.443503	0.716073	0	1	1	10
GO:0004805 trehalose-phosphatase activity	1	0.443503	0.122	0.1	Molecular Function	GO:0004805	trehalose-phosphatase activity	0.443503	0.716073	0	1	1	10
GO:0016538 cyclin-dependent protein serine/threonine kinase regulator activity	1	0.443503	0.122	0.1	Molecular Function	GO:0016538	cyclin-dependent protein serine/threonine kinase regulator activity	0.443503	0.716073	0	1	1	10
GO:0052692 raffinose alpha-galactosidase activity	1	0.443503	0.122	0.1	Molecular Function	GO:0052692	raffinose alpha-galactosidase activity	0.443503	0.716073	0	1	1	10
GO:0003924 GTPase activity	6	0.44701	0.731	0.064	Molecular Function	GO:0003924	GTPase activity	0.44701	0.71986	0	6	6	94
GO:0051213 dioxygenase activity	9	0.451841	1.096	0.062	Molecular Function	GO:0051213	dioxygenase activity	0.451841	0.725755	1	8	9	146
GO:0016627 oxidoreductase activity, acting on the CH-CH group of donors	12	0.453738	1.462	0.061	Molecular Function	GO:0016627	oxidoreductase activity, acting on the CH-CH group of donors	0.453738	0.726919	3	9	12	198
GO:0031669 cellular response to nutrient levels	3	0.182771	0.408	0.115	Biological Process	GO:0031669	cellular response to nutrient levels	0.182771	0.730189	0	3	3	26
GO:0070838 divalent metal ion transport	5	0.183223	0.679	0.094	Biological Process	GO:0070838	divalent metal ion transport	0.183223	0.730189	0	5	5	53
GO:0071900 regulation of protein serine/threonine kinase activity	5	0.183223	0.679	0.094	Biological Process	GO:0071900	regulation of protein serine/threonine kinase activity	0.183223	0.730189	0	5	5	53
GO:0072511 divalent inorganic cation transport	5	0.183223	0.679	0.094	Biological Process	GO:0072511	divalent inorganic cation transport	0.183223	0.730189	0	5	5	53
GO:0016877 ligase activity, forming carbon-sulfur bonds	2	0.459655	0.244	0.074	Molecular Function	GO:0016877	ligase activity, forming carbon-sulfur bonds	0.459655	0.731829	0	2	2	27
GO:0034061 DNA polymerase activity	2	0.459655	0.244	0.074	Molecular Function	GO:0034061	DNA polymerase activity	0.459655	0.731829	0	2	2	27
GO:0015238 drug transmembrane transporter activity	4	0.460344	0.487	0.066	Molecular Function	GO:0015238	drug transmembrane transporter activity	0.460344	0.731829	1	3	4	61
GO:0043565 sequence-specific DNA binding	18	0.465899	2.192	0.059	Molecular Function	GO:0043565	sequence-specific DNA binding	0.465899	0.738766	7	11	18	304
GO:0031408 oxylipin biosynthetic process	2	0.18831	0.272	0.143	Biological Process	GO:0031408	oxylipin biosynthetic process	0.18831	0.739142	0	2	2	14
GO:1901135 carbohydrate derivative metabolic process	29	0.190801	3.94	0.068	Biological Process	GO:1901135	carbohydrate derivative metabolic process	0.190801	0.739142	8	21	29	428
GO:0006749 glutathione metabolic process	4	0.192215	0.543	0.1	Biological Process	GO:0006749	glutathione metabolic process	0.192215	0.739142	2	2	4	40
GO:0030154 cell differentiation	8	0.195599	1.087	0.082	Biological Process	GO:0030154	cell differentiation	0.195599	0.739142	0	8	8	98
GO:0048584 positive regulation of response to stimulus	6	0.199442	0.815	0.087	Biological Process	GO:0048584	positive regulation of response to stimulus	0.199442	0.739142	0	6	6	69
GO:0043085 positive regulation of catalytic activity	9	0.202466	1.223	0.079	Biological Process	GO:0043085	positive regulation of catalytic activity	0.202466	0.739142	0	9	9	114
GO:0044093 positive regulation of molecular function	9	0.202466	1.223	0.079	Biological Process	GO:0044093	positive regulation of molecular function	0.202466	0.739142	0	9	9	114
GO:0003002 regionalization	4	0.204125	0.543	0.098	Biological Process	GO:0003002	regionalization	0.204125	0.739142	0	4	4	41
GO:0006778 porphyrin-containing compound metabolic process	4	0.204125	0.543	0.098	Biological Process	GO:0006778	porphyrin-containing compound metabolic process	0.204125	0.739142	0	4	4	41
GO:0048468 cell development	4	0.204125	0.543	0.098	Biological Process	GO:0048468	cell development	0.204125	0.739142	0	4	4	41
GO:0006546 glycine catabolic process	1	0.209366	0.136	0.25	Biological Process	GO:0006546	glycine catabolic process	0.209366	0.739142	0	1	1	4
GO:0006556 S-adenosylmethionine biosynthetic process	1	0.209366	0.136	0.25	Biological Process	GO:0006556	S-adenosylmethionine biosynthetic process	0.209366	0.739142	0	1	1	4
GO:0006999 nuclear pore organization	1	0.209366	0.136	0.25	Biological Process	GO:0006999	nuclear pore organization	0.209366	0.739142	0	1	1	4
GO:0008300 isoprenoid catabolic process	1	0.209366	0.136	0.25	Biological Process	GO:0008300	isoprenoid catabolic process	0.209366	0.739142	0	1	1	4
GO:0009065 glutamine family amino acid catabolic process	1	0.209366	0.136	0.25	Biological Process	GO:0009065	glutamine family amino acid catabolic process	0.209366	0.739142	0	1	1	4
GO:0009938 negative regulation of gibberellic acid mediated signaling pathway	1	0.209366	0.136	0.25	Biological Process	GO:0009938	negative regulation of gibberellic acid mediated signaling pathway	0.209366	0.739142	0	1	1	4
GO:0010039 response to iron ion	1	0.209366	0.136	0.25	Biological Process	GO:0010039	response to iron ion	0.209366	0.739142	0	1	1	4
GO:0010077 maintenance of inflorescence meristem identity	1	0.209366	0.136	0.25	Biological Process	GO:0010077	maintenance of inflorescence meristem identity	0.209366	0.739142	1	0	1	4
GO:0010187 negative regulation of seed germination	1	0.209366	0.136	0.25	Biological Process	GO:0010187	negative regulation of seed germination	0.209366	0.739142	0	1	1	4
GO:0010337 regulation of salicylic acid metabolic process	1	0.209366	0.136	0.25	Biological Process	GO:0010337	regulation of salicylic acid metabolic process	0.209366	0.739142	0	1	1	4
GO:0016115 terpenoid catabolic process	1	0.209366	0.136	0.25	Biological Process	GO:0016115	terpenoid catabolic process	0.209366	0.739142	0	1	1	4
GO:0019673 GDP-mannose metabolic process	1	0.209366	0.136	0.25	Biological Process	GO:0019673	GDP-mannose metabolic process	0.209366	0.739142	0	1	1	4
GO:0030026 cellular manganese ion homeostasis	1	0.209366	0.136	0.25	Biological Process	GO:0030026	cellular manganese ion homeostasis	0.209366	0.739142	0	1	1	4
GO:0030417 nicotianamine metabolic process	1	0.209366	0.136	0.25	Biological Process	GO:0030417	nicotianamine metabolic process	0.209366	0.739142	0	1	1	4
GO:0030418 nicotianamine biosynthetic process	1	0.209366	0.136	0.25	Biological Process	GO:0030418	nicotianamine biosynthetic process	0.209366	0.739142	0	1	1	4
GO:0032776 DNA methylation on cytosine	1	0.209366	0.136	0.25	Biological Process	GO:0032776	DNA methylation on cytosine	0.209366	0.739142	0	1	1	4
GO:0042335 cuticle development	1	0.209366	0.136	0.25	Biological Process	GO:0042335	cuticle development	0.209366	0.739142	0	1	1	4
GO:0043090 amino acid import	1	0.209366	0.136	0.25	Biological Process	GO:0043090	amino acid import	0.209366	0.739142	0	1	1	4
GO:0045927 positive regulation of growth	1	0.209366	0.136	0.25	Biological Process	GO:0045927	positive regulation of growth	0.209366	0.739142	0	1	1	4
GO:0046168 glycerol-3-phosphate catabolic process	1	0.209366	0.136	0.25	Biological Process	GO:0046168	glycerol-3-phosphate catabolic process	0.209366	0.739142	0	1	1	4
GO:0048017 inositol lipid-mediated signaling	1	0.209366	0.136	0.25	Biological Process	GO:0048017	inositol lipid-mediated signaling	0.209366	0.739142	0	1	1	4
GO:0050992 dimethylallyl diphosphate biosynthetic process	1	0.209366	0.136	0.25	Biological Process	GO:0050992	dimethylallyl diphosphate biosynthetic process	0.209366	0.739142	0	1	1	4
GO:0050993 dimethylallyl diphosphate metabolic process	1	0.209366	0.136	0.25	Biological Process	GO:0050993	dimethylallyl diphosphate metabolic process	0.209366	0.739142	0	1	1	4
GO:0052325 cell wall pectin biosynthetic process	1	0.209366	0.136	0.25	Biological Process	GO:0052325	cell wall pectin biosynthetic process	0.209366	0.739142	0	1	1	4
GO:0070482 response to oxygen levels	1	0.209366	0.136	0.25	Biological Process	GO:0070482	response to oxygen levels	0.209366	0.739142	0	1	1	4
GO:0072351 tricarboxylic acid biosynthetic process	1	0.209366	0.136	0.25	Biological Process	GO:0072351	tricarboxylic acid biosynthetic process	0.209366	0.739142	0	1	1	4
GO:0072583 clathrin-mediated endocytosis	1	0.209366	0.136	0.25	Biological Process	GO:0072583	clathrin-mediated endocytosis	0.209366	0.739142	0	1	1	4
GO:0080050 regulation of seed development	1	0.209366	0.136	0.25	Biological Process	GO:0080050	regulation of seed development	0.209366	0.739142	0	1	1	4
GO:0080117 secondary growth	1	0.209366	0.136	0.25	Biological Process	GO:0080117	secondary growth	0.209366	0.739142	0	1	1	4
GO:0080190 lateral growth	1	0.209366	0.136	0.25	Biological Process	GO:0080190	lateral growth	0.209366	0.739142	0	1	1	4
GO:0090116 C-5 methylation of cytosine	1	0.209366	0.136	0.25	Biological Process	GO:0090116	C-5 methylation of cytosine	0.209366	0.739142	0	1	1	4
GO:2000034 regulation of seed maturation	1	0.209366	0.136	0.25	Biological Process	GO:2000034	regulation of seed maturation	0.209366	0.739142	0	1	1	4
GO:0006270 DNA replication initiation	2	0.209542	0.272	0.133	Biological Process	GO:0006270	DNA replication initiation	0.209542	0.739142	0	2	2	15
GO:0031407 oxylipin metabolic process	2	0.209542	0.272	0.133	Biological Process	GO:0031407	oxylipin metabolic process	0.209542	0.739142	0	2	2	15
GO:0042743 hydrogen peroxide metabolic process	7	0.210441	0.951	0.082	Biological Process	GO:0042743	hydrogen peroxide metabolic process	0.210441	0.740381	1	6	7	85
GO:0042625 ATPase coupled ion transmembrane transporter activity	5	0.470056	0.609	0.063	Molecular Function	GO:0042625	ATPase coupled ion transmembrane transporter activity	0.470056	0.742117	0	5	5	79
GO:0090484 drug transporter activity	4	0.472991	0.487	0.065	Molecular Function	GO:0090484	drug transporter activity	0.472991	0.742117	1	3	4	62
GO:0003843 1,3-beta-D-glucan synthase activity	1	0.475194	0.122	0.091	Molecular Function	GO:0003843	1,3-beta-D-glucan synthase activity	0.475194	0.742117	0	1	1	11
GO:0005102 receptor binding	1	0.475194	0.122	0.091	Molecular Function	GO:0005102	receptor binding	0.475194	0.742117	1	0	1	11
GO:0008242 omega peptidase activity	1	0.475194	0.122	0.091	Molecular Function	GO:0008242	omega peptidase activity	0.475194	0.742117	1	0	1	11
GO:0008519 ammonium transmembrane transporter activity	1	0.475194	0.122	0.091	Molecular Function	GO:0008519	ammonium transmembrane transporter activity	0.475194	0.742117	0	1	1	11
GO:0032147 activation of protein kinase activity	4	0.216244	0.543	0.095	Biological Process	GO:0032147	activation of protein kinase activity	0.216244	0.758818	0	4	4	42
GO:0030170 pyridoxal phosphate binding	5	0.492185	0.609	0.062	Molecular Function	GO:0030170	pyridoxal phosphate binding	0.492185	0.76672	2	3	5	81
GO:0008236 serine-type peptidase activity	11	0.499493	1.34	0.059	Molecular Function	GO:0008236	serine-type peptidase activity	0.499493	0.773212	0	11	11	187
GO:0017171 serine hydrolase activity	11	0.499493	1.34	0.059	Molecular Function	GO:0017171	serine hydrolase activity	0.499493	0.773212	0	11	11	187
GO:0008553 hydrogen-exporting ATPase activity, phosphorylative mechanism	1	0.505082	0.122	0.083	Molecular Function	GO:0008553	hydrogen-exporting ATPase activity, phosphorylative mechanism	0.505082	0.773212	0	1	1	12
GO:0008568 microtubule-severing ATPase activity	1	0.505082	0.122	0.083	Molecular Function	GO:0008568	microtubule-severing ATPase activity	0.505082	0.773212	0	1	1	12
GO:0016229 steroid dehydrogenase activity	1	0.505082	0.122	0.083	Molecular Function	GO:0016229	steroid dehydrogenase activity	0.505082	0.773212	0	1	1	12
GO:0016668 oxidoreductase activity, acting on a sulfur group of donors, NAD(P) as acceptor	1	0.505082	0.122	0.083	Molecular Function	GO:0016668	oxidoreductase activity, acting on a sulfur group of donors, NAD(P) as acceptor	0.505082	0.773212	1	0	1	12
GO:0016905 myosin heavy chain kinase activity	1	0.505082	0.122	0.083	Molecular Function	GO:0016905	myosin heavy chain kinase activity	0.505082	0.773212	1	0	1	12
GO:0019842 vitamin binding	2	0.515626	0.244	0.067	Molecular Function	GO:0019842	vitamin binding	0.515626	0.787409	0	2	2	30
GO:0022622 root system development	8	0.225878	1.087	0.078	Biological Process	GO:0022622	root system development	0.225878	0.788532	1	7	8	102
GO:0048364 root development	8	0.225878	1.087	0.078	Biological Process	GO:0048364	root development	0.225878	0.788532	1	7	8	102
GO:0042623 ATPase activity, coupled	16	0.518503	1.949	0.058	Molecular Function	GO:0042623	ATPase activity, coupled	0.518503	0.789857	4	12	16	278
GO:0015035 protein disulfide oxidoreductase activity	4	0.522365	0.487	0.061	Molecular Function	GO:0015035	protein disulfide oxidoreductase activity	0.522365	0.793789	1	3	4	66
GO:0009630 gravitropism	2	0.230995	0.272	0.125	Biological Process	GO:0009630	gravitropism	0.230995	0.802248	0	2	2	16
GO:0098661 inorganic anion transmembrane transport	2	0.230995	0.272	0.125	Biological Process	GO:0098661	inorganic anion transmembrane transport	0.230995	0.802248	0	2	2	16
GO:0000175 3'-5'-exoribonuclease activity	1	0.53327	0.122	0.077	Molecular Function	GO:0000175	3'-5'-exoribonuclease activity	0.53327	0.802493	0	1	1	13
GO:0015923 mannosidase activity	1	0.53327	0.122	0.077	Molecular Function	GO:0015923	mannosidase activity	0.53327	0.802493	0	1	1	13
GO:0016615 malate dehydrogenase activity	1	0.53327	0.122	0.077	Molecular Function	GO:0016615	malate dehydrogenase activity	0.53327	0.802493	0	1	1	13
GO:0030983 mismatched DNA binding	1	0.53327	0.122	0.077	Molecular Function	GO:0030983	mismatched DNA binding	0.53327	0.802493	0	1	1	13
GO:0009826 unidimensional cell growth	4	0.241031	0.543	0.091	Biological Process	GO:0009826	unidimensional cell growth	0.241031	0.814672	1	3	4	44
GO:0009966 regulation of signal transduction	8	0.241621	1.087	0.077	Biological Process	GO:0009966	regulation of signal transduction	0.241621	0.814672	0	8	8	104
GO:0031667 response to nutrient levels	3	0.243198	0.408	0.1	Biological Process	GO:0031667	response to nutrient levels	0.243198	0.814672	0	3	3	30
GO:0031668 cellular response to extracellular stimulus	3	0.243198	0.408	0.1	Biological Process	GO:0031668	cellular response to extracellular stimulus	0.243198	0.814672	0	3	3	30
GO:0071496 cellular response to external stimulus	3	0.243198	0.408	0.1	Biological Process	GO:0071496	cellular response to external stimulus	0.243198	0.814672	0	3	3	30
GO:0010646 regulation of cell communication	8	0.249627	1.087	0.076	Biological Process	GO:0010646	regulation of cell communication	0.249627	0.814672	0	8	8	105
GO:0023051 regulation of signaling	8	0.249627	1.087	0.076	Biological Process	GO:0023051	regulation of signaling	0.249627	0.814672	0	8	8	105
GO:1901605 alpha-amino acid metabolic process	14	0.251636	1.902	0.07	Biological Process	GO:1901605	alpha-amino acid metabolic process	0.251636	0.814672	2	12	14	200
GO:0009226 nucleotide-sugar biosynthetic process	2	0.252575	0.272	0.118	Biological Process	GO:0009226	nucleotide-sugar biosynthetic process	0.252575	0.814672	0	2	2	17
GO:0010431 seed maturation	2	0.252575	0.272	0.118	Biological Process	GO:0010431	seed maturation	0.252575	0.814672	0	2	2	17
GO:0045489 pectin biosynthetic process	2	0.252575	0.272	0.118	Biological Process	GO:0045489	pectin biosynthetic process	0.252575	0.814672	0	2	2	17
GO:0072348 sulfur compound transport	2	0.252575	0.272	0.118	Biological Process	GO:0072348	sulfur compound transport	0.252575	0.814672	0	2	2	17
GO:0001934 positive regulation of protein phosphorylation	4	0.25366	0.543	0.089	Biological Process	GO:0001934	positive regulation of protein phosphorylation	0.25366	0.814672	0	4	4	45
GO:0045860 positive regulation of protein kinase activity	4	0.25366	0.543	0.089	Biological Process	GO:0045860	positive regulation of protein kinase activity	0.25366	0.814672	0	4	4	45
GO:0006072 glycerol-3-phosphate metabolic process	1	0.254472	0.136	0.2	Biological Process	GO:0006072	glycerol-3-phosphate metabolic process	0.254472	0.814672	0	1	1	5
GO:0006528 asparagine metabolic process	1	0.254472	0.136	0.2	Biological Process	GO:0006528	asparagine metabolic process	0.254472	0.814672	1	0	1	5
GO:0006529 asparagine biosynthetic process	1	0.254472	0.136	0.2	Biological Process	GO:0006529	asparagine biosynthetic process	0.254472	0.814672	1	0	1	5
GO:0006573 valine metabolic process	1	0.254472	0.136	0.2	Biological Process	GO:0006573	valine metabolic process	0.254472	0.814672	0	1	1	5
GO:0006828 manganese ion transport	1	0.254472	0.136	0.2	Biological Process	GO:0006828	manganese ion transport	0.254472	0.814672	0	1	1	5
GO:0006898 receptor-mediated endocytosis	1	0.254472	0.136	0.2	Biological Process	GO:0006898	receptor-mediated endocytosis	0.254472	0.814672	0	1	1	5
GO:0008356 asymmetric cell division	1	0.254472	0.136	0.2	Biological Process	GO:0008356	asymmetric cell division	0.254472	0.814672	0	1	1	5
GO:0009696 salicylic acid metabolic process	1	0.254472	0.136	0.2	Biological Process	GO:0009696	salicylic acid metabolic process	0.254472	0.814672	0	1	1	5
GO:0009718 anthocyanin-containing compound biosynthetic process	1	0.254472	0.136	0.2	Biological Process	GO:0009718	anthocyanin-containing compound biosynthetic process	0.254472	0.814672	0	1	1	5
GO:0009864 induced systemic resistance, jasmonic acid mediated signaling pathway	1	0.254472	0.136	0.2	Biological Process	GO:0009864	induced systemic resistance, jasmonic acid mediated signaling pathway	0.254472	0.814672	0	1	1	5
GO:0010286 heat acclimation	1	0.254472	0.136	0.2	Biological Process	GO:0010286	heat acclimation	0.254472	0.814672	0	1	1	5
GO:0016255 attachment of GPI anchor to protein	1	0.254472	0.136	0.2	Biological Process	GO:0016255	attachment of GPI anchor to protein	0.254472	0.814672	1	0	1	5
GO:0033037 polysaccharide localization	1	0.254472	0.136	0.2	Biological Process	GO:0033037	polysaccharide localization	0.254472	0.814672	0	1	1	5
GO:0034755 iron ion transmembrane transport	1	0.254472	0.136	0.2	Biological Process	GO:0034755	iron ion transmembrane transport	0.254472	0.814672	0	1	1	5
GO:0046246 terpene biosynthetic process	1	0.254472	0.136	0.2	Biological Process	GO:0046246	terpene biosynthetic process	0.254472	0.814672	0	1	1	5
GO:0052545 callose localization	1	0.254472	0.136	0.2	Biological Process	GO:0052545	callose localization	0.254472	0.814672	0	1	1	5
GO:0055071 manganese ion homeostasis	1	0.254472	0.136	0.2	Biological Process	GO:0055071	manganese ion homeostasis	0.254472	0.814672	0	1	1	5
GO:0071241 cellular response to inorganic substance	1	0.254472	0.136	0.2	Biological Process	GO:0071241	cellular response to inorganic substance	0.254472	0.814672	0	1	1	5
GO:0071421 manganese ion transmembrane transport	1	0.254472	0.136	0.2	Biological Process	GO:0071421	manganese ion transmembrane transport	0.254472	0.814672	0	1	1	5
GO:0009266 response to temperature stimulus	5	0.256345	0.679	0.083	Biological Process	GO:0009266	response to temperature stimulus	0.256345	0.818728	1	4	5	60
GO:0009225 nucleotide-sugar metabolic process	3	0.258799	0.408	0.097	Biological Process	GO:0009225	nucleotide-sugar metabolic process	0.258799	0.820744	0	3	3	31
GO:0030198 extracellular matrix organization	3	0.258799	0.408	0.097	Biological Process	GO:0030198	extracellular matrix organization	0.258799	0.820744	0	3	3	31
GO:0043062 extracellular structure organization	3	0.258799	0.408	0.097	Biological Process	GO:0043062	extracellular structure organization	0.258799	0.820744	0	3	3	31
GO:0009813 flavonoid biosynthetic process	7	0.26191	0.951	0.077	Biological Process	GO:0009813	flavonoid biosynthetic process	0.26191	0.828665	3	4	7	91
GO:0010562 positive regulation of phosphorus metabolic process	4	0.266421	0.543	0.087	Biological Process	GO:0010562	positive regulation of phosphorus metabolic process	0.266421	0.830294	0	4	4	46
GO:0033674 positive regulation of kinase activity	4	0.266421	0.543	0.087	Biological Process	GO:0033674	positive regulation of kinase activity	0.266421	0.830294	0	4	4	46
GO:0042327 positive regulation of phosphorylation	4	0.266421	0.543	0.087	Biological Process	GO:0042327	positive regulation of phosphorylation	0.266421	0.830294	0	4	4	46
GO:0043547 positive regulation of GTPase activity	4	0.266421	0.543	0.087	Biological Process	GO:0043547	positive regulation of GTPase activity	0.266421	0.830294	0	4	4	46
GO:0045937 positive regulation of phosphate metabolic process	4	0.266421	0.543	0.087	Biological Process	GO:0045937	positive regulation of phosphate metabolic process	0.266421	0.830294	0	4	4	46
GO:0045893 positive regulation of transcription, DNA-templated	5	0.267341	0.679	0.082	Biological Process	GO:0045893	positive regulation of transcription, DNA-templated	0.267341	0.830294	1	4	5	61
GO:1902680 positive regulation of RNA biosynthetic process	5	0.267341	0.679	0.082	Biological Process	GO:1902680	positive regulation of RNA biosynthetic process	0.267341	0.830294	1	4	5	61
GO:1903508 positive regulation of nucleic acid-templated transcription	5	0.267341	0.679	0.082	Biological Process	GO:1903508	positive regulation of nucleic acid-templated transcription	0.267341	0.830294	1	4	5	61
GO:0004144 diacylglycerol O-acyltransferase activity	1	0.559854	0.122	0.071	Molecular Function	GO:0004144	diacylglycerol O-acyltransferase activity	0.559854	0.832397	1	0	1	14
GO:0004499 N,N-dimethylaniline monooxygenase activity	1	0.559854	0.122	0.071	Molecular Function	GO:0004499	N,N-dimethylaniline monooxygenase activity	0.559854	0.832397	0	1	1	14
GO:0016868 intramolecular transferase activity, phosphotransferases	1	0.559854	0.122	0.071	Molecular Function	GO:0016868	intramolecular transferase activity, phosphotransferases	0.559854	0.832397	0	1	1	14
GO:0030276 clathrin binding	1	0.559854	0.122	0.071	Molecular Function	GO:0030276	clathrin binding	0.559854	0.832397	0	1	1	14
GO:0047262 polygalacturonate 4-alpha-galacturonosyltransferase activity	1	0.559854	0.122	0.071	Molecular Function	GO:0047262	polygalacturonate 4-alpha-galacturonosyltransferase activity	0.559854	0.832397	0	1	1	14
GO:0005802 trans-Golgi network	9	0.140892	1.325	0.085	Cellular Component	GO:0005802	trans-Golgi network	0.140892	0.833335	0	9	9	106
GO:0005875 microtubule associated complex	4	0.141243	0.589	0.111	Cellular Component	GO:0005875	microtubule associated complex	0.141243	0.833335	0	4	4	36
GO:0051539 4 iron, 4 sulfur cluster binding	2	0.567616	0.244	0.061	Molecular Function	GO:0051539	4 iron, 4 sulfur cluster binding	0.567616	0.840575	0	2	2	33
GO:0005215 transporter activity	56	0.568934	6.821	0.056	Molecular Function	GO:0005215	transporter activity	0.568934	0.840575	13	43	56	999
GO:0015036 disulfide oxidoreductase activity	4	0.569422	0.487	0.057	Molecular Function	GO:0015036	disulfide oxidoreductase activity	0.569422	0.840575	1	3	4	70
GO:0048518 positive regulation of biological process	19	0.272838	2.582	0.067	Biological Process	GO:0048518	positive regulation of biological process	0.272838	0.842977	1	18	19	285
GO:0005984 disaccharide metabolic process	3	0.274526	0.408	0.094	Biological Process	GO:0005984	disaccharide metabolic process	0.274526	0.842977	0	3	3	32
GO:0009064 glutamine family amino acid metabolic process	4	0.279296	0.543	0.085	Biological Process	GO:0009064	glutamine family amino acid metabolic process	0.279296	0.842977	1	3	4	47
GO:0033013 tetrapyrrole metabolic process	4	0.279296	0.543	0.085	Biological Process	GO:0033013	tetrapyrrole metabolic process	0.279296	0.842977	0	4	4	47
GO:0098869 cellular oxidant detoxification	10	0.28423	1.359	0.071	Biological Process	GO:0098869	cellular oxidant detoxification	0.28423	0.842977	1	9	10	141
GO:1990748 cellular detoxification	10	0.28423	1.359	0.071	Biological Process	GO:1990748	cellular detoxification	0.28423	0.842977	1	9	10	141
GO:0044763 single-organism cellular process	258	0.286203	35.054	0.059	Biological Process	GO:0044763	single-organism cellular process	0.286203	0.842977	45	213	258	4392
GO:0006090 pyruvate metabolic process	5	0.289627	0.679	0.079	Biological Process	GO:0006090	pyruvate metabolic process	0.289627	0.842977	0	5	5	63
GO:0048523 negative regulation of cellular process	13	0.2951	1.766	0.068	Biological Process	GO:0048523	negative regulation of cellular process	0.2951	0.842977	5	8	13	191
GO:0022604 regulation of cell morphogenesis	2	0.295789	0.272	0.105	Biological Process	GO:0022604	regulation of cell morphogenesis	0.295789	0.842977	0	2	2	19
GO:0045132 meiotic chromosome segregation	2	0.295789	0.272	0.105	Biological Process	GO:0045132	meiotic chromosome segregation	0.295789	0.842977	0	2	2	19
GO:0001944 vasculature development	1	0.297007	0.136	0.167	Biological Process	GO:0001944	vasculature development	0.297007	0.842977	0	1	1	6
GO:0006536 glutamate metabolic process	1	0.297007	0.136	0.167	Biological Process	GO:0006536	glutamate metabolic process	0.297007	0.842977	0	1	1	6
GO:0006879 cellular iron ion homeostasis	1	0.297007	0.136	0.167	Biological Process	GO:0006879	cellular iron ion homeostasis	0.297007	0.842977	0	1	1	6
GO:0007050 cell cycle arrest	1	0.297007	0.136	0.167	Biological Process	GO:0007050	cell cycle arrest	0.297007	0.842977	0	1	1	6
GO:0009071 serine family amino acid catabolic process	1	0.297007	0.136	0.167	Biological Process	GO:0009071	serine family amino acid catabolic process	0.297007	0.842977	0	1	1	6
GO:0009292 genetic transfer	1	0.297007	0.136	0.167	Biological Process	GO:0009292	genetic transfer	0.297007	0.842977	0	1	1	6
GO:0009294 DNA mediated transformation	1	0.297007	0.136	0.167	Biological Process	GO:0009294	DNA mediated transformation	0.297007	0.842977	0	1	1	6
GO:0009644 response to high light intensity	1	0.297007	0.136	0.167	Biological Process	GO:0009644	response to high light intensity	0.297007	0.842977	0	1	1	6
GO:0009682 induced systemic resistance	1	0.297007	0.136	0.167	Biological Process	GO:0009682	induced systemic resistance	0.297007	0.842977	0	1	1	6
GO:0010112 regulation of systemic acquired resistance	1	0.297007	0.136	0.167	Biological Process	GO:0010112	regulation of systemic acquired resistance	0.297007	0.842977	0	1	1	6
GO:0010496 intercellular transport	1	0.297007	0.136	0.167	Biological Process	GO:0010496	intercellular transport	0.297007	0.842977	0	1	1	6
GO:0010497 plasmodesmata-mediated intercellular transport	1	0.297007	0.136	0.167	Biological Process	GO:0010497	plasmodesmata-mediated intercellular transport	0.297007	0.842977	0	1	1	6
GO:0015689 molybdate ion transport	1	0.297007	0.136	0.167	Biological Process	GO:0015689	molybdate ion transport	0.297007	0.842977	0	1	1	6
GO:0015802 basic amino acid transport	1	0.297007	0.136	0.167	Biological Process	GO:0015802	basic amino acid transport	0.297007	0.842977	0	1	1	6
GO:0015936 coenzyme A metabolic process	1	0.297007	0.136	0.167	Biological Process	GO:0015936	coenzyme A metabolic process	0.297007	0.842977	0	1	1	6
GO:0018958 phenol-containing compound metabolic process	1	0.297007	0.136	0.167	Biological Process	GO:0018958	phenol-containing compound metabolic process	0.297007	0.842977	0	1	1	6
GO:0019288 isopentenyl diphosphate biosynthetic process, methylerythritol 4-phosphate pathway	1	0.297007	0.136	0.167	Biological Process	GO:0019288	isopentenyl diphosphate biosynthetic process, methylerythritol 4-phosphate pathway	0.297007	0.842977	0	1	1	6
GO:0019566 arabinose metabolic process	1	0.297007	0.136	0.167	Biological Process	GO:0019566	arabinose metabolic process	0.297007	0.842977	0	1	1	6
GO:0030838 positive regulation of actin filament polymerization	1	0.297007	0.136	0.167	Biological Process	GO:0030838	positive regulation of actin filament polymerization	0.297007	0.842977	0	1	1	6
GO:0032273 positive regulation of protein polymerization	1	0.297007	0.136	0.167	Biological Process	GO:0032273	positive regulation of protein polymerization	0.297007	0.842977	0	1	1	6
GO:0034314 Arp2/3 complex-mediated actin nucleation	1	0.297007	0.136	0.167	Biological Process	GO:0034314	Arp2/3 complex-mediated actin nucleation	0.297007	0.842977	0	1	1	6
GO:0042218 1-aminocyclopropane-1-carboxylate biosynthetic process	1	0.297007	0.136	0.167	Biological Process	GO:0042218	1-aminocyclopropane-1-carboxylate biosynthetic process	0.297007	0.842977	0	1	1	6
GO:0045010 actin nucleation	1	0.297007	0.136	0.167	Biological Process	GO:0045010	actin nucleation	0.297007	0.842977	0	1	1	6
GO:0046373 L-arabinose metabolic process	1	0.297007	0.136	0.167	Biological Process	GO:0046373	L-arabinose metabolic process	0.297007	0.842977	0	1	1	6
GO:0048829 root cap development	1	0.297007	0.136	0.167	Biological Process	GO:0048829	root cap development	0.297007	0.842977	0	1	1	6
GO:0051238 sequestering of metal ion	1	0.297007	0.136	0.167	Biological Process	GO:0051238	sequestering of metal ion	0.297007	0.842977	0	1	1	6
GO:0051495 positive regulation of cytoskeleton organization	1	0.297007	0.136	0.167	Biological Process	GO:0051495	positive regulation of cytoskeleton organization	0.297007	0.842977	0	1	1	6
GO:0052646 alditol phosphate metabolic process	1	0.297007	0.136	0.167	Biological Process	GO:0052646	alditol phosphate metabolic process	0.297007	0.842977	0	1	1	6
GO:0072358 cardiovascular system development	1	0.297007	0.136	0.167	Biological Process	GO:0072358	cardiovascular system development	0.297007	0.842977	0	1	1	6
GO:0072359 circulatory system development	1	0.297007	0.136	0.167	Biological Process	GO:0072359	circulatory system development	0.297007	0.842977	0	1	1	6
GO:0098754 detoxification	10	0.298992	1.359	0.07	Biological Process	GO:0098754	detoxification	0.298992	0.846831	1	9	10	143
GO:0004532 exoribonuclease activity	1	0.584926	0.122	0.067	Molecular Function	GO:0004532	exoribonuclease activity	0.584926	0.849307	0	1	1	15
GO:0005527 macrolide binding	1	0.584926	0.122	0.067	Molecular Function	GO:0005527	macrolide binding	0.584926	0.849307	0	1	1	15
GO:0005528 FK506 binding	1	0.584926	0.122	0.067	Molecular Function	GO:0005528	FK506 binding	0.584926	0.849307	0	1	1	15
GO:0010427 abscisic acid binding	1	0.584926	0.122	0.067	Molecular Function	GO:0010427	abscisic acid binding	0.584926	0.849307	1	0	1	15
GO:0016896 exoribonuclease activity, producing 5'-phosphomonoesters	1	0.584926	0.122	0.067	Molecular Function	GO:0016896	exoribonuclease activity, producing 5'-phosphomonoesters	0.584926	0.849307	0	1	1	15
GO:0019840 isoprenoid binding	1	0.584926	0.122	0.067	Molecular Function	GO:0019840	isoprenoid binding	0.584926	0.849307	1	0	1	15
GO:0070330 aromatase activity	1	0.584926	0.122	0.067	Molecular Function	GO:0070330	aromatase activity	0.584926	0.849307	1	0	1	15
GO:0009651 response to salt stress	5	0.300894	0.679	0.078	Biological Process	GO:0009651	response to salt stress	0.300894	0.850435	0	5	5	64
GO:0006970 response to osmotic stress	6	0.305227	0.815	0.075	Biological Process	GO:0006970	response to osmotic stress	0.305227	0.856553	0	6	6	80
GO:0007389 pattern specification process	4	0.305311	0.543	0.082	Biological Process	GO:0007389	pattern specification process	0.305311	0.856553	0	4	4	49
GO:0043087 regulation of GTPase activity	4	0.305311	0.543	0.082	Biological Process	GO:0043087	regulation of GTPase activity	0.305311	0.856553	0	4	4	49
GO:0009073 aromatic amino acid family biosynthetic process	3	0.306229	0.408	0.088	Biological Process	GO:0009073	aromatic amino acid family biosynthetic process	0.306229	0.856553	0	3	3	34
GO:0009991 response to extracellular stimulus	3	0.306229	0.408	0.088	Biological Process	GO:0009991	response to extracellular stimulus	0.306229	0.856553	0	3	3	34
GO:0010605 negative regulation of macromolecule metabolic process	12	0.310128	1.63	0.068	Biological Process	GO:0010605	negative regulation of macromolecule metabolic process	0.310128	0.865668	5	7	12	177
GO:0009636 response to toxic substance	10	0.313945	1.359	0.069	Biological Process	GO:0009636	response to toxic substance	0.313945	0.869054	1	9	10	145
GO:0009606 tropism	2	0.317281	0.272	0.1	Biological Process	GO:0009606	tropism	0.317281	0.869054	0	2	2	20
GO:0019430 removal of superoxide radicals	2	0.317281	0.272	0.1	Biological Process	GO:0019430	removal of superoxide radicals	0.317281	0.869054	0	2	2	20
GO:0071450 cellular response to oxygen radical	2	0.317281	0.272	0.1	Biological Process	GO:0071450	cellular response to oxygen radical	0.317281	0.869054	0	2	2	20
GO:0071451 cellular response to superoxide	2	0.317281	0.272	0.1	Biological Process	GO:0071451	cellular response to superoxide	0.317281	0.869054	0	2	2	20
GO:0006096 glycolytic process	4	0.318417	0.543	0.08	Biological Process	GO:0006096	glycolytic process	0.318417	0.869054	0	4	4	50
GO:0006757 ATP generation from ADP	4	0.318417	0.543	0.08	Biological Process	GO:0006757	ATP generation from ADP	0.318417	0.869054	0	4	4	50
GO:0046031 ADP metabolic process	4	0.318417	0.543	0.08	Biological Process	GO:0046031	ADP metabolic process	0.318417	0.869054	0	4	4	50
GO:0051345 positive regulation of hydrolase activity	4	0.318417	0.543	0.08	Biological Process	GO:0051345	positive regulation of hydrolase activity	0.318417	0.869054	0	4	4	50
GO:0051347 positive regulation of transferase activity	4	0.318417	0.543	0.08	Biological Process	GO:0051347	positive regulation of transferase activity	0.318417	0.869054	0	4	4	50
GO:0060560 developmental growth involved in morphogenesis	4	0.318417	0.543	0.08	Biological Process	GO:0060560	developmental growth involved in morphogenesis	0.318417	0.869054	1	3	4	50
GO:0008408 3'-5' exonuclease activity	2	0.599971	0.244	0.057	Molecular Function	GO:0008408	3'-5' exonuclease activity	0.599971	0.869117	0	2	2	35
GO:0006063 uronic acid metabolic process	5	0.323617	0.679	0.076	Biological Process	GO:0006063	uronic acid metabolic process	0.323617	0.874414	2	3	5	66
GO:0019585 glucuronate metabolic process	5	0.323617	0.679	0.076	Biological Process	GO:0019585	glucuronate metabolic process	0.323617	0.874414	2	3	5	66
GO:0051254 positive regulation of RNA metabolic process	5	0.323617	0.679	0.076	Biological Process	GO:0051254	positive regulation of RNA metabolic process	0.323617	0.874414	1	4	5	66
GO:0052695 cellular glucuronidation	5	0.323617	0.679	0.076	Biological Process	GO:0052695	cellular glucuronidation	0.323617	0.874414	2	3	5	66
GO:0052696 flavonoid glucuronidation	5	0.323617	0.679	0.076	Biological Process	GO:0052696	flavonoid glucuronidation	0.323617	0.874414	2	3	5	66
GO:0009888 tissue development	9	0.33146	1.223	0.069	Biological Process	GO:0009888	tissue development	0.33146	0.874703	1	8	9	131
GO:0007166 cell surface receptor signaling pathway	4	0.331566	0.543	0.078	Biological Process	GO:0007166	cell surface receptor signaling pathway	0.331566	0.874703	2	2	4	51
GO:0031401 positive regulation of protein modification process	4	0.331566	0.543	0.078	Biological Process	GO:0031401	positive regulation of protein modification process	0.331566	0.874703	0	4	4	51
GO:1902679 negative regulation of RNA biosynthetic process	4	0.331566	0.543	0.078	Biological Process	GO:1902679	negative regulation of RNA biosynthetic process	0.331566	0.874703	1	3	4	51
GO:1903507 negative regulation of nucleic acid-templated transcription	4	0.331566	0.543	0.078	Biological Process	GO:1903507	negative regulation of nucleic acid-templated transcription	0.331566	0.874703	1	3	4	51
GO:0000059 protein import into nucleus, docking	1	0.337119	0.136	0.143	Biological Process	GO:0000059	protein import into nucleus, docking	0.337119	0.874703	0	1	1	7
GO:0006551 leucine metabolic process	1	0.337119	0.136	0.143	Biological Process	GO:0006551	leucine metabolic process	0.337119	0.874703	0	1	1	7
GO:0006560 proline metabolic process	1	0.337119	0.136	0.143	Biological Process	GO:0006560	proline metabolic process	0.337119	0.874703	0	1	1	7
GO:0006995 cellular response to nitrogen starvation	1	0.337119	0.136	0.143	Biological Process	GO:0006995	cellular response to nitrogen starvation	0.337119	0.874703	0	1	1	7
GO:0009240 isopentenyl diphosphate biosynthetic process	1	0.337119	0.136	0.143	Biological Process	GO:0009240	isopentenyl diphosphate biosynthetic process	0.337119	0.874703	0	1	1	7
GO:0009789 positive regulation of abscisic acid-activated signaling pathway	1	0.337119	0.136	0.143	Biological Process	GO:0009789	positive regulation of abscisic acid-activated signaling pathway	0.337119	0.874703	0	1	1	7
GO:0010588 cotyledon vascular tissue pattern formation	1	0.337119	0.136	0.143	Biological Process	GO:0010588	cotyledon vascular tissue pattern formation	0.337119	0.874703	0	1	1	7
GO:0015976 carbon utilization	1	0.337119	0.136	0.143	Biological Process	GO:0015976	carbon utilization	0.337119	0.874703	0	1	1	7
GO:0018871 1-aminocyclopropane-1-carboxylate metabolic process	1	0.337119	0.136	0.143	Biological Process	GO:0018871	1-aminocyclopropane-1-carboxylate metabolic process	0.337119	0.874703	0	1	1	7
GO:0019722 calcium-mediated signaling	1	0.337119	0.136	0.143	Biological Process	GO:0019722	calcium-mediated signaling	0.337119	0.874703	0	1	1	7
GO:0034620 cellular response to unfolded protein	1	0.337119	0.136	0.143	Biological Process	GO:0034620	cellular response to unfolded protein	0.337119	0.874703	0	1	1	7
GO:0040011 locomotion	1	0.337119	0.136	0.143	Biological Process	GO:0040011	locomotion	0.337119	0.874703	0	1	1	7
GO:0046490 isopentenyl diphosphate metabolic process	1	0.337119	0.136	0.143	Biological Process	GO:0046490	isopentenyl diphosphate metabolic process	0.337119	0.874703	0	1	1	7
GO:0071901 negative regulation of protein serine/threonine kinase activity	1	0.337119	0.136	0.143	Biological Process	GO:0071901	negative regulation of protein serine/threonine kinase activity	0.337119	0.874703	0	1	1	7
GO:1901421 positive regulation of response to alcohol	1	0.337119	0.136	0.143	Biological Process	GO:1901421	positive regulation of response to alcohol	0.337119	0.874703	0	1	1	7
GO:0000303 response to superoxide	2	0.338616	0.272	0.095	Biological Process	GO:0000303	response to superoxide	0.338616	0.874703	0	2	2	21
GO:0000305 response to oxygen radical	2	0.338616	0.272	0.095	Biological Process	GO:0000305	response to oxygen radical	0.338616	0.874703	0	2	2	21
GO:0015850 organic hydroxy compound transport	2	0.338616	0.272	0.095	Biological Process	GO:0015850	organic hydroxy compound transport	0.338616	0.874703	0	2	2	21
GO:0016853 isomerase activity	14	0.606331	1.705	0.054	Molecular Function	GO:0016853	isomerase activity	0.606331	0.875439	3	11	14	257
GO:0016634 oxidoreductase activity, acting on the CH-CH group of donors, oxygen as acceptor	1	0.608571	0.122	0.062	Molecular Function	GO:0016634	oxidoreductase activity, acting on the CH-CH group of donors, oxygen as acceptor	0.608571	0.875439	0	1	1	16
GO:0016712 oxidoreductase activity, acting on paired donors, with incorporation or reduction of molecular oxygen, reduced flavin or flavoprotein as one donor, and incorporation of one atom of oxygen	1	0.608571	0.122	0.062	Molecular Function	GO:0016712	oxidoreductase activity, acting on paired donors, with incorporation or reduction of molecular oxygen, reduced flavin or flavoprotein as one donor, and incorporation of one atom of oxygen	0.608571	0.875439	1	0	1	16
GO:0003779 actin binding	3	0.612824	0.365	0.055	Molecular Function	GO:0003779	actin binding	0.612824	0.879515	0	3	3	55
GO:0051253 negative regulation of RNA metabolic process	4	0.344741	0.543	0.077	Biological Process	GO:0051253	negative regulation of RNA metabolic process	0.344741	0.888826	1	3	4	52
GO:0042440 pigment metabolic process	5	0.346519	0.679	0.074	Biological Process	GO:0042440	pigment metabolic process	0.346519	0.890013	0	5	5	68
GO:0045935 positive regulation of nucleobase-containing compound metabolic process	5	0.346519	0.679	0.074	Biological Process	GO:0045935	positive regulation of nucleobase-containing compound metabolic process	0.346519	0.890013	1	4	5	68
GO:0000124 SAGA complex	1	0.159201	0.147	0.333	Cellular Component	GO:0000124	SAGA complex	0.159201	0.894558	1	0	1	3
GO:0043073 germ cell nucleus	1	0.159201	0.147	0.333	Cellular Component	GO:0043073	germ cell nucleus	0.159201	0.894558	0	1	1	3
GO:0033218 amide binding	2	0.630468	0.244	0.054	Molecular Function	GO:0033218	amide binding	0.630468	0.895057	0	2	2	37
GO:0042803 protein homodimerization activity	2	0.630468	0.244	0.054	Molecular Function	GO:0042803	protein homodimerization activity	0.630468	0.895057	2	0	2	37
GO:0001104 RNA polymerase II transcription cofactor activity	1	0.630871	0.122	0.059	Molecular Function	GO:0001104	RNA polymerase II transcription cofactor activity	0.630871	0.895057	0	1	1	17
GO:0008144 drug binding	1	0.630871	0.122	0.059	Molecular Function	GO:0008144	drug binding	0.630871	0.895057	0	1	1	17
GO:0008146 sulfotransferase activity	1	0.630871	0.122	0.059	Molecular Function	GO:0008146	sulfotransferase activity	0.630871	0.895057	0	1	1	17
GO:0098589 membrane region	2	0.163331	0.295	0.154	Cellular Component	GO:0098589	membrane region	0.163331	0.896419	0	2	2	13
GO:0015075 ion transmembrane transporter activity	26	0.641305	3.167	0.054	Molecular Function	GO:0015075	ion transmembrane transporter activity	0.641305	0.901464	4	22	26	482
GO:0001076 transcription factor activity, RNA polymerase II transcription factor binding	1	0.651902	0.122	0.056	Molecular Function	GO:0001076	transcription factor activity, RNA polymerase II transcription factor binding	0.651902	0.901464	0	1	1	18
GO:0004864 protein phosphatase inhibitor activity	1	0.651902	0.122	0.056	Molecular Function	GO:0004864	protein phosphatase inhibitor activity	0.651902	0.901464	1	0	1	18
GO:0016411 acylglycerol O-acyltransferase activity	1	0.651902	0.122	0.056	Molecular Function	GO:0016411	acylglycerol O-acyltransferase activity	0.651902	0.901464	1	0	1	18
GO:0016725 oxidoreductase activity, acting on CH or CH2 groups	1	0.651902	0.122	0.056	Molecular Function	GO:0016725	oxidoreductase activity, acting on CH or CH2 groups	0.651902	0.901464	0	1	1	18
GO:0019212 phosphatase inhibitor activity	1	0.651902	0.122	0.056	Molecular Function	GO:0019212	phosphatase inhibitor activity	0.651902	0.901464	1	0	1	18
GO:0033293 monocarboxylic acid binding	1	0.651902	0.122	0.056	Molecular Function	GO:0033293	monocarboxylic acid binding	0.651902	0.901464	1	0	1	18
GO:0042562 hormone binding	1	0.651902	0.122	0.056	Molecular Function	GO:0042562	hormone binding	0.651902	0.901464	1	0	1	18
GO:1901681 sulfur compound binding	1	0.651902	0.122	0.056	Molecular Function	GO:1901681	sulfur compound binding	0.651902	0.901464	0	1	1	18
GO:0051119 sugar transmembrane transporter activity	2	0.659121	0.244	0.051	Molecular Function	GO:0051119	sugar transmembrane transporter activity	0.659121	0.901464	1	1	2	39
GO:0016667 oxidoreductase activity, acting on a sulfur group of donors	5	0.662211	0.609	0.051	Molecular Function	GO:0016667	oxidoreductase activity, acting on a sulfur group of donors	0.662211	0.901464	2	3	5	98
GO:0009055 electron carrier activity	8	0.662385	0.974	0.052	Molecular Function	GO:0009055	electron carrier activity	0.662385	0.901464	1	7	8	155
GO:0022891 substrate-specific transmembrane transporter activity	32	0.668793	3.898	0.054	Molecular Function	GO:0022891	substrate-specific transmembrane transporter activity	0.668793	0.901464	7	25	32	598
GO:0046873 metal ion transmembrane transporter activity	7	0.668979	0.853	0.051	Molecular Function	GO:0046873	metal ion transmembrane transporter activity	0.668979	0.901464	0	7	7	137
GO:0003713 transcription coactivator activity	1	0.671736	0.122	0.053	Molecular Function	GO:0003713	transcription coactivator activity	0.671736	0.901464	1	0	1	19
GO:0004312 fatty acid synthase activity	1	0.671736	0.122	0.053	Molecular Function	GO:0004312	fatty acid synthase activity	0.671736	0.901464	0	1	1	19
GO:0004869 cysteine-type endopeptidase inhibitor activity	1	0.671736	0.122	0.053	Molecular Function	GO:0004869	cysteine-type endopeptidase inhibitor activity	0.671736	0.901464	0	1	1	19
GO:0005355 glucose transmembrane transporter activity	1	0.671736	0.122	0.053	Molecular Function	GO:0005355	glucose transmembrane transporter activity	0.671736	0.901464	1	0	1	19
GO:0015145 monosaccharide transmembrane transporter activity	1	0.671736	0.122	0.053	Molecular Function	GO:0015145	monosaccharide transmembrane transporter activity	0.671736	0.901464	1	0	1	19
GO:0015149 hexose transmembrane transporter activity	1	0.671736	0.122	0.053	Molecular Function	GO:0015149	hexose transmembrane transporter activity	0.671736	0.901464	1	0	1	19
GO:0016790 thiolester hydrolase activity	1	0.671736	0.122	0.053	Molecular Function	GO:0016790	thiolester hydrolase activity	0.671736	0.901464	0	1	1	19
GO:0019203 carbohydrate phosphatase activity	1	0.671736	0.122	0.053	Molecular Function	GO:0019203	carbohydrate phosphatase activity	0.671736	0.901464	0	1	1	19
GO:0019208 phosphatase regulator activity	1	0.671736	0.122	0.053	Molecular Function	GO:0019208	phosphatase regulator activity	0.671736	0.901464	1	0	1	19
GO:0019888 protein phosphatase regulator activity	1	0.671736	0.122	0.053	Molecular Function	GO:0019888	protein phosphatase regulator activity	0.671736	0.901464	1	0	1	19
GO:0043178 alcohol binding	1	0.671736	0.122	0.053	Molecular Function	GO:0043178	alcohol binding	0.671736	0.901464	1	0	1	19
GO:0009408 response to heat	3	0.353953	0.408	0.081	Biological Process	GO:0009408	response to heat	0.353953	0.902943	1	2	3	37
GO:0006575 cellular modified amino acid metabolic process	6	0.356371	0.815	0.071	Biological Process	GO:0006575	cellular modified amino acid metabolic process	0.356371	0.902943	2	4	6	85
GO:0009135 purine nucleoside diphosphate metabolic process	4	0.357926	0.543	0.075	Biological Process	GO:0009135	purine nucleoside diphosphate metabolic process	0.357926	0.902943	0	4	4	53
GO:0009179 purine ribonucleoside diphosphate metabolic process	4	0.357926	0.543	0.075	Biological Process	GO:0009179	purine ribonucleoside diphosphate metabolic process	0.357926	0.902943	0	4	4	53
GO:0009185 ribonucleoside diphosphate metabolic process	4	0.357926	0.543	0.075	Biological Process	GO:0009185	ribonucleoside diphosphate metabolic process	0.357926	0.902943	0	4	4	53
GO:1902531 regulation of intracellular signal transduction	4	0.357926	0.543	0.075	Biological Process	GO:1902531	regulation of intracellular signal transduction	0.357926	0.902943	0	4	4	53
GO:0006284 base-excision repair	2	0.359741	0.272	0.091	Biological Process	GO:0006284	base-excision repair	0.359741	0.902943	0	2	2	22
GO:0009893 positive regulation of metabolic process	14	0.362418	1.902	0.064	Biological Process	GO:0009893	positive regulation of metabolic process	0.362418	0.902943	1	13	14	218
GO:0000902 cell morphogenesis	5	0.369512	0.679	0.071	Biological Process	GO:0000902	cell morphogenesis	0.369512	0.902943	1	4	5	70
GO:0031347 regulation of defense response	4	0.371106	0.543	0.074	Biological Process	GO:0031347	regulation of defense response	0.371106	0.902943	0	4	4	54
GO:0001763 morphogenesis of a branching structure	1	0.374945	0.136	0.125	Biological Process	GO:0001763	morphogenesis of a branching structure	0.374945	0.902943	0	1	1	8
GO:0006301 postreplication repair	1	0.374945	0.136	0.125	Biological Process	GO:0006301	postreplication repair	0.374945	0.902943	0	1	1	8
GO:0007129 synapsis	1	0.374945	0.136	0.125	Biological Process	GO:0007129	synapsis	0.374945	0.902943	0	1	1	8
GO:0009094 L-phenylalanine biosynthetic process	1	0.374945	0.136	0.125	Biological Process	GO:0009094	L-phenylalanine biosynthetic process	0.374945	0.902943	0	1	1	8
GO:0009567 double fertilization forming a zygote and endosperm	1	0.374945	0.136	0.125	Biological Process	GO:0009567	double fertilization forming a zygote and endosperm	0.374945	0.902943	0	1	1	8
GO:0009692 ethylene metabolic process	1	0.374945	0.136	0.125	Biological Process	GO:0009692	ethylene metabolic process	0.374945	0.902943	0	1	1	8
GO:0009693 ethylene biosynthetic process	1	0.374945	0.136	0.125	Biological Process	GO:0009693	ethylene biosynthetic process	0.374945	0.902943	0	1	1	8
GO:0009937 regulation of gibberellic acid mediated signaling pathway	1	0.374945	0.136	0.125	Biological Process	GO:0009937	regulation of gibberellic acid mediated signaling pathway	0.374945	0.902943	0	1	1	8
GO:0010223 secondary shoot formation	1	0.374945	0.136	0.125	Biological Process	GO:0010223	secondary shoot formation	0.374945	0.902943	0	1	1	8
GO:0010346 shoot axis formation	1	0.374945	0.136	0.125	Biological Process	GO:0010346	shoot axis formation	0.374945	0.902943	0	1	1	8
GO:0016143 S-glycoside metabolic process	1	0.374945	0.136	0.125	Biological Process	GO:0016143	S-glycoside metabolic process	0.374945	0.902943	0	1	1	8
GO:0019757 glycosinolate metabolic process	1	0.374945	0.136	0.125	Biological Process	GO:0019757	glycosinolate metabolic process	0.374945	0.902943	0	1	1	8
GO:0019760 glucosinolate metabolic process	1	0.374945	0.136	0.125	Biological Process	GO:0019760	glucosinolate metabolic process	0.374945	0.902943	0	1	1	8
GO:0019932 second-messenger-mediated signaling	1	0.374945	0.136	0.125	Biological Process	GO:0019932	second-messenger-mediated signaling	0.374945	0.902943	0	1	1	8
GO:0035967 cellular response to topologically incorrect protein	1	0.374945	0.136	0.125	Biological Process	GO:0035967	cellular response to topologically incorrect protein	0.374945	0.902943	0	1	1	8
GO:0042439 ethanolamine-containing compound metabolic process	1	0.374945	0.136	0.125	Biological Process	GO:0042439	ethanolamine-containing compound metabolic process	0.374945	0.902943	0	1	1	8
GO:0042816 vitamin B6 metabolic process	1	0.374945	0.136	0.125	Biological Process	GO:0042816	vitamin B6 metabolic process	0.374945	0.902943	0	1	1	8
GO:0042819 vitamin B6 biosynthetic process	1	0.374945	0.136	0.125	Biological Process	GO:0042819	vitamin B6 biosynthetic process	0.374945	0.902943	0	1	1	8
GO:0043449 cellular alkene metabolic process	1	0.374945	0.136	0.125	Biological Process	GO:0043449	cellular alkene metabolic process	0.374945	0.902943	0	1	1	8
GO:0043450 alkene biosynthetic process	1	0.374945	0.136	0.125	Biological Process	GO:0043450	alkene biosynthetic process	0.374945	0.902943	0	1	1	8
GO:0046470 phosphatidylcholine metabolic process	1	0.374945	0.136	0.125	Biological Process	GO:0046470	phosphatidylcholine metabolic process	0.374945	0.902943	0	1	1	8
GO:0048826 cotyledon morphogenesis	1	0.374945	0.136	0.125	Biological Process	GO:0048826	cotyledon morphogenesis	0.374945	0.902943	0	1	1	8
GO:1900673 olefin metabolic process	1	0.374945	0.136	0.125	Biological Process	GO:1900673	olefin metabolic process	0.374945	0.902943	0	1	1	8
GO:1900674 olefin biosynthetic process	1	0.374945	0.136	0.125	Biological Process	GO:1900674	olefin biosynthetic process	0.374945	0.902943	0	1	1	8
GO:1902223 erythrose 4-phosphate/phosphoenolpyruvate family amino acid biosynthetic process	1	0.374945	0.136	0.125	Biological Process	GO:1902223	erythrose 4-phosphate/phosphoenolpyruvate family amino acid biosynthetic process	0.374945	0.902943	0	1	1	8
GO:0016791 phosphatase activity	12	0.675176	1.462	0.052	Molecular Function	GO:0016791	phosphatase activity	0.675176	0.904124	1	11	12	232
GO:0006730 one-carbon metabolic process	2	0.380611	0.272	0.087	Biological Process	GO:0006730	one-carbon metabolic process	0.380611	0.911712	0	2	2	23
GO:0006801 superoxide metabolic process	2	0.380611	0.272	0.087	Biological Process	GO:0006801	superoxide metabolic process	0.380611	0.911712	0	2	2	23
GO:0009409 response to cold	2	0.380611	0.272	0.087	Biological Process	GO:0009409	response to cold	0.380611	0.911712	0	2	2	23
GO:0010035 response to inorganic substance	7	0.382211	0.951	0.067	Biological Process	GO:0010035	response to inorganic substance	0.382211	0.913924	1	6	7	104
GO:0019953 sexual reproduction	3	0.385569	0.408	0.077	Biological Process	GO:0019953	sexual reproduction	0.385569	0.920325	0	3	3	39
GO:0019887 protein kinase regulator activity	1	0.690441	0.122	0.05	Molecular Function	GO:0019887	protein kinase regulator activity	0.690441	0.922572	0	1	1	20
GO:0005516 calmodulin binding	3	0.693111	0.365	0.048	Molecular Function	GO:0005516	calmodulin binding	0.693111	0.924148	1	2	3	62
GO:1901701 cellular response to oxygen-containing compound	9	0.388649	1.223	0.065	Biological Process	GO:1901701	cellular response to oxygen-containing compound	0.388649	0.926041	1	8	9	138
GO:0009812 flavonoid metabolic process	7	0.391681	0.951	0.067	Biological Process	GO:0009812	flavonoid metabolic process	0.391681	0.926113	3	4	7	105
GO:0001932 regulation of protein phosphorylation	5	0.392515	0.679	0.069	Biological Process	GO:0001932	regulation of protein phosphorylation	0.392515	0.926113	0	5	5	72
GO:0045859 regulation of protein kinase activity	5	0.392515	0.679	0.069	Biological Process	GO:0045859	regulation of protein kinase activity	0.392515	0.926113	0	5	5	72
GO:0008283 cell proliferation	2	0.401187	0.272	0.083	Biological Process	GO:0008283	cell proliferation	0.401187	0.926113	2	0	2	24
GO:0009765 photosynthesis, light harvesting	2	0.401187	0.272	0.083	Biological Process	GO:0009765	photosynthesis, light harvesting	0.401187	0.926113	0	2	2	24
GO:0010268 brassinosteroid homeostasis	2	0.401187	0.272	0.083	Biological Process	GO:0010268	brassinosteroid homeostasis	0.401187	0.926113	0	2	2	24
GO:0034614 cellular response to reactive oxygen species	2	0.401187	0.272	0.083	Biological Process	GO:0034614	cellular response to reactive oxygen species	0.401187	0.926113	0	2	2	24
GO:0045088 regulation of innate immune response	2	0.401187	0.272	0.083	Biological Process	GO:0045088	regulation of innate immune response	0.401187	0.926113	0	2	2	24
GO:0050776 regulation of immune response	2	0.401187	0.272	0.083	Biological Process	GO:0050776	regulation of immune response	0.401187	0.926113	0	2	2	24
GO:0043549 regulation of kinase activity	5	0.403995	0.679	0.068	Biological Process	GO:0043549	regulation of kinase activity	0.403995	0.926113	0	5	5	73
GO:0000165 MAPK cascade	4	0.410473	0.543	0.07	Biological Process	GO:0000165	MAPK cascade	0.410473	0.926113	0	4	4	57
GO:0001933 negative regulation of protein phosphorylation	1	0.410616	0.136	0.111	Biological Process	GO:0001933	negative regulation of protein phosphorylation	0.410616	0.926113	0	1	1	9
GO:0006469 negative regulation of protein kinase activity	1	0.410616	0.136	0.111	Biological Process	GO:0006469	negative regulation of protein kinase activity	0.410616	0.926113	0	1	1	9
GO:0006672 ceramide metabolic process	1	0.410616	0.136	0.111	Biological Process	GO:0006672	ceramide metabolic process	0.410616	0.926113	0	1	1	9
GO:0009685 gibberellin metabolic process	1	0.410616	0.136	0.111	Biological Process	GO:0009685	gibberellin metabolic process	0.410616	0.926113	0	1	1	9
GO:0009687 abscisic acid metabolic process	1	0.410616	0.136	0.111	Biological Process	GO:0009687	abscisic acid metabolic process	0.410616	0.926113	0	1	1	9
GO:0009768 photosynthesis, light harvesting in photosystem I	1	0.410616	0.136	0.111	Biological Process	GO:0009768	photosynthesis, light harvesting in photosystem I	0.410616	0.926113	0	1	1	9
GO:0010074 maintenance of meristem identity	1	0.410616	0.136	0.111	Biological Process	GO:0010074	maintenance of meristem identity	0.410616	0.926113	1	0	1	9
GO:0019740 nitrogen utilization	1	0.410616	0.136	0.111	Biological Process	GO:0019740	nitrogen utilization	0.410616	0.926113	0	1	1	9
GO:0030041 actin filament polymerization	1	0.410616	0.136	0.111	Biological Process	GO:0030041	actin filament polymerization	0.410616	0.926113	0	1	1	9
GO:0030833 regulation of actin filament polymerization	1	0.410616	0.136	0.111	Biological Process	GO:0030833	regulation of actin filament polymerization	0.410616	0.926113	0	1	1	9
GO:0031334 positive regulation of protein complex assembly	1	0.410616	0.136	0.111	Biological Process	GO:0031334	positive regulation of protein complex assembly	0.410616	0.926113	0	1	1	9
GO:0032271 regulation of protein polymerization	1	0.410616	0.136	0.111	Biological Process	GO:0032271	regulation of protein polymerization	0.410616	0.926113	0	1	1	9
GO:0033673 negative regulation of kinase activity	1	0.410616	0.136	0.111	Biological Process	GO:0033673	negative regulation of kinase activity	0.410616	0.926113	0	1	1	9
GO:0042326 negative regulation of phosphorylation	1	0.410616	0.136	0.111	Biological Process	GO:0042326	negative regulation of phosphorylation	0.410616	0.926113	0	1	1	9
GO:0043288 apocarotenoid metabolic process	1	0.410616	0.136	0.111	Biological Process	GO:0043288	apocarotenoid metabolic process	0.410616	0.926113	0	1	1	9
GO:0045143 homologous chromosome segregation	1	0.410616	0.136	0.111	Biological Process	GO:0045143	homologous chromosome segregation	0.410616	0.926113	0	1	1	9
GO:0046500 S-adenosylmethionine metabolic process	1	0.410616	0.136	0.111	Biological Process	GO:0046500	S-adenosylmethionine metabolic process	0.410616	0.926113	0	1	1	9
GO:0051552 flavone metabolic process	1	0.410616	0.136	0.111	Biological Process	GO:0051552	flavone metabolic process	0.410616	0.926113	0	1	1	9
GO:0051553 flavone biosynthetic process	1	0.410616	0.136	0.111	Biological Process	GO:0051553	flavone biosynthetic process	0.410616	0.926113	0	1	1	9
GO:0055072 iron ion homeostasis	1	0.410616	0.136	0.111	Biological Process	GO:0055072	iron ion homeostasis	0.410616	0.926113	0	1	1	9
GO:1902644 tertiary alcohol metabolic process	1	0.410616	0.136	0.111	Biological Process	GO:1902644	tertiary alcohol metabolic process	0.410616	0.926113	0	1	1	9
GO:0008375 acetylglucosaminyltransferase activity	2	0.698723	0.244	0.048	Molecular Function	GO:0008375	acetylglucosaminyltransferase activity	0.698723	0.927641	0	2	2	42
GO:0050661 NADP binding	2	0.698723	0.244	0.048	Molecular Function	GO:0050661	NADP binding	0.698723	0.927641	0	2	2	42
GO:0015144 carbohydrate transmembrane transporter activity	3	0.70349	0.365	0.048	Molecular Function	GO:0015144	carbohydrate transmembrane transporter activity	0.70349	0.930107	1	2	3	63
GO:0004520 endodeoxyribonuclease activity	1	0.708082	0.122	0.048	Molecular Function	GO:0004520	endodeoxyribonuclease activity	0.708082	0.930107	0	1	1	21
GO:0016796 exonuclease activity, active with either ribo- or deoxyribonucleic acids and producing 5'-phosphomonoesters	1	0.708082	0.122	0.048	Molecular Function	GO:0016796	exonuclease activity, active with either ribo- or deoxyribonucleic acids and producing 5'-phosphomonoesters	0.708082	0.930107	0	1	1	21
GO:0016861 intramolecular oxidoreductase activity, interconverting aldoses and ketoses	1	0.708082	0.122	0.048	Molecular Function	GO:0016861	intramolecular oxidoreductase activity, interconverting aldoses and ketoses	0.708082	0.930107	0	1	1	21
GO:0019207 kinase regulator activity	1	0.708082	0.122	0.048	Molecular Function	GO:0019207	kinase regulator activity	0.708082	0.930107	0	1	1	21
GO:1901476 carbohydrate transporter activity	3	0.713599	0.365	0.047	Molecular Function	GO:1901476	carbohydrate transporter activity	0.713599	0.935373	1	2	3	64
GO:0042325 regulation of phosphorylation	5	0.415449	0.679	0.068	Biological Process	GO:0042325	regulation of phosphorylation	0.415449	0.935453	0	5	5	74
GO:0005615 extracellular space	3	0.177035	0.442	0.115	Cellular Component	GO:0005615	extracellular space	0.177035	0.936349	0	3	3	26
GO:0044421 extracellular region part	3	0.191419	0.442	0.111	Cellular Component	GO:0044421	extracellular region part	0.191419	0.936349	0	3	3	27
GO:0098797 plasma membrane protein complex	3	0.206083	0.442	0.107	Cellular Component	GO:0098797	plasma membrane protein complex	0.206083	0.936349	1	2	3	28
GO:0016324 apical plasma membrane	1	0.20643	0.147	0.25	Cellular Component	GO:0016324	apical plasma membrane	0.20643	0.936349	0	1	1	4
GO:0034388 Pwp2p-containing subcomplex of 90S preribosome	1	0.20643	0.147	0.25	Cellular Component	GO:0034388	Pwp2p-containing subcomplex of 90S preribosome	0.20643	0.936349	1	0	1	4
GO:0044611 nuclear pore inner ring	1	0.20643	0.147	0.25	Cellular Component	GO:0044611	nuclear pore inner ring	0.20643	0.936349	0	1	1	4
GO:0070765 gamma-secretase complex	1	0.20643	0.147	0.25	Cellular Component	GO:0070765	gamma-secretase complex	0.20643	0.936349	1	0	1	4
GO:0098791 Golgi subcompartment	9	0.210893	1.325	0.077	Cellular Component	GO:0098791	Golgi subcompartment	0.210893	0.936349	0	9	9	117
GO:0005768 endosome	10	0.21391	1.473	0.075	Cellular Component	GO:0005768	endosome	0.21391	0.936349	0	10	10	133
GO:0005905 coated pit	1	0.251009	0.147	0.2	Cellular Component	GO:0005905	coated pit	0.251009	0.936349	0	1	1	5
GO:0009331 glycerol-3-phosphate dehydrogenase complex	1	0.251009	0.147	0.2	Cellular Component	GO:0009331	glycerol-3-phosphate dehydrogenase complex	0.251009	0.936349	0	1	1	5
GO:0030125 clathrin vesicle coat	1	0.251009	0.147	0.2	Cellular Component	GO:0030125	clathrin vesicle coat	0.251009	0.936349	0	1	1	5
GO:0030130 clathrin coat of trans-Golgi network vesicle	1	0.251009	0.147	0.2	Cellular Component	GO:0030130	clathrin coat of trans-Golgi network vesicle	0.251009	0.936349	0	1	1	5
GO:0030132 clathrin coat of coated pit	1	0.251009	0.147	0.2	Cellular Component	GO:0030132	clathrin coat of coated pit	0.251009	0.936349	0	1	1	5
GO:0044448 cell cortex part	3	0.251391	0.442	0.097	Cellular Component	GO:0044448	cell cortex part	0.251391	0.936349	0	3	3	31
GO:0005764 lysosome	2	0.26823	0.295	0.111	Cellular Component	GO:0005764	lysosome	0.26823	0.936349	0	2	2	18
GO:0005911 cell-cell junction	13	0.276581	1.915	0.068	Cellular Component	GO:0005911	cell-cell junction	0.276581	0.936349	1	12	13	191
GO:0009506 plasmodesma	13	0.276581	1.915	0.068	Cellular Component	GO:0009506	plasmodesma	0.276581	0.936349	1	12	13	191
GO:0055044 symplast	13	0.276581	1.915	0.068	Cellular Component	GO:0055044	symplast	0.276581	0.936349	1	12	13	191
GO:0030054 cell junction	13	0.282756	1.915	0.068	Cellular Component	GO:0030054	cell junction	0.282756	0.936349	1	12	13	192
GO:0000323 lytic vacuole	2	0.289497	0.295	0.105	Cellular Component	GO:0000323	lytic vacuole	0.289497	0.936349	0	2	2	19
GO:0000788 nuclear nucleosome	1	0.293088	0.147	0.167	Cellular Component	GO:0000788	nuclear nucleosome	0.293088	0.936349	0	1	1	6
GO:0005771 multivesicular body	1	0.293088	0.147	0.167	Cellular Component	GO:0005771	multivesicular body	0.293088	0.936349	0	1	1	6
GO:0005885 Arp2/3 protein complex	1	0.293088	0.147	0.167	Cellular Component	GO:0005885	Arp2/3 protein complex	0.293088	0.936349	0	1	1	6
GO:0009543 chloroplast thylakoid lumen	1	0.293088	0.147	0.167	Cellular Component	GO:0009543	chloroplast thylakoid lumen	0.293088	0.936349	0	1	1	6
GO:0009986 cell surface	1	0.293088	0.147	0.167	Cellular Component	GO:0009986	cell surface	0.293088	0.936349	0	1	1	6
GO:0031978 plastid thylakoid lumen	1	0.293088	0.147	0.167	Cellular Component	GO:0031978	plastid thylakoid lumen	0.293088	0.936349	0	1	1	6
GO:0042555 MCM complex	1	0.293088	0.147	0.167	Cellular Component	GO:0042555	MCM complex	0.293088	0.936349	0	1	1	6
GO:0042765 GPI-anchor transamidase complex	1	0.293088	0.147	0.167	Cellular Component	GO:0042765	GPI-anchor transamidase complex	0.293088	0.936349	1	0	1	6
GO:0045177 apical part of cell	1	0.293088	0.147	0.167	Cellular Component	GO:0045177	apical part of cell	0.293088	0.936349	0	1	1	6
GO:0005938 cell cortex	3	0.297951	0.442	0.088	Cellular Component	GO:0005938	cell cortex	0.297951	0.936349	0	3	3	34
GO:0099568 cytoplasmic region	3	0.297951	0.442	0.088	Cellular Component	GO:0099568	cytoplasmic region	0.297951	0.936349	0	3	3	34
GO:0005887 integral component of plasma membrane	8	0.301536	1.178	0.071	Cellular Component	GO:0005887	integral component of plasma membrane	0.301536	0.936349	1	7	8	113
GO:0006664 glycolipid metabolic process	3	0.416809	0.408	0.073	Biological Process	GO:0006664	glycolipid metabolic process	0.416809	0.936953	1	2	3	41
GO:0003712 transcription cofactor activity	5	0.720392	0.609	0.048	Molecular Function	GO:0003712	transcription cofactor activity	0.720392	0.940011	1	4	5	105
GO:0016597 amino acid binding	2	0.722949	0.244	0.045	Molecular Function	GO:0016597	amino acid binding	0.722949	0.940011	0	2	2	44
GO:0004725 protein tyrosine phosphatase activity	1	0.724718	0.122	0.045	Molecular Function	GO:0004725	protein tyrosine phosphatase activity	0.724718	0.940011	0	1	1	22
GO:0015168 glycerol transmembrane transporter activity	1	0.724718	0.122	0.045	Molecular Function	GO:0015168	glycerol transmembrane transporter activity	0.724718	0.940011	0	1	1	22
GO:0015254 glycerol channel activity	1	0.724718	0.122	0.045	Molecular Function	GO:0015254	glycerol channel activity	0.724718	0.940011	0	1	1	22
GO:0018298 protein-chromophore linkage	2	0.421434	0.272	0.08	Biological Process	GO:0018298	protein-chromophore linkage	0.421434	0.945174	0	2	2	25
GO:0006165 nucleoside diphosphate phosphorylation	4	0.423493	0.543	0.069	Biological Process	GO:0006165	nucleoside diphosphate phosphorylation	0.423493	0.945174	0	4	4	58
GO:0045934 negative regulation of nucleobase-containing compound metabolic process	4	0.423493	0.543	0.069	Biological Process	GO:0045934	negative regulation of nucleobase-containing compound metabolic process	0.423493	0.945174	1	3	4	58
GO:1903509 liposaccharide metabolic process	3	0.432237	0.408	0.071	Biological Process	GO:1903509	liposaccharide metabolic process	0.432237	0.945174	1	2	3	42
GO:0006855 drug transmembrane transport	4	0.436441	0.543	0.068	Biological Process	GO:0006855	drug transmembrane transport	0.436441	0.945174	1	3	4	59
GO:0010154 fruit development	10	0.437362	1.359	0.062	Biological Process	GO:0010154	fruit development	0.437362	0.945174	1	9	10	161
GO:0046486 glycerolipid metabolic process	6	0.438908	0.815	0.065	Biological Process	GO:0046486	glycerolipid metabolic process	0.438908	0.945174	2	4	6	93
GO:0002682 regulation of immune system process	2	0.441322	0.272	0.077	Biological Process	GO:0002682	regulation of immune system process	0.441322	0.945174	0	2	2	26
GO:0006897 endocytosis	2	0.441322	0.272	0.077	Biological Process	GO:0006897	endocytosis	0.441322	0.945174	0	2	2	26
GO:0002218 activation of innate immune response	1	0.444253	0.136	0.1	Biological Process	GO:0002218	activation of innate immune response	0.444253	0.945174	0	1	1	10
GO:0002253 activation of immune response	1	0.444253	0.136	0.1	Biological Process	GO:0002253	activation of immune response	0.444253	0.945174	0	1	1	10
GO:0006265 DNA topological change	1	0.444253	0.136	0.1	Biological Process	GO:0006265	DNA topological change	0.444253	0.945174	0	1	1	10
GO:0006368 transcription elongation from RNA polymerase II promoter	1	0.444253	0.136	0.1	Biological Process	GO:0006368	transcription elongation from RNA polymerase II promoter	0.444253	0.945174	1	0	1	10
GO:0006986 response to unfolded protein	1	0.444253	0.136	0.1	Biological Process	GO:0006986	response to unfolded protein	0.444253	0.945174	0	1	1	10
GO:0007062 sister chromatid cohesion	1	0.444253	0.136	0.1	Biological Process	GO:0007062	sister chromatid cohesion	0.444253	0.945174	0	1	1	10
GO:0008064 regulation of actin polymerization or depolymerization	1	0.444253	0.136	0.1	Biological Process	GO:0008064	regulation of actin polymerization or depolymerization	0.444253	0.945174	0	1	1	10
GO:0009631 cold acclimation	1	0.444253	0.136	0.1	Biological Process	GO:0009631	cold acclimation	0.444253	0.945174	0	1	1	10
GO:0009691 cytokinin biosynthetic process	1	0.444253	0.136	0.1	Biological Process	GO:0009691	cytokinin biosynthetic process	0.444253	0.945174	0	1	1	10
GO:0010090 trichome morphogenesis	1	0.444253	0.136	0.1	Biological Process	GO:0010090	trichome morphogenesis	0.444253	0.945174	0	1	1	10
GO:0010252 auxin homeostasis	1	0.444253	0.136	0.1	Biological Process	GO:0010252	auxin homeostasis	0.444253	0.945174	0	1	1	10
GO:0015995 chlorophyll biosynthetic process	1	0.444253	0.136	0.1	Biological Process	GO:0015995	chlorophyll biosynthetic process	0.444253	0.945174	0	1	1	10
GO:0019827 stem cell population maintenance	1	0.444253	0.136	0.1	Biological Process	GO:0019827	stem cell population maintenance	0.444253	0.945174	1	0	1	10
GO:0030641 regulation of cellular pH	1	0.444253	0.136	0.1	Biological Process	GO:0030641	regulation of cellular pH	0.444253	0.945174	0	1	1	10
GO:0030832 regulation of actin filament length	1	0.444253	0.136	0.1	Biological Process	GO:0030832	regulation of actin filament length	0.444253	0.945174	0	1	1	10
GO:0032956 regulation of actin cytoskeleton organization	1	0.444253	0.136	0.1	Biological Process	GO:0032956	regulation of actin cytoskeleton organization	0.444253	0.945174	0	1	1	10
GO:0032970 regulation of actin filament-based process	1	0.444253	0.136	0.1	Biological Process	GO:0032970	regulation of actin filament-based process	0.444253	0.945174	0	1	1	10
GO:0033865 nucleoside bisphosphate metabolic process	1	0.444253	0.136	0.1	Biological Process	GO:0033865	nucleoside bisphosphate metabolic process	0.444253	0.945174	0	1	1	10
GO:0033875 ribonucleoside bisphosphate metabolic process	1	0.444253	0.136	0.1	Biological Process	GO:0033875	ribonucleoside bisphosphate metabolic process	0.444253	0.945174	0	1	1	10
GO:0034032 purine nucleoside bisphosphate metabolic process	1	0.444253	0.136	0.1	Biological Process	GO:0034032	purine nucleoside bisphosphate metabolic process	0.444253	0.945174	0	1	1	10
GO:0042214 terpene metabolic process	1	0.444253	0.136	0.1	Biological Process	GO:0042214	terpene metabolic process	0.444253	0.945174	0	1	1	10
GO:0044089 positive regulation of cellular component biogenesis	1	0.444253	0.136	0.1	Biological Process	GO:0044089	positive regulation of cellular component biogenesis	0.444253	0.945174	0	1	1	10
GO:0051260 protein homooligomerization	1	0.444253	0.136	0.1	Biological Process	GO:0051260	protein homooligomerization	0.444253	0.945174	0	1	1	10
GO:0051453 regulation of intracellular pH	1	0.444253	0.136	0.1	Biological Process	GO:0051453	regulation of intracellular pH	0.444253	0.945174	0	1	1	10
GO:0098727 maintenance of cell number	1	0.444253	0.136	0.1	Biological Process	GO:0098727	maintenance of cell number	0.444253	0.945174	1	0	1	10
GO:0005372 water transmembrane transporter activity	1	0.740408	0.122	0.043	Molecular Function	GO:0005372	water transmembrane transporter activity	0.740408	0.9465	0	1	1	23
GO:0015166 polyol transmembrane transporter activity	1	0.740408	0.122	0.043	Molecular Function	GO:0015166	polyol transmembrane transporter activity	0.740408	0.9465	0	1	1	23
GO:0015250 water channel activity	1	0.740408	0.122	0.043	Molecular Function	GO:0015250	water channel activity	0.740408	0.9465	0	1	1	23
GO:0019199 transmembrane receptor protein kinase activity	1	0.740408	0.122	0.043	Molecular Function	GO:0019199	transmembrane receptor protein kinase activity	0.740408	0.9465	0	1	1	23
GO:0019706 protein-cysteine S-palmitoyltransferase activity	1	0.740408	0.122	0.043	Molecular Function	GO:0019706	protein-cysteine S-palmitoyltransferase activity	0.740408	0.9465	0	1	1	23
GO:0019707 protein-cysteine S-acyltransferase activity	1	0.740408	0.122	0.043	Molecular Function	GO:0019707	protein-cysteine S-acyltransferase activity	0.740408	0.9465	0	1	1	23
GO:0070566 adenylyltransferase activity	1	0.740408	0.122	0.043	Molecular Function	GO:0070566	adenylyltransferase activity	0.740408	0.9465	0	1	1	23
GO:0010604 positive regulation of macromolecule metabolic process	9	0.446287	1.223	0.062	Biological Process	GO:0010604	positive regulation of macromolecule metabolic process	0.446287	0.948009	1	8	9	145
GO:0031625 ubiquitin protein ligase binding	2	0.745508	0.244	0.043	Molecular Function	GO:0031625	ubiquitin protein ligase binding	0.745508	0.949107	1	1	2	46
GO:0044389 ubiquitin-like protein ligase binding	2	0.745508	0.244	0.043	Molecular Function	GO:0044389	ubiquitin-like protein ligase binding	0.745508	0.949107	1	1	2	46
GO:0071229 cellular response to acid chemical	6	0.449137	0.815	0.064	Biological Process	GO:0071229	cellular response to acid chemical	0.449137	0.949939	1	5	6	94
GO:0015893 drug transport	4	0.449305	0.543	0.067	Biological Process	GO:0015893	drug transport	0.449305	0.949939	1	3	4	60
GO:0042493 response to drug	4	0.449305	0.543	0.067	Biological Process	GO:0042493	response to drug	0.449305	0.949939	1	3	4	60
GO:0005544 calcium-dependent phospholipid binding	1	0.755204	0.122	0.042	Molecular Function	GO:0005544	calcium-dependent phospholipid binding	0.755204	0.957518	0	1	1	24
GO:0016846 carbon-sulfur lyase activity	1	0.755204	0.122	0.042	Molecular Function	GO:0016846	carbon-sulfur lyase activity	0.755204	0.957518	0	1	1	24
GO:0042802 identical protein binding	3	0.768714	0.365	0.043	Molecular Function	GO:0042802	identical protein binding	0.768714	0.961447	2	1	3	70
GO:0005351 sugar:proton symporter activity	1	0.769158	0.122	0.04	Molecular Function	GO:0005351	sugar:proton symporter activity	0.769158	0.961447	1	0	1	25
GO:0005402 cation:sugar symporter activity	1	0.769158	0.122	0.04	Molecular Function	GO:0005402	cation:sugar symporter activity	0.769158	0.961447	1	0	1	25
GO:0015295 solute:proton symporter activity	1	0.769158	0.122	0.04	Molecular Function	GO:0015295	solute:proton symporter activity	0.769158	0.961447	1	0	1	25
GO:0016409 palmitoyltransferase activity	1	0.769158	0.122	0.04	Molecular Function	GO:0016409	palmitoyltransferase activity	0.769158	0.961447	0	1	1	25
GO:0016857 racemase and epimerase activity, acting on carbohydrates and derivatives	1	0.769158	0.122	0.04	Molecular Function	GO:0016857	racemase and epimerase activity, acting on carbohydrates and derivatives	0.769158	0.961447	0	1	1	25
GO:0051020 GTPase binding	1	0.769158	0.122	0.04	Molecular Function	GO:0051020	GTPase binding	0.769158	0.961447	0	1	1	25
GO:1901615 organic hydroxy compound metabolic process	8	0.456105	1.087	0.062	Biological Process	GO:1901615	organic hydroxy compound metabolic process	0.456105	0.962809	0	8	8	129
GO:0055085 transmembrane transport	53	0.46047	7.201	0.058	Biological Process	GO:0055085	transmembrane transport	0.46047	0.968433	13	40	53	911
GO:0010557 positive regulation of macromolecule biosynthetic process	5	0.460828	0.679	0.064	Biological Process	GO:0010557	positive regulation of macromolecule biosynthetic process	0.460828	0.968433	1	4	5	78
GO:0006650 glycerophospholipid metabolic process	5	0.472022	0.679	0.063	Biological Process	GO:0006650	glycerophospholipid metabolic process	0.472022	0.968433	1	4	5	79
GO:0010628 positive regulation of gene expression	5	0.472022	0.679	0.063	Biological Process	GO:0010628	positive regulation of gene expression	0.472022	0.968433	1	4	5	79
GO:0015980 energy derivation by oxidation of organic compounds	4	0.474739	0.543	0.065	Biological Process	GO:0015980	energy derivation by oxidation of organic compounds	0.474739	0.968433	0	4	4	62
GO:0002684 positive regulation of immune system process	1	0.475973	0.136	0.091	Biological Process	GO:0002684	positive regulation of immune system process	0.475973	0.968433	0	1	1	11
GO:0006075 (1->3)-beta-D-glucan biosynthetic process	1	0.475973	0.136	0.091	Biological Process	GO:0006075	(1->3)-beta-D-glucan biosynthetic process	0.475973	0.968433	0	1	1	11
GO:0006714 sesquiterpenoid metabolic process	1	0.475973	0.136	0.091	Biological Process	GO:0006714	sesquiterpenoid metabolic process	0.475973	0.968433	0	1	1	11
GO:0006896 Golgi to vacuole transport	1	0.475973	0.136	0.091	Biological Process	GO:0006896	Golgi to vacuole transport	0.475973	0.968433	0	1	1	11
GO:0009095 aromatic amino acid family biosynthetic process, prephenate pathway	1	0.475973	0.136	0.091	Biological Process	GO:0009095	aromatic amino acid family biosynthetic process, prephenate pathway	0.475973	0.968433	0	1	1	11
GO:0009627 systemic acquired resistance	1	0.475973	0.136	0.091	Biological Process	GO:0009627	systemic acquired resistance	0.475973	0.968433	0	1	1	11
GO:0010563 negative regulation of phosphorus metabolic process	1	0.475973	0.136	0.091	Biological Process	GO:0010563	negative regulation of phosphorus metabolic process	0.475973	0.968433	0	1	1	11
GO:0035966 response to topologically incorrect protein	1	0.475973	0.136	0.091	Biological Process	GO:0035966	response to topologically incorrect protein	0.475973	0.968433	0	1	1	11
GO:0042822 pyridoxal phosphate metabolic process	1	0.475973	0.136	0.091	Biological Process	GO:0042822	pyridoxal phosphate metabolic process	0.475973	0.968433	0	1	1	11
GO:0042823 pyridoxal phosphate biosynthetic process	1	0.475973	0.136	0.091	Biological Process	GO:0042823	pyridoxal phosphate biosynthetic process	0.475973	0.968433	0	1	1	11
GO:0043562 cellular response to nitrogen levels	1	0.475973	0.136	0.091	Biological Process	GO:0043562	cellular response to nitrogen levels	0.475973	0.968433	0	1	1	11
GO:0045089 positive regulation of innate immune response	1	0.475973	0.136	0.091	Biological Process	GO:0045089	positive regulation of innate immune response	0.475973	0.968433	0	1	1	11
GO:0045936 negative regulation of phosphate metabolic process	1	0.475973	0.136	0.091	Biological Process	GO:0045936	negative regulation of phosphate metabolic process	0.475973	0.968433	0	1	1	11
GO:0046283 anthocyanin-containing compound metabolic process	1	0.475973	0.136	0.091	Biological Process	GO:0046283	anthocyanin-containing compound metabolic process	0.475973	0.968433	0	1	1	11
GO:0048598 embryonic morphogenesis	1	0.475973	0.136	0.091	Biological Process	GO:0048598	embryonic morphogenesis	0.475973	0.968433	0	1	1	11
GO:0050778 positive regulation of immune response	1	0.475973	0.136	0.091	Biological Process	GO:0050778	positive regulation of immune response	0.475973	0.968433	0	1	1	11
GO:1990267 response to transition metal nanoparticle	1	0.475973	0.136	0.091	Biological Process	GO:1990267	response to transition metal nanoparticle	0.475973	0.968433	0	1	1	11
GO:2000280 regulation of root development	1	0.475973	0.136	0.091	Biological Process	GO:2000280	regulation of root development	0.475973	0.968433	0	1	1	11
GO:2000377 regulation of reactive oxygen species metabolic process	1	0.475973	0.136	0.091	Biological Process	GO:2000377	regulation of reactive oxygen species metabolic process	0.475973	0.968433	0	1	1	11
GO:0040008 regulation of growth	3	0.477548	0.408	0.067	Biological Process	GO:0040008	regulation of growth	0.477548	0.96872	0	3	3	45
GO:0090558 plant epidermis development	3	0.477548	0.408	0.067	Biological Process	GO:0090558	plant epidermis development	0.477548	0.96872	0	3	3	45
GO:0005543 phospholipid binding	3	0.777006	0.365	0.042	Molecular Function	GO:0005543	phospholipid binding	0.777006	0.969303	0	3	3	71
GO:0012510 trans-Golgi network transport vesicle membrane	1	0.332806	0.147	0.143	Cellular Component	GO:0012510	trans-Golgi network transport vesicle membrane	0.332806	0.969658	0	1	1	7
GO:0016602 CCAAT-binding factor complex	1	0.332806	0.147	0.143	Cellular Component	GO:0016602	CCAAT-binding factor complex	0.332806	0.969658	1	0	1	7
GO:0030014 CCR4-NOT complex	1	0.332806	0.147	0.143	Cellular Component	GO:0030014	CCR4-NOT complex	0.332806	0.969658	0	1	1	7
GO:0030665 clathrin-coated vesicle membrane	1	0.332806	0.147	0.143	Cellular Component	GO:0030665	clathrin-coated vesicle membrane	0.332806	0.969658	0	1	1	7
GO:0070461 SAGA-type complex	1	0.332806	0.147	0.143	Cellular Component	GO:0070461	SAGA-type complex	0.332806	0.969658	1	0	1	7
GO:0006541 glutamine metabolic process	2	0.479928	0.272	0.071	Biological Process	GO:0006541	glutamine metabolic process	0.479928	0.970633	1	1	2	28
GO:0007015 actin filament organization	2	0.479928	0.272	0.071	Biological Process	GO:0007015	actin filament organization	0.479928	0.970633	0	2	2	28
GO:0009308 amine metabolic process	5	0.483142	0.679	0.062	Biological Process	GO:0009308	amine metabolic process	0.483142	0.975672	0	5	5	80
GO:0044431 Golgi apparatus part	13	0.340039	1.915	0.065	Cellular Component	GO:0044431	Golgi apparatus part	0.340039	0.978649	1	12	13	201
GO:0023014 signal transduction by protein phosphorylation	5	0.49418	0.679	0.062	Biological Process	GO:0023014	signal transduction by protein phosphorylation	0.49418	0.98056	0	5	5	81
GO:0031328 positive regulation of cellular biosynthetic process	5	0.49418	0.679	0.062	Biological Process	GO:0031328	positive regulation of cellular biosynthetic process	0.49418	0.98056	1	4	5	81
GO:0031325 positive regulation of cellular metabolic process	9	0.495131	1.223	0.06	Biological Process	GO:0031325	positive regulation of cellular metabolic process	0.495131	0.98056	1	8	9	151
GO:0048316 seed development	9	0.495131	1.223	0.06	Biological Process	GO:0048316	seed development	0.495131	0.98056	0	9	9	151
GO:0016128 phytosteroid metabolic process	2	0.498608	0.272	0.069	Biological Process	GO:0016128	phytosteroid metabolic process	0.498608	0.98056	0	2	2	29
GO:0016131 brassinosteroid metabolic process	2	0.498608	0.272	0.069	Biological Process	GO:0016131	brassinosteroid metabolic process	0.498608	0.98056	0	2	2	29
GO:0022603 regulation of anatomical structure morphogenesis	2	0.498608	0.272	0.069	Biological Process	GO:0022603	regulation of anatomical structure morphogenesis	0.498608	0.98056	0	2	2	29
GO:0034219 carbohydrate transmembrane transport	2	0.498608	0.272	0.069	Biological Process	GO:0034219	carbohydrate transmembrane transport	0.498608	0.98056	1	1	2	29
GO:0006979 response to oxidative stress	10	0.499025	1.359	0.059	Biological Process	GO:0006979	response to oxidative stress	0.499025	0.98056	1	9	10	169
GO:0045454 cell redox homeostasis	6	0.499555	0.815	0.061	Biological Process	GO:0045454	cell redox homeostasis	0.499555	0.98056	1	5	6	99
GO:0080134 regulation of response to stress	4	0.499715	0.543	0.062	Biological Process	GO:0080134	regulation of response to stress	0.499715	0.98056	0	4	4	64
GO:0009891 positive regulation of biosynthetic process	5	0.505129	0.679	0.061	Biological Process	GO:0009891	positive regulation of biosynthetic process	0.505129	0.98056	1	4	5	82
GO:0006074 (1->3)-beta-D-glucan metabolic process	1	0.505885	0.136	0.083	Biological Process	GO:0006074	(1->3)-beta-D-glucan metabolic process	0.505885	0.98056	0	1	1	12
GO:0006305 DNA alkylation	1	0.505885	0.136	0.083	Biological Process	GO:0006305	DNA alkylation	0.505885	0.98056	0	1	1	12
GO:0006306 DNA methylation	1	0.505885	0.136	0.083	Biological Process	GO:0006306	DNA methylation	0.505885	0.98056	0	1	1	12
GO:0006544 glycine metabolic process	1	0.505885	0.136	0.083	Biological Process	GO:0006544	glycine metabolic process	0.505885	0.98056	0	1	1	12
GO:0006826 iron ion transport	1	0.505885	0.136	0.083	Biological Process	GO:0006826	iron ion transport	0.505885	0.98056	0	1	1	12
GO:0009082 branched-chain amino acid biosynthetic process	1	0.505885	0.136	0.083	Biological Process	GO:0009082	branched-chain amino acid biosynthetic process	0.505885	0.98056	0	1	1	12
GO:0009863 salicylic acid mediated signaling pathway	1	0.505885	0.136	0.083	Biological Process	GO:0009863	salicylic acid mediated signaling pathway	0.505885	0.98056	0	1	1	12
GO:0010305 leaf vascular tissue pattern formation	1	0.505885	0.136	0.083	Biological Process	GO:0010305	leaf vascular tissue pattern formation	0.505885	0.98056	0	1	1	12
GO:0010311 lateral root formation	1	0.505885	0.136	0.083	Biological Process	GO:0010311	lateral root formation	0.505885	0.98056	0	1	1	12
GO:0015696 ammonium transport	1	0.505885	0.136	0.083	Biological Process	GO:0015696	ammonium transport	0.505885	0.98056	0	1	1	12
GO:0033383 geranyl diphosphate metabolic process	1	0.505885	0.136	0.083	Biological Process	GO:0033383	geranyl diphosphate metabolic process	0.505885	0.98056	0	1	1	12
GO:0042538 hyperosmotic salinity response	1	0.505885	0.136	0.083	Biological Process	GO:0042538	hyperosmotic salinity response	0.505885	0.98056	0	1	1	12
GO:0046184 aldehyde biosynthetic process	1	0.505885	0.136	0.083	Biological Process	GO:0046184	aldehyde biosynthetic process	0.505885	0.98056	0	1	1	12
GO:0046653 tetrahydrofolate metabolic process	1	0.505885	0.136	0.083	Biological Process	GO:0046653	tetrahydrofolate metabolic process	0.505885	0.98056	0	1	1	12
GO:0046856 phosphatidylinositol dephosphorylation	1	0.505885	0.136	0.083	Biological Process	GO:0046856	phosphatidylinositol dephosphorylation	0.505885	0.98056	0	1	1	12
GO:0051651 maintenance of location in cell	1	0.505885	0.136	0.083	Biological Process	GO:0051651	maintenance of location in cell	0.505885	0.98056	0	1	1	12
GO:0009311 oligosaccharide metabolic process	3	0.506799	0.408	0.064	Biological Process	GO:0009311	oligosaccharide metabolic process	0.506799	0.980925	0	3	3	47
GO:0043531 ADP binding	17	0.787992	2.071	0.048	Molecular Function	GO:0043531	ADP binding	0.787992	0.981034	4	13	17	351
GO:0000989 transcription factor activity, transcription factor binding	5	0.790507	0.609	0.043	Molecular Function	GO:0000989	transcription factor activity, transcription factor binding	0.790507	0.982012	1	4	5	115
GO:0016655 oxidoreductase activity, acting on NAD(P)H, quinone or similar compound as acceptor	1	0.794727	0.122	0.037	Molecular Function	GO:0016655	oxidoreductase activity, acting on NAD(P)H, quinone or similar compound as acceptor	0.794727	0.982012	1	0	1	27
GO:0016884 carbon-nitrogen ligase activity, with glutamine as amido-N-donor	1	0.794727	0.122	0.037	Molecular Function	GO:0016884	carbon-nitrogen ligase activity, with glutamine as amido-N-donor	0.794727	0.982012	1	0	1	27
GO:0004871 signal transducer activity	8	0.79581	0.974	0.045	Molecular Function	GO:0004871	signal transducer activity	0.79581	0.982012	0	8	8	177
GO:0015078 hydrogen ion transmembrane transporter activity	5	0.796697	0.609	0.043	Molecular Function	GO:0015078	hydrogen ion transmembrane transporter activity	0.796697	0.982012	0	5	5	116
GO:0004970 ionotropic glutamate receptor activity	1	0.806431	0.122	0.036	Molecular Function	GO:0004970	ionotropic glutamate receptor activity	0.806431	0.984226	0	1	1	28
GO:0005230 extracellular ligand-gated ion channel activity	1	0.806431	0.122	0.036	Molecular Function	GO:0005230	extracellular ligand-gated ion channel activity	0.806431	0.984226	0	1	1	28
GO:0008066 glutamate receptor activity	1	0.806431	0.122	0.036	Molecular Function	GO:0008066	glutamate receptor activity	0.806431	0.984226	0	1	1	28
GO:0015294 solute:cation symporter activity	1	0.806431	0.122	0.036	Molecular Function	GO:0015294	solute:cation symporter activity	0.806431	0.984226	1	0	1	28
GO:0031072 heat shock protein binding	1	0.806431	0.122	0.036	Molecular Function	GO:0031072	heat shock protein binding	0.806431	0.984226	1	0	1	28
GO:0048522 positive regulation of cellular process	11	0.509747	1.495	0.059	Biological Process	GO:0048522	positive regulation of cellular process	0.509747	0.98522	1	10	11	188
GO:0004536 deoxyribonuclease activity	1	0.817468	0.122	0.034	Molecular Function	GO:0004536	deoxyribonuclease activity	0.817468	0.985831	0	1	1	29
GO:0016417 S-acyltransferase activity	1	0.817468	0.122	0.034	Molecular Function	GO:0016417	S-acyltransferase activity	0.817468	0.985831	0	1	1	29
GO:0036442 hydrogen-exporting ATPase activity	1	0.817468	0.122	0.034	Molecular Function	GO:0036442	hydrogen-exporting ATPase activity	0.817468	0.985831	0	1	1	29
GO:0004888 transmembrane signaling receptor activity	2	0.820577	0.244	0.037	Molecular Function	GO:0004888	transmembrane signaling receptor activity	0.820577	0.985831	0	2	2	54
GO:0031406 carboxylic acid binding	3	0.821741	0.365	0.039	Molecular Function	GO:0031406	carboxylic acid binding	0.821741	0.985831	1	2	3	77
GO:0043177 organic acid binding	3	0.821741	0.365	0.039	Molecular Function	GO:0043177	organic acid binding	0.821741	0.985831	1	2	3	77
GO:0000988 transcription factor activity, protein binding	5	0.825512	0.609	0.041	Molecular Function	GO:0000988	transcription factor activity, protein binding	0.825512	0.985831	1	4	5	121
GO:0008168 methyltransferase activity	17	0.826298	2.071	0.047	Molecular Function	GO:0008168	methyltransferase activity	0.826298	0.985831	3	14	17	362
GO:0015276 ligand-gated ion channel activity	1	0.827876	0.122	0.033	Molecular Function	GO:0015276	ligand-gated ion channel activity	0.827876	0.985831	0	1	1	30
GO:0015293 symporter activity	1	0.827876	0.122	0.033	Molecular Function	GO:0015293	symporter activity	0.827876	0.985831	1	0	1	30
GO:0016782 transferase activity, transferring sulfur-containing groups	1	0.827876	0.122	0.033	Molecular Function	GO:0016782	transferase activity, transferring sulfur-containing groups	0.827876	0.985831	0	1	1	30
GO:0022834 ligand-gated channel activity	1	0.827876	0.122	0.033	Molecular Function	GO:0022834	ligand-gated channel activity	0.827876	0.985831	0	1	1	30
GO:0003682 chromatin binding	2	0.828416	0.244	0.036	Molecular Function	GO:0003682	chromatin binding	0.828416	0.985831	0	2	2	55
GO:0006873 cellular ion homeostasis	4	0.512009	0.543	0.062	Biological Process	GO:0006873	cellular ion homeostasis	0.512009	0.988177	0	4	4	65
GO:0009628 response to abiotic stimulus	17	0.512752	2.31	0.058	Biological Process	GO:0009628	response to abiotic stimulus	0.512752	0.988199	3	14	17	294
GO:0008324 cation transmembrane transporter activity	14	0.835488	1.705	0.046	Molecular Function	GO:0008324	cation transmembrane transporter activity	0.835488	0.989097	1	13	14	306
GO:0016903 oxidoreductase activity, acting on the aldehyde or oxo group of donors	2	0.835946	0.244	0.036	Molecular Function	GO:0016903	oxidoreductase activity, acting on the aldehyde or oxo group of donors	0.835946	0.989097	1	1	2	56
GO:0099600 transmembrane receptor activity	2	0.835946	0.244	0.036	Molecular Function	GO:0099600	transmembrane receptor activity	0.835946	0.989097	0	2	2	56
GO:0048609 multicellular organismal reproductive process	2	0.516851	0.272	0.067	Biological Process	GO:0048609	multicellular organismal reproductive process	0.516851	0.994681	0	2	2	30
GO:0098813 nuclear chromosome segregation	3	0.521101	0.408	0.062	Biological Process	GO:0098813	nuclear chromosome segregation	0.521101	0.996803	0	3	3	48
GO:0048583 regulation of response to stimulus	10	0.521721	1.359	0.058	Biological Process	GO:0048583	regulation of response to stimulus	0.521721	0.996803	0	10	10	172
GO:0006644 phospholipid metabolic process	7	0.522147	0.951	0.059	Biological Process	GO:0006644	phospholipid metabolic process	0.522147	0.996803	1	6	7	119
GO:0051173 positive regulation of nitrogen compound metabolic process	5	0.526738	0.679	0.06	Biological Process	GO:0051173	positive regulation of nitrogen compound metabolic process	0.526738	0.996803	1	4	5	84
GO:0006892 post-Golgi vesicle-mediated transport	1	0.534092	0.136	0.077	Biological Process	GO:0006892	post-Golgi vesicle-mediated transport	0.534092	0.996803	0	1	1	13
GO:0006972 hyperosmotic response	1	0.534092	0.136	0.077	Biological Process	GO:0006972	hyperosmotic response	0.534092	0.996803	0	1	1	13
GO:0009740 gibberellic acid mediated signaling pathway	1	0.534092	0.136	0.077	Biological Process	GO:0009740	gibberellic acid mediated signaling pathway	0.534092	0.996803	0	1	1	13
GO:0010101 post-embryonic root morphogenesis	1	0.534092	0.136	0.077	Biological Process	GO:0010101	post-embryonic root morphogenesis	0.534092	0.996803	0	1	1	13
GO:0010102 lateral root morphogenesis	1	0.534092	0.136	0.077	Biological Process	GO:0010102	lateral root morphogenesis	0.534092	0.996803	0	1	1	13
GO:0010476 gibberellin mediated signaling pathway	1	0.534092	0.136	0.077	Biological Process	GO:0010476	gibberellin mediated signaling pathway	0.534092	0.996803	0	1	1	13
GO:0016101 diterpenoid metabolic process	1	0.534092	0.136	0.077	Biological Process	GO:0016101	diterpenoid metabolic process	0.534092	0.996803	0	1	1	13
GO:0030004 cellular monovalent inorganic cation homeostasis	1	0.534092	0.136	0.077	Biological Process	GO:0030004	cellular monovalent inorganic cation homeostasis	0.534092	0.996803	0	1	1	13
GO:0045165 cell fate commitment	1	0.534092	0.136	0.077	Biological Process	GO:0045165	cell fate commitment	0.534092	0.996803	0	1	1	13
GO:0046839 phospholipid dephosphorylation	1	0.534092	0.136	0.077	Biological Process	GO:0046839	phospholipid dephosphorylation	0.534092	0.996803	0	1	1	13
GO:0060627 regulation of vesicle-mediated transport	1	0.534092	0.136	0.077	Biological Process	GO:0060627	regulation of vesicle-mediated transport	0.534092	0.996803	0	1	1	13
GO:0070192 chromosome organization involved in meiotic cell cycle	1	0.534092	0.136	0.077	Biological Process	GO:0070192	chromosome organization involved in meiotic cell cycle	0.534092	0.996803	0	1	1	13
GO:0071370 cellular response to gibberellin stimulus	1	0.534092	0.136	0.077	Biological Process	GO:0071370	cellular response to gibberellin stimulus	0.534092	0.996803	0	1	1	13
GO:0071446 cellular response to salicylic acid stimulus	1	0.534092	0.136	0.077	Biological Process	GO:0071446	cellular response to salicylic acid stimulus	0.534092	0.996803	0	1	1	13
GO:0080163 regulation of protein serine/threonine phosphatase activity	1	0.534092	0.136	0.077	Biological Process	GO:0080163	regulation of protein serine/threonine phosphatase activity	0.534092	0.996803	1	0	1	13
GO:0000910 cytokinesis	2	0.534648	0.272	0.065	Biological Process	GO:0000910	cytokinesis	0.534648	0.996803	0	2	2	31
GO:0055088 lipid homeostasis	2	0.534648	0.272	0.065	Biological Process	GO:0055088	lipid homeostasis	0.534648	0.996803	0	2	2	31
GO:0071897 DNA biosynthetic process	2	0.534648	0.272	0.065	Biological Process	GO:0071897	DNA biosynthetic process	0.534648	0.996803	0	2	2	31
GO:0048878 chemical homeostasis	9	0.534924	1.223	0.058	Biological Process	GO:0048878	chemical homeostasis	0.534924	0.996803	0	9	9	156
GO:0009132 nucleoside diphosphate metabolic process	4	0.53617	0.543	0.06	Biological Process	GO:0009132	nucleoside diphosphate metabolic process	0.53617	0.99775	0	4	4	67
GO:0051338 regulation of transferase activity	5	0.537385	0.679	0.059	Biological Process	GO:0051338	regulation of transferase activity	0.537385	0.998635	0	5	5	85
GO:0019725 cellular homeostasis	11	0.538335	1.495	0.057	Biological Process	GO:0019725	cellular homeostasis	0.538335	0.999026	1	10	11	192
GO:0000149 SNARE binding	1	0.846948	0.122	0.031	Molecular Function	GO:0000149	SNARE binding	0.846948	0.999403	1	0	1	32
GO:0016741 transferase activity, transferring one-carbon groups	17	0.847881	2.071	0.046	Molecular Function	GO:0016741	transferase activity, transferring one-carbon groups	0.847881	0.999403	3	14	17	369
GO:0016671 oxidoreductase activity, acting on a sulfur group of donors, disulfide as acceptor	1	0.855677	0.122	0.03	Molecular Function	GO:0016671	oxidoreductase activity, acting on a sulfur group of donors, disulfide as acceptor	0.855677	0.999705	0	1	1	33
GO:0015171 amino acid transmembrane transporter activity	2	0.856774	0.244	0.034	Molecular Function	GO:0015171	amino acid transmembrane transporter activity	0.856774	0.999705	0	2	2	59
GO:0022892 substrate-specific transporter activity	32	0.86061	3.898	0.048	Molecular Function	GO:0022892	substrate-specific transporter activity	0.86061	0.999705	7	25	32	664
GO:0004175 endopeptidase activity	16	0.861425	1.949	0.045	Molecular Function	GO:0004175	endopeptidase activity	0.861425	0.999705	0	16	16	354
GO:0016854 racemase and epimerase activity	1	0.863909	0.122	0.029	Molecular Function	GO:0016854	racemase and epimerase activity	0.863909	0.999705	0	1	1	34
GO:0051537 2 iron, 2 sulfur cluster binding	1	0.863909	0.122	0.029	Molecular Function	GO:0051537	2 iron, 2 sulfur cluster binding	0.863909	0.999705	1	0	1	34
GO:0003743 translation initiation factor activity	3	0.864039	0.365	0.036	Molecular Function	GO:0003743	translation initiation factor activity	0.864039	0.999705	0	3	3	84
GO:0004527 exonuclease activity	2	0.869287	0.244	0.033	Molecular Function	GO:0004527	exonuclease activity	0.869287	0.999705	0	2	2	61
GO:0004004 ATP-dependent RNA helicase activity	1	0.871672	0.122	0.029	Molecular Function	GO:0004004	ATP-dependent RNA helicase activity	0.871672	0.999705	0	1	1	35
GO:0004715 non-membrane spanning protein tyrosine kinase activity	1	0.871672	0.122	0.029	Molecular Function	GO:0004715	non-membrane spanning protein tyrosine kinase activity	0.871672	0.999705	1	0	1	35
GO:0005484 SNAP receptor activity	1	0.871672	0.122	0.029	Molecular Function	GO:0005484	SNAP receptor activity	0.871672	0.999705	1	0	1	35
GO:0008186 RNA-dependent ATPase activity	1	0.878992	0.122	0.028	Molecular Function	GO:0008186	RNA-dependent ATPase activity	0.878992	0.999705	0	1	1	36
GO:0016706 oxidoreductase activity, acting on paired donors, with incorporation or reduction of molecular oxygen, 2-oxoglutarate as one donor, and incorporation of one atom each of oxygen into both donors	1	0.878992	0.122	0.028	Molecular Function	GO:0016706	oxidoreductase activity, acting on paired donors, with incorporation or reduction of molecular oxygen, 2-oxoglutarate as one donor, and incorporation of one atom each of oxygen into both donors	0.878992	0.999705	0	1	1	36
GO:0044822 poly(A) RNA binding	1	0.878992	0.122	0.028	Molecular Function	GO:0044822	poly(A) RNA binding	0.878992	0.999705	0	1	1	36
GO:0051536 iron-sulfur cluster binding	3	0.879289	0.365	0.034	Molecular Function	GO:0051536	iron-sulfur cluster binding	0.879289	0.999705	1	2	3	87
GO:0051540 metal cluster binding	3	0.879289	0.365	0.034	Molecular Function	GO:0051540	metal cluster binding	0.879289	0.999705	1	2	3	87
GO:0070011 peptidase activity, acting on L-amino acid peptides	27	0.879524	3.289	0.047	Molecular Function	GO:0070011	peptidase activity, acting on L-amino acid peptides	0.879524	0.999705	1	26	27	577
GO:0015077 monovalent inorganic cation transmembrane transporter activity	7	0.883081	0.853	0.04	Molecular Function	GO:0015077	monovalent inorganic cation transmembrane transporter activity	0.883081	0.999705	0	7	7	177
GO:0005525 GTP binding	9	0.885163	1.096	0.041	Molecular Function	GO:0005525	GTP binding	0.885163	0.999705	1	8	9	220
GO:0032561 guanyl ribonucleotide binding	9	0.885163	1.096	0.041	Molecular Function	GO:0032561	guanyl ribonucleotide binding	0.885163	0.999705	1	8	9	220
GO:0035091 phosphatidylinositol binding	1	0.885896	0.122	0.027	Molecular Function	GO:0035091	phosphatidylinositol binding	0.885896	0.999705	0	1	1	37
GO:0019001 guanyl nucleotide binding	9	0.888175	1.096	0.041	Molecular Function	GO:0019001	guanyl nucleotide binding	0.888175	0.999705	1	8	9	221
GO:0008289 lipid binding	6	0.88868	0.731	0.038	Molecular Function	GO:0008289	lipid binding	0.88868	0.999705	1	5	6	157
GO:0046914 transition metal ion binding	88	0.889497	10.719	0.051	Molecular Function	GO:0046914	transition metal ion binding	0.889497	0.999705	16	72	88	1731
GO:0003678 DNA helicase activity	1	0.892406	0.122	0.026	Molecular Function	GO:0003678	DNA helicase activity	0.892406	0.999705	0	1	1	38
GO:0003724 RNA helicase activity	1	0.892406	0.122	0.026	Molecular Function	GO:0003724	RNA helicase activity	0.892406	0.999705	0	1	1	38
GO:0004683 calmodulin-dependent protein kinase activity	1	0.892406	0.122	0.026	Molecular Function	GO:0004683	calmodulin-dependent protein kinase activity	0.892406	0.999705	1	0	1	38
GO:0004722 protein serine/threonine phosphatase activity	2	0.896296	0.244	0.03	Molecular Function	GO:0004722	protein serine/threonine phosphatase activity	0.896296	0.999705	0	2	2	66
GO:0008233 peptidase activity	29	0.898463	3.532	0.046	Molecular Function	GO:0008233	peptidase activity	0.898463	0.999705	2	27	29	626
GO:0046915 transition metal ion transmembrane transporter activity	1	0.898545	0.122	0.026	Molecular Function	GO:0046915	transition metal ion transmembrane transporter activity	0.898545	0.999705	0	1	1	39
GO:0004713 protein tyrosine kinase activity	2	0.901034	0.244	0.03	Molecular Function	GO:0004713	protein tyrosine kinase activity	0.901034	0.999705	1	1	2	67
GO:0004872 receptor activity	3	0.901347	0.365	0.033	Molecular Function	GO:0004872	receptor activity	0.901347	0.999705	1	2	3	92
GO:0060089 molecular transducer activity	3	0.901347	0.365	0.033	Molecular Function	GO:0060089	molecular transducer activity	0.901347	0.999705	1	2	3	92
GO:0005773 vacuole	17	0.353806	2.504	0.063	Cellular Component	GO:0005773	vacuole	0.353806	1	1	16	17	271
GO:0030140 trans-Golgi network transport vesicle	1	0.370296	0.147	0.125	Cellular Component	GO:0030140	trans-Golgi network transport vesicle	0.370296	1	0	1	1	8
GO:0042807 central vacuole	1	0.370296	0.147	0.125	Cellular Component	GO:0042807	central vacuole	0.370296	1	0	1	1	8
GO:0098590 plasma membrane region	1	0.370296	0.147	0.125	Cellular Component	GO:0098590	plasma membrane region	0.370296	1	0	1	1	8
GO:0070469 respiratory chain	3	0.376128	0.442	0.077	Cellular Component	GO:0070469	respiratory chain	0.376128	1	2	1	3	39
GO:0005798 Golgi-associated vesicle	2	0.393603	0.295	0.083	Cellular Component	GO:0005798	Golgi-associated vesicle	0.393603	1	1	1	2	24
GO:0000347 THO complex	1	0.405682	0.147	0.111	Cellular Component	GO:0000347	THO complex	0.405682	1	0	1	1	9
GO:0030904 retromer complex	1	0.405682	0.147	0.111	Cellular Component	GO:0030904	retromer complex	0.405682	1	0	1	1	9
GO:0009522 photosystem I	3	0.407011	0.442	0.073	Cellular Component	GO:0009522	photosystem I	0.407011	1	1	2	3	41
GO:0031977 thylakoid lumen	2	0.433376	0.295	0.077	Cellular Component	GO:0031977	thylakoid lumen	0.433376	1	0	2	2	26
GO:0000148 1,3-beta-D-glucan synthase complex	1	0.470608	0.147	0.091	Cellular Component	GO:0000148	1,3-beta-D-glucan synthase complex	0.470608	1	0	1	1	11
GO:0031012 extracellular matrix	1	0.470608	0.147	0.091	Cellular Component	GO:0031012	extracellular matrix	0.470608	1	0	1	1	11
GO:0031463 Cul3-RING ubiquitin ligase complex	1	0.500364	0.147	0.083	Cellular Component	GO:0031463	Cul3-RING ubiquitin ligase complex	0.500364	1	0	1	1	12
GO:0000775 chromosome, centromeric region	1	0.528451	0.147	0.077	Cellular Component	GO:0000775	chromosome, centromeric region	0.528451	1	0	1	1	13
GO:0098552 side of membrane	1	0.528451	0.147	0.077	Cellular Component	GO:0098552	side of membrane	0.528451	1	0	1	1	13
GO:0030001 metal ion transport	13	0.541469	1.766	0.057	Biological Process	GO:0030001	metal ion transport	0.541469	1	0	13	13	228
GO:0005643 nuclear pore	2	0.543449	0.295	0.062	Cellular Component	GO:0005643	nuclear pore	0.543449	1	1	1	2	32
GO:0090575 RNA polymerase II transcription factor complex	2	0.543449	0.295	0.062	Cellular Component	GO:0090575	RNA polymerase II transcription factor complex	0.543449	1	1	1	2	32
GO:0050801 ion homeostasis	5	0.547922	0.679	0.058	Biological Process	GO:0050801	ion homeostasis	0.547922	1	0	5	5	86
GO:0045017 glycerolipid biosynthetic process	3	0.54901	0.408	0.06	Biological Process	GO:0045017	glycerolipid biosynthetic process	0.54901	1	2	1	3	50
GO:0032504 multicellular organism reproduction	2	0.551989	0.272	0.062	Biological Process	GO:0032504	multicellular organism reproduction	0.551989	1	0	2	2	32
GO:0030118 clathrin coat	1	0.55496	0.147	0.071	Cellular Component	GO:0030118	clathrin coat	0.55496	1	0	1	1	14
GO:0051301 cell division	6	0.557768	0.815	0.057	Biological Process	GO:0051301	cell division	0.557768	1	1	5	6	105
GO:0010558 negative regulation of macromolecule biosynthetic process	4	0.559717	0.543	0.058	Biological Process	GO:0010558	negative regulation of macromolecule biosynthetic process	0.559717	1	1	3	4	69
GO:0000790 nuclear chromatin	2	0.560295	0.295	0.061	Cellular Component	GO:0000790	nuclear chromatin	0.560295	1	0	2	2	33
GO:0005992 trehalose biosynthetic process	1	0.56069	0.136	0.071	Biological Process	GO:0005992	trehalose biosynthetic process	0.56069	1	0	1	1	14
GO:0006108 malate metabolic process	1	0.56069	0.136	0.071	Biological Process	GO:0006108	malate metabolic process	0.56069	1	0	1	1	14
GO:0006298 mismatch repair	1	0.56069	0.136	0.071	Biological Process	GO:0006298	mismatch repair	0.56069	1	0	1	1	14
GO:0006304 DNA modification	1	0.56069	0.136	0.071	Biological Process	GO:0006304	DNA modification	0.56069	1	0	1	1	14
GO:0010224 response to UV-B	1	0.56069	0.136	0.071	Biological Process	GO:0010224	response to UV-B	0.56069	1	1	0	1	14
GO:0010565 regulation of cellular ketone metabolic process	1	0.56069	0.136	0.071	Biological Process	GO:0010565	regulation of cellular ketone metabolic process	0.56069	1	0	1	1	14
GO:0031349 positive regulation of defense response	1	0.56069	0.136	0.071	Biological Process	GO:0031349	positive regulation of defense response	0.56069	1	0	1	1	14
GO:0044728 DNA methylation or demethylation	1	0.56069	0.136	0.071	Biological Process	GO:0044728	DNA methylation or demethylation	0.56069	1	0	1	1	14
GO:0044764 multi-organism cellular process	1	0.56069	0.136	0.071	Biological Process	GO:0044764	multi-organism cellular process	0.56069	1	0	1	1	14
GO:0048825 cotyledon development	1	0.56069	0.136	0.071	Biological Process	GO:0048825	cotyledon development	0.56069	1	0	1	1	14
GO:0051259 protein oligomerization	1	0.56069	0.136	0.071	Biological Process	GO:0051259	protein oligomerization	0.56069	1	0	1	1	14
GO:0006820 anion transport	11	0.566332	1.495	0.056	Biological Process	GO:0006820	anion transport	0.566332	1	3	8	11	196
GO:0030029 actin filament-based process	2	0.568869	0.272	0.061	Biological Process	GO:0030029	actin filament-based process	0.568869	1	0	2	2	33
GO:0030036 actin cytoskeleton organization	2	0.568869	0.272	0.061	Biological Process	GO:0030036	actin cytoskeleton organization	0.568869	1	0	2	2	33
GO:0048869 cellular developmental process	9	0.57353	1.223	0.056	Biological Process	GO:0048869	cellular developmental process	0.57353	1	1	8	9	161
GO:0006520 cellular amino acid metabolic process	18	0.581103	2.446	0.056	Biological Process	GO:0006520	cellular amino acid metabolic process	0.581103	1	3	15	18	324
GO:0009247 glycolipid biosynthetic process	2	0.585285	0.272	0.059	Biological Process	GO:0009247	glycolipid biosynthetic process	0.585285	1	1	1	2	34
GO:0006665 sphingolipid metabolic process	1	0.585772	0.136	0.067	Biological Process	GO:0006665	sphingolipid metabolic process	0.585772	1	0	1	1	15
GO:0009751 response to salicylic acid	1	0.585772	0.136	0.067	Biological Process	GO:0009751	response to salicylic acid	0.585772	1	0	1	1	15
GO:0010029 regulation of seed germination	1	0.585772	0.136	0.067	Biological Process	GO:0010029	regulation of seed germination	0.585772	1	0	1	1	15
GO:0010638 positive regulation of organelle organization	1	0.585772	0.136	0.067	Biological Process	GO:0010638	positive regulation of organelle organization	0.585772	1	0	1	1	15
GO:0019252 starch biosynthetic process	1	0.585772	0.136	0.067	Biological Process	GO:0019252	starch biosynthetic process	0.585772	1	0	1	1	15
GO:0043254 regulation of protein complex assembly	1	0.585772	0.136	0.067	Biological Process	GO:0043254	regulation of protein complex assembly	0.585772	1	0	1	1	15
GO:0006066 alcohol metabolic process	5	0.588863	0.679	0.056	Biological Process	GO:0006066	alcohol metabolic process	0.588863	1	0	5	5	90
GO:0006643 membrane lipid metabolic process	3	0.58902	0.408	0.057	Biological Process	GO:0006643	membrane lipid metabolic process	0.58902	1	1	2	3	53
GO:0007059 chromosome segregation	3	0.58902	0.408	0.057	Biological Process	GO:0007059	chromosome segregation	0.58902	1	0	3	3	53
GO:0044281 small molecule metabolic process	63	0.60011	8.56	0.056	Biological Process	GO:0044281	small molecule metabolic process	0.60011	1	5	58	63	1131
GO:0009856 pollination	7	0.600333	0.951	0.055	Biological Process	GO:0009856	pollination	0.600333	1	2	5	7	128
GO:0044706 multi-multicellular organism process	7	0.600333	0.951	0.055	Biological Process	GO:0044706	multi-multicellular organism process	0.600333	1	2	5	7	128
GO:0000302 response to reactive oxygen species	2	0.601233	0.272	0.057	Biological Process	GO:0000302	response to reactive oxygen species	0.601233	1	0	2	2	35
GO:0010008 endosome membrane	1	0.603598	0.147	0.062	Cellular Component	GO:0010008	endosome membrane	0.603598	1	0	1	1	16
GO:0030660 Golgi-associated vesicle membrane	1	0.603598	0.147	0.062	Cellular Component	GO:0030660	Golgi-associated vesicle membrane	0.603598	1	0	1	1	16
GO:0030686 90S preribosome	1	0.603598	0.147	0.062	Cellular Component	GO:0030686	90S preribosome	0.603598	1	1	0	1	16
GO:0019220 regulation of phosphate metabolic process	6	0.603748	0.815	0.055	Biological Process	GO:0019220	regulation of phosphate metabolic process	0.603748	1	1	5	6	110
GO:0051174 regulation of phosphorus metabolic process	6	0.603748	0.815	0.055	Biological Process	GO:0051174	regulation of phosphorus metabolic process	0.603748	1	1	5	6	110
GO:0031327 negative regulation of cellular biosynthetic process	4	0.604785	0.543	0.055	Biological Process	GO:0031327	negative regulation of cellular biosynthetic process	0.604785	1	1	3	4	73
GO:0044798 nuclear transcription factor complex	2	0.608128	0.295	0.056	Cellular Component	GO:0044798	nuclear transcription factor complex	0.608128	1	1	1	2	36
GO:0032989 cellular component morphogenesis	5	0.608554	0.679	0.054	Biological Process	GO:0032989	cellular component morphogenesis	0.608554	1	1	4	5	92
GO:0055082 cellular chemical homeostasis	5	0.608554	0.679	0.054	Biological Process	GO:0055082	cellular chemical homeostasis	0.608554	1	0	5	5	92
GO:0001101 response to acid chemical	10	0.608597	1.359	0.054	Biological Process	GO:0001101	response to acid chemical	0.608597	1	2	8	10	184
GO:0042592 homeostatic process	15	0.609047	2.038	0.055	Biological Process	GO:0042592	homeostatic process	0.609047	1	1	14	15	275
GO:0002252 immune effector process	1	0.609424	0.136	0.062	Biological Process	GO:0002252	immune effector process	0.609424	1	0	1	1	16
GO:0002831 regulation of response to biotic stimulus	1	0.609424	0.136	0.062	Biological Process	GO:0002831	regulation of response to biotic stimulus	0.609424	1	0	1	1	16
GO:0009742 brassinosteroid mediated signaling pathway	1	0.609424	0.136	0.062	Biological Process	GO:0009742	brassinosteroid mediated signaling pathway	0.609424	1	0	1	1	16
GO:0022904 respiratory electron transport chain	1	0.609424	0.136	0.062	Biological Process	GO:0022904	respiratory electron transport chain	0.609424	1	0	1	1	16
GO:0043401 steroid hormone mediated signaling pathway	1	0.609424	0.136	0.062	Biological Process	GO:0043401	steroid hormone mediated signaling pathway	0.609424	1	0	1	1	16
GO:0046351 disaccharide biosynthetic process	1	0.609424	0.136	0.062	Biological Process	GO:0046351	disaccharide biosynthetic process	0.609424	1	0	1	1	16
GO:0048545 response to steroid hormone	1	0.609424	0.136	0.062	Biological Process	GO:0048545	response to steroid hormone	0.609424	1	0	1	1	16
GO:0071367 cellular response to brassinosteroid stimulus	1	0.609424	0.136	0.062	Biological Process	GO:0071367	cellular response to brassinosteroid stimulus	0.609424	1	0	1	1	16
GO:0071383 cellular response to steroid hormone stimulus	1	0.609424	0.136	0.062	Biological Process	GO:0071383	cellular response to steroid hormone stimulus	0.609424	1	0	1	1	16
GO:0008202 steroid metabolic process	3	0.61439	0.408	0.055	Biological Process	GO:0008202	steroid metabolic process	0.61439	1	0	3	3	55
GO:0010016 shoot system morphogenesis	3	0.61439	0.408	0.055	Biological Process	GO:0010016	shoot system morphogenesis	0.61439	1	1	2	3	55
GO:0051172 negative regulation of nitrogen compound metabolic process	4	0.615604	0.543	0.054	Biological Process	GO:0051172	negative regulation of nitrogen compound metabolic process	0.615604	1	1	3	4	74
GO:0007126 meiotic nuclear division	2	0.616713	0.272	0.056	Biological Process	GO:0007126	meiotic nuclear division	0.616713	1	0	2	2	36
GO:0046474 glycerophospholipid biosynthetic process	2	0.616713	0.272	0.056	Biological Process	GO:0046474	glycerophospholipid biosynthetic process	0.616713	1	1	1	2	36
GO:0005996 monosaccharide metabolic process	7	0.624882	0.951	0.053	Biological Process	GO:0005996	monosaccharide metabolic process	0.624882	1	2	5	7	131
GO:0009890 negative regulation of biosynthetic process	4	0.626237	0.543	0.053	Biological Process	GO:0009890	negative regulation of biosynthetic process	0.626237	1	1	3	4	75
GO:1901617 organic hydroxy compound biosynthetic process	4	0.626237	0.543	0.053	Biological Process	GO:1901617	organic hydroxy compound biosynthetic process	0.626237	1	0	4	4	75
GO:0072524 pyridine-containing compound metabolic process	5	0.627691	0.679	0.053	Biological Process	GO:0072524	pyridine-containing compound metabolic process	0.627691	1	0	5	5	94
GO:0005991 trehalose metabolic process	1	0.631727	0.136	0.059	Biological Process	GO:0005991	trehalose metabolic process	0.631727	1	0	1	1	17
GO:0006406 mRNA export from nucleus	1	0.631727	0.136	0.059	Biological Process	GO:0006406	mRNA export from nucleus	0.631727	1	1	0	1	17
GO:0006857 oligopeptide transport	1	0.631727	0.136	0.059	Biological Process	GO:0006857	oligopeptide transport	0.631727	1	1	0	1	17
GO:0009411 response to UV	1	0.631727	0.136	0.059	Biological Process	GO:0009411	response to UV	0.631727	1	1	0	1	17
GO:0009739 response to gibberellin	1	0.631727	0.136	0.059	Biological Process	GO:0009739	response to gibberellin	0.631727	1	0	1	1	17
GO:0010053 root epidermal cell differentiation	1	0.631727	0.136	0.059	Biological Process	GO:0010053	root epidermal cell differentiation	0.631727	1	0	1	1	17
GO:0051348 negative regulation of transferase activity	1	0.631727	0.136	0.059	Biological Process	GO:0051348	negative regulation of transferase activity	0.631727	1	0	1	1	17
GO:0051493 regulation of cytoskeleton organization	1	0.631727	0.136	0.059	Biological Process	GO:0051493	regulation of cytoskeleton organization	0.631727	1	0	1	1	17
GO:0071427 mRNA-containing ribonucleoprotein complex export from nucleus	1	0.631727	0.136	0.059	Biological Process	GO:0071427	mRNA-containing ribonucleoprotein complex export from nucleus	0.631727	1	1	0	1	17
GO:0097164 ammonium ion metabolic process	1	0.631727	0.136	0.059	Biological Process	GO:0097164	ammonium ion metabolic process	0.631727	1	0	1	1	17
GO:1900140 regulation of seedling development	1	0.631727	0.136	0.059	Biological Process	GO:1900140	regulation of seedling development	0.631727	1	0	1	1	17
GO:0009069 serine family amino acid metabolic process	2	0.631728	0.272	0.054	Biological Process	GO:0009069	serine family amino acid metabolic process	0.631728	1	1	1	2	37
GO:0016125 sterol metabolic process	2	0.631728	0.272	0.054	Biological Process	GO:0016125	sterol metabolic process	0.631728	1	0	2	2	37
GO:0021700 developmental maturation	2	0.631728	0.272	0.054	Biological Process	GO:0021700	developmental maturation	0.631728	1	0	2	2	37
GO:0048638 regulation of developmental growth	2	0.631728	0.272	0.054	Biological Process	GO:0048638	regulation of developmental growth	0.631728	1	0	2	2	37
GO:0006091 generation of precursor metabolites and energy	10	0.635792	1.359	0.053	Biological Process	GO:0006091	generation of precursor metabolites and energy	0.635792	1	0	10	10	188
GO:0046939 nucleotide phosphorylation	4	0.636681	0.543	0.053	Biological Process	GO:0046939	nucleotide phosphorylation	0.636681	1	0	4	4	76
GO:0009705 plant-type vacuole membrane	2	0.637757	0.295	0.053	Cellular Component	GO:0009705	plant-type vacuole membrane	0.637757	1	1	1	2	38
GO:0042445 hormone metabolic process	3	0.638684	0.408	0.053	Biological Process	GO:0042445	hormone metabolic process	0.638684	1	0	3	3	57
GO:0048507 meristem development	3	0.638684	0.408	0.053	Biological Process	GO:0048507	meristem development	0.638684	1	1	2	3	57
GO:2000241 regulation of reproductive process	3	0.638684	0.408	0.053	Biological Process	GO:2000241	regulation of reproductive process	0.638684	1	0	3	3	57
GO:0006464 cellular protein modification process	116	0.640712	15.761	0.056	Biological Process	GO:0006464	cellular protein modification process	0.640712	1	32	84	116	2088
GO:0036211 protein modification process	116	0.640712	15.761	0.056	Biological Process	GO:0036211	protein modification process	0.640712	1	32	84	116	2088
GO:1901698 response to nitrogen compound	2	0.64628	0.272	0.053	Biological Process	GO:1901698	response to nitrogen compound	0.64628	1	1	1	2	38
GO:1901700 response to oxygen-containing compound	13	0.646487	1.766	0.053	Biological Process	GO:1901700	response to oxygen-containing compound	0.646487	1	2	11	13	245
GO:0030176 integral component of endoplasmic reticulum membrane	1	0.646927	0.147	0.056	Cellular Component	GO:0030176	integral component of endoplasmic reticulum membrane	0.646927	1	1	0	1	18
GO:0031227 intrinsic component of endoplasmic reticulum membrane	1	0.646927	0.147	0.056	Cellular Component	GO:0031227	intrinsic component of endoplasmic reticulum membrane	0.646927	1	1	0	1	18
GO:0044440 endosomal part	1	0.646927	0.147	0.056	Cellular Component	GO:0044440	endosomal part	0.646927	1	0	1	1	18
GO:0008654 phospholipid biosynthetic process	3	0.650422	0.408	0.052	Biological Process	GO:0008654	phospholipid biosynthetic process	0.650422	1	1	2	3	58
GO:0006354 DNA-templated transcription, elongation	1	0.652758	0.136	0.056	Biological Process	GO:0006354	DNA-templated transcription, elongation	0.652758	1	1	0	1	18
GO:0006997 nucleus organization	1	0.652758	0.136	0.056	Biological Process	GO:0006997	nucleus organization	0.652758	1	0	1	1	18
GO:0008154 actin polymerization or depolymerization	1	0.652758	0.136	0.056	Biological Process	GO:0008154	actin polymerization or depolymerization	0.652758	1	0	1	1	18
GO:0009690 cytokinin metabolic process	1	0.652758	0.136	0.056	Biological Process	GO:0009690	cytokinin metabolic process	0.652758	1	0	1	1	18
GO:0009723 response to ethylene	1	0.652758	0.136	0.056	Biological Process	GO:0009723	response to ethylene	0.652758	1	0	1	1	18
GO:0009741 response to brassinosteroid	1	0.652758	0.136	0.056	Biological Process	GO:0009741	response to brassinosteroid	0.652758	1	0	1	1	18
GO:0015793 glycerol transport	1	0.652758	0.136	0.056	Biological Process	GO:0015793	glycerol transport	0.652758	1	0	1	1	18
GO:0015833 peptide transport	1	0.652758	0.136	0.056	Biological Process	GO:0015833	peptide transport	0.652758	1	1	0	1	18
GO:0032101 regulation of response to external stimulus	1	0.652758	0.136	0.056	Biological Process	GO:0032101	regulation of response to external stimulus	0.652758	1	0	1	1	18
GO:0045786 negative regulation of cell cycle	1	0.652758	0.136	0.056	Biological Process	GO:0045786	negative regulation of cell cycle	0.652758	1	0	1	1	18
GO:0046323 glucose import	1	0.652758	0.136	0.056	Biological Process	GO:0046323	glucose import	0.652758	1	1	0	1	18
GO:0005774 vacuolar membrane	8	0.655018	1.178	0.051	Cellular Component	GO:0005774	vacuolar membrane	0.655018	1	1	7	8	156
GO:0044437 vacuolar part	8	0.655018	1.178	0.051	Cellular Component	GO:0044437	vacuolar part	0.655018	1	1	7	8	156
GO:0046700 heterocycle catabolic process	5	0.655311	0.679	0.052	Biological Process	GO:0046700	heterocycle catabolic process	0.655311	1	0	5	5	97
GO:1903046 meiotic cell cycle process	2	0.660372	0.272	0.051	Biological Process	GO:1903046	meiotic cell cycle process	0.660372	1	0	2	2	39
GO:0051186 cofactor metabolic process	12	0.660896	1.63	0.052	Biological Process	GO:0051186	cofactor metabolic process	0.660896	1	0	12	12	229
GO:0009605 response to external stimulus	10	0.66195	1.359	0.052	Biological Process	GO:0009605	response to external stimulus	0.66195	1	0	10	10	192
GO:0032268 regulation of cellular protein metabolic process	13	0.663664	1.766	0.052	Biological Process	GO:0032268	regulation of cellular protein metabolic process	0.663664	1	5	8	13	248
GO:0046034 ATP metabolic process	5	0.664221	0.679	0.051	Biological Process	GO:0046034	ATP metabolic process	0.664221	1	0	5	5	98
GO:0009654 photosystem II oxygen evolving complex	1	0.666784	0.147	0.053	Cellular Component	GO:0009654	photosystem II oxygen evolving complex	0.666784	1	0	1	1	19
GO:0030120 vesicle coat	1	0.666784	0.147	0.053	Cellular Component	GO:0030120	vesicle coat	0.666784	1	0	1	1	19
GO:0098771 inorganic ion homeostasis	4	0.666859	0.543	0.051	Biological Process	GO:0098771	inorganic ion homeostasis	0.666859	1	0	4	4	79
GO:0009642 response to light intensity	1	0.67259	0.136	0.053	Biological Process	GO:0009642	response to light intensity	0.67259	1	0	1	1	19
GO:0015791 polyol transport	1	0.67259	0.136	0.053	Biological Process	GO:0015791	polyol transport	0.67259	1	0	1	1	19
GO:0019321 pentose metabolic process	1	0.67259	0.136	0.053	Biological Process	GO:0019321	pentose metabolic process	0.67259	1	0	1	1	19
GO:0051028 mRNA transport	1	0.67259	0.136	0.053	Biological Process	GO:0051028	mRNA transport	0.67259	1	1	0	1	19
GO:0051258 protein polymerization	1	0.67259	0.136	0.053	Biological Process	GO:0051258	protein polymerization	0.67259	1	0	1	1	19
GO:1904659 glucose transmembrane transport	1	0.67259	0.136	0.053	Biological Process	GO:1904659	glucose transmembrane transport	0.67259	1	1	0	1	19
GO:0008643 carbohydrate transport	5	0.67298	0.679	0.051	Biological Process	GO:0008643	carbohydrate transport	0.67298	1	1	4	5	99
GO:0009617 response to bacterium	3	0.673074	0.408	0.05	Biological Process	GO:0009617	response to bacterium	0.673074	1	0	3	3	60
GO:0009607 response to biotic stimulus	9	0.673115	1.223	0.051	Biological Process	GO:0009607	response to biotic stimulus	0.673115	1	1	8	9	175
GO:0010015 root morphogenesis	2	0.674011	0.272	0.05	Biological Process	GO:0010015	root morphogenesis	0.674011	1	0	2	2	40
GO:0032535 regulation of cellular component size	2	0.674011	0.272	0.05	Biological Process	GO:0032535	regulation of cellular component size	0.674011	1	0	2	2	40
GO:0046467 membrane lipid biosynthetic process	2	0.674011	0.272	0.05	Biological Process	GO:0046467	membrane lipid biosynthetic process	0.674011	1	1	1	2	40
GO:0090066 regulation of anatomical structure size	2	0.674011	0.272	0.05	Biological Process	GO:0090066	regulation of anatomical structure size	0.674011	1	0	2	2	40
GO:0009521 photosystem	4	0.683527	0.589	0.049	Cellular Component	GO:0009521	photosystem	0.683527	1	1	3	4	82
GO:0030003 cellular cation homeostasis	3	0.683988	0.408	0.049	Biological Process	GO:0030003	cellular cation homeostasis	0.683988	1	0	3	3	61
GO:0000794 condensed nuclear chromosome	1	0.685526	0.147	0.05	Cellular Component	GO:0000794	condensed nuclear chromosome	0.685526	1	0	1	1	20
GO:0051246 regulation of protein metabolic process	13	0.685834	1.766	0.052	Biological Process	GO:0051246	regulation of protein metabolic process	0.685834	1	5	8	13	252
GO:0006694 steroid biosynthetic process	2	0.6872	0.272	0.049	Biological Process	GO:0006694	steroid biosynthetic process	0.6872	1	0	2	2	41
GO:0006342 chromatin silencing	1	0.69129	0.136	0.05	Biological Process	GO:0006342	chromatin silencing	0.69129	1	0	1	1	20
GO:0006885 regulation of pH	1	0.69129	0.136	0.05	Biological Process	GO:0006885	regulation of pH	0.69129	1	0	1	1	20
GO:0008645 hexose transport	1	0.69129	0.136	0.05	Biological Process	GO:0008645	hexose transport	0.69129	1	1	0	1	20
GO:0015758 glucose transport	1	0.69129	0.136	0.05	Biological Process	GO:0015758	glucose transport	0.69129	1	1	0	1	20
GO:0031400 negative regulation of protein modification process	1	0.69129	0.136	0.05	Biological Process	GO:0031400	negative regulation of protein modification process	0.69129	1	0	1	1	20
GO:0035428 hexose transmembrane transport	1	0.69129	0.136	0.05	Biological Process	GO:0035428	hexose transmembrane transport	0.69129	1	1	0	1	20
GO:0048527 lateral root development	1	0.69129	0.136	0.05	Biological Process	GO:0048527	lateral root development	0.69129	1	0	1	1	20
GO:0090503 RNA phosphodiester bond hydrolysis, exonucleolytic	1	0.69129	0.136	0.05	Biological Process	GO:0090503	RNA phosphodiester bond hydrolysis, exonucleolytic	0.69129	1	0	1	1	20
GO:0042446 hormone biosynthetic process	2	0.699949	0.272	0.048	Biological Process	GO:0042446	hormone biosynthetic process	0.699949	1	0	2	2	42
GO:0005741 mitochondrial outer membrane	1	0.703216	0.147	0.048	Cellular Component	GO:0005741	mitochondrial outer membrane	0.703216	1	0	1	1	21
GO:0030136 clathrin-coated vesicle	1	0.703216	0.147	0.048	Cellular Component	GO:0030136	clathrin-coated vesicle	0.703216	1	0	1	1	21
GO:0030658 transport vesicle membrane	1	0.703216	0.147	0.048	Cellular Component	GO:0030658	transport vesicle membrane	0.703216	1	0	1	1	21
GO:0032270 positive regulation of cellular protein metabolic process	4	0.704355	0.543	0.048	Biological Process	GO:0032270	positive regulation of cellular protein metabolic process	0.704355	1	0	4	4	83
GO:0000281 mitotic cytokinesis	1	0.708924	0.136	0.048	Biological Process	GO:0000281	mitotic cytokinesis	0.708924	1	0	1	1	21
GO:0006367 transcription initiation from RNA polymerase II promoter	1	0.708924	0.136	0.048	Biological Process	GO:0006367	transcription initiation from RNA polymerase II promoter	0.708924	1	0	1	1	21
GO:0006623 protein targeting to vacuole	1	0.708924	0.136	0.048	Biological Process	GO:0006623	protein targeting to vacuole	0.708924	1	0	1	1	21
GO:0006833 water transport	1	0.708924	0.136	0.048	Biological Process	GO:0006833	water transport	0.708924	1	0	1	1	21
GO:0015749 monosaccharide transport	1	0.708924	0.136	0.048	Biological Process	GO:0015749	monosaccharide transport	0.708924	1	1	0	1	21
GO:0042044 fluid transport	1	0.708924	0.136	0.048	Biological Process	GO:0042044	fluid transport	0.708924	1	0	1	1	21
GO:0045814 negative regulation of gene expression, epigenetic	1	0.708924	0.136	0.048	Biological Process	GO:0045814	negative regulation of gene expression, epigenetic	0.708924	1	0	1	1	21
GO:0048581 negative regulation of post-embryonic development	1	0.708924	0.136	0.048	Biological Process	GO:0048581	negative regulation of post-embryonic development	0.708924	1	0	1	1	21
GO:0051130 positive regulation of cellular component organization	1	0.708924	0.136	0.048	Biological Process	GO:0051130	positive regulation of cellular component organization	0.708924	1	0	1	1	21
GO:0051235 maintenance of location	1	0.708924	0.136	0.048	Biological Process	GO:0051235	maintenance of location	0.708924	1	0	1	1	21
GO:0061077 chaperone-mediated protein folding	1	0.708924	0.136	0.048	Biological Process	GO:0061077	chaperone-mediated protein folding	0.708924	1	0	1	1	21
GO:0072665 protein localization to vacuole	1	0.708924	0.136	0.048	Biological Process	GO:0072665	protein localization to vacuole	0.708924	1	0	1	1	21
GO:0072666 establishment of protein localization to vacuole	1	0.708924	0.136	0.048	Biological Process	GO:0072666	establishment of protein localization to vacuole	0.708924	1	0	1	1	21
GO:0031399 regulation of protein modification process	6	0.709948	0.815	0.049	Biological Process	GO:0031399	regulation of protein modification process	0.709948	1	1	5	6	123
GO:0051321 meiotic cell cycle	2	0.712262	0.272	0.047	Biological Process	GO:0051321	meiotic cell cycle	0.712262	1	0	2	2	43
GO:0051247 positive regulation of protein metabolic process	4	0.713236	0.543	0.048	Biological Process	GO:0051247	positive regulation of protein metabolic process	0.713236	1	0	4	4	84
GO:0000123 histone acetyltransferase complex	1	0.719911	0.147	0.045	Cellular Component	GO:0000123	histone acetyltransferase complex	0.719911	1	1	0	1	22
GO:0046128 purine ribonucleoside metabolic process	7	0.720844	0.951	0.049	Biological Process	GO:0046128	purine ribonucleoside metabolic process	0.720844	1	0	7	7	144
GO:0019362 pyridine nucleotide metabolic process	4	0.72192	0.543	0.047	Biological Process	GO:0019362	pyridine nucleotide metabolic process	0.72192	1	0	4	4	85
GO:0046496 nicotinamide nucleotide metabolic process	4	0.72192	0.543	0.047	Biological Process	GO:0046496	nicotinamide nucleotide metabolic process	0.72192	1	0	4	4	85
GO:0045892 negative regulation of transcription, DNA-templated	2	0.72415	0.272	0.045	Biological Process	GO:0045892	negative regulation of transcription, DNA-templated	0.72415	1	1	1	2	44
GO:0006865 amino acid transport	3	0.724917	0.408	0.046	Biological Process	GO:0006865	amino acid transport	0.724917	1	0	3	3	65
GO:0006505 GPI anchor metabolic process	1	0.725552	0.136	0.045	Biological Process	GO:0006505	GPI anchor metabolic process	0.725552	1	1	0	1	22
GO:0006506 GPI anchor biosynthetic process	1	0.725552	0.136	0.045	Biological Process	GO:0006506	GPI anchor biosynthetic process	0.725552	1	1	0	1	22
GO:0007131 reciprocal meiotic recombination	1	0.725552	0.136	0.045	Biological Process	GO:0007131	reciprocal meiotic recombination	0.725552	1	0	1	1	22
GO:0009312 oligosaccharide biosynthetic process	1	0.725552	0.136	0.045	Biological Process	GO:0009312	oligosaccharide biosynthetic process	0.725552	1	0	1	1	22
GO:0009992 cellular water homeostasis	1	0.725552	0.136	0.045	Biological Process	GO:0009992	cellular water homeostasis	0.725552	1	0	1	1	22
GO:0034754 cellular hormone metabolic process	1	0.725552	0.136	0.045	Biological Process	GO:0034754	cellular hormone metabolic process	0.725552	1	0	1	1	22
GO:0035335 peptidyl-tyrosine dephosphorylation	1	0.725552	0.136	0.045	Biological Process	GO:0035335	peptidyl-tyrosine dephosphorylation	0.725552	1	0	1	1	22
GO:0035825 reciprocal DNA recombination	1	0.725552	0.136	0.045	Biological Process	GO:0035825	reciprocal DNA recombination	0.725552	1	0	1	1	22
GO:0042886 amide transport	1	0.725552	0.136	0.045	Biological Process	GO:0042886	amide transport	0.725552	1	1	0	1	22
GO:0048528 post-embryonic root development	1	0.725552	0.136	0.045	Biological Process	GO:0048528	post-embryonic root development	0.725552	1	0	1	1	22
GO:0061640 cytoskeleton-dependent cytokinesis	1	0.725552	0.136	0.045	Biological Process	GO:0061640	cytoskeleton-dependent cytokinesis	0.725552	1	0	1	1	22
GO:0071482 cellular response to light stimulus	1	0.725552	0.136	0.045	Biological Process	GO:0071482	cellular response to light stimulus	0.725552	1	0	1	1	22
GO:0090626 plant epidermis morphogenesis	1	0.725552	0.136	0.045	Biological Process	GO:0090626	plant epidermis morphogenesis	0.725552	1	0	1	1	22
GO:0042278 purine nucleoside metabolic process	7	0.727482	0.951	0.048	Biological Process	GO:0042278	purine nucleoside metabolic process	0.727482	1	0	7	7	145
GO:0003006 developmental process involved in reproduction	16	0.729536	2.174	0.05	Biological Process	GO:0003006	developmental process involved in reproduction	0.729536	1	1	15	16	317
GO:0009205 purine ribonucleoside triphosphate metabolic process	5	0.729991	0.679	0.047	Biological Process	GO:0009205	purine ribonucleoside triphosphate metabolic process	0.729991	1	0	5	5	106
GO:0071396 cellular response to lipid	4	0.730408	0.543	0.047	Biological Process	GO:0071396	cellular response to lipid	0.730408	1	1	3	4	86
GO:0044703 multi-organism reproductive process	8	0.731085	1.087	0.048	Biological Process	GO:0044703	multi-organism reproductive process	0.731085	1	2	6	8	165
GO:0034599 cellular response to oxidative stress	2	0.73562	0.272	0.044	Biological Process	GO:0034599	cellular response to oxidative stress	0.73562	1	0	2	2	45
GO:0046165 alcohol biosynthetic process	2	0.73562	0.272	0.044	Biological Process	GO:0046165	alcohol biosynthetic process	0.73562	1	0	2	2	45
GO:0046916 cellular transition metal ion homeostasis	2	0.73562	0.272	0.044	Biological Process	GO:0046916	cellular transition metal ion homeostasis	0.73562	1	0	2	2	45
GO:0050832 defense response to fungus	2	0.73562	0.272	0.044	Biological Process	GO:0050832	defense response to fungus	0.73562	1	0	2	2	45
GO:0030133 transport vesicle	1	0.735669	0.147	0.043	Cellular Component	GO:0030133	transport vesicle	0.735669	1	0	1	1	23
GO:0006884 cell volume homeostasis	1	0.741231	0.136	0.043	Biological Process	GO:0006884	cell volume homeostasis	0.741231	1	0	1	1	23
GO:0009070 serine family amino acid biosynthetic process	1	0.741231	0.136	0.043	Biological Process	GO:0009070	serine family amino acid biosynthetic process	0.741231	1	1	0	1	23
GO:0009081 branched-chain amino acid metabolic process	1	0.741231	0.136	0.043	Biological Process	GO:0009081	branched-chain amino acid metabolic process	0.741231	1	0	1	1	23
GO:0009787 regulation of abscisic acid-activated signaling pathway	1	0.741231	0.136	0.043	Biological Process	GO:0009787	regulation of abscisic acid-activated signaling pathway	0.741231	1	0	1	1	23
GO:0010073 meristem maintenance	1	0.741231	0.136	0.043	Biological Process	GO:0010073	meristem maintenance	0.741231	1	1	0	1	23
GO:0030104 water homeostasis	1	0.741231	0.136	0.043	Biological Process	GO:0030104	water homeostasis	0.741231	1	0	1	1	23
GO:0055067 monovalent inorganic cation homeostasis	1	0.741231	0.136	0.043	Biological Process	GO:0055067	monovalent inorganic cation homeostasis	0.741231	1	0	1	1	23
GO:0071478 cellular response to radiation	1	0.741231	0.136	0.043	Biological Process	GO:0071478	cellular response to radiation	0.741231	1	0	1	1	23
GO:0072525 pyridine-containing compound biosynthetic process	1	0.741231	0.136	0.043	Biological Process	GO:0072525	pyridine-containing compound biosynthetic process	0.741231	1	0	1	1	23
GO:1901419 regulation of response to alcohol	1	0.741231	0.136	0.043	Biological Process	GO:1901419	regulation of response to alcohol	0.741231	1	0	1	1	23
GO:0009144 purine nucleoside triphosphate metabolic process	5	0.744888	0.679	0.046	Biological Process	GO:0009144	purine nucleoside triphosphate metabolic process	0.744888	1	0	5	5	108
GO:0005667 transcription factor complex	2	0.749602	0.295	0.043	Cellular Component	GO:0005667	transcription factor complex	0.749602	1	1	1	2	47
GO:0098687 chromosomal region	1	0.750541	0.147	0.042	Cellular Component	GO:0098687	chromosomal region	0.750541	1	0	1	1	24
GO:0048589 developmental growth	4	0.754703	0.543	0.045	Biological Process	GO:0048589	developmental growth	0.754703	1	1	3	4	89
GO:0005982 starch metabolic process	1	0.756015	0.136	0.042	Biological Process	GO:0005982	starch metabolic process	0.756015	1	0	1	1	24
GO:0006779 porphyrin-containing compound biosynthetic process	1	0.756015	0.136	0.042	Biological Process	GO:0006779	porphyrin-containing compound biosynthetic process	0.756015	1	0	1	1	24
GO:0007127 meiosis I	1	0.756015	0.136	0.042	Biological Process	GO:0007127	meiosis I	0.756015	1	0	1	1	24
GO:0071166 ribonucleoprotein complex localization	1	0.756015	0.136	0.042	Biological Process	GO:0071166	ribonucleoprotein complex localization	0.756015	1	1	0	1	24
GO:0071426 ribonucleoprotein complex export from nucleus	1	0.756015	0.136	0.042	Biological Process	GO:0071426	ribonucleoprotein complex export from nucleus	0.756015	1	1	0	1	24
GO:0006839 mitochondrial transport	2	0.757342	0.272	0.043	Biological Process	GO:0006839	mitochondrial transport	0.757342	1	0	2	2	47
GO:0000786 nucleosome	2	0.759995	0.295	0.042	Cellular Component	GO:0000786	nucleosome	0.759995	1	0	2	2	48
GO:0010817 regulation of hormone levels	4	0.762416	0.543	0.044	Biological Process	GO:0010817	regulation of hormone levels	0.762416	1	1	3	4	90
GO:1901657 glycosyl compound metabolic process	9	0.762801	1.223	0.047	Biological Process	GO:1901657	glycosyl compound metabolic process	0.762801	1	0	9	9	190
GO:0000145 exocyst	1	0.764578	0.147	0.04	Cellular Component	GO:0000145	exocyst	0.764578	1	0	1	1	25
GO:0008652 cellular amino acid biosynthetic process	7	0.765016	0.951	0.046	Biological Process	GO:0008652	cellular amino acid biosynthetic process	0.765016	1	2	5	7	151
GO:0016311 dephosphorylation	13	0.765521	1.766	0.049	Biological Process	GO:0016311	dephosphorylation	0.765521	1	2	11	13	268
GO:0000288 nuclear-transcribed mRNA catabolic process, deadenylation-dependent decay	1	0.769956	0.136	0.04	Biological Process	GO:0000288	nuclear-transcribed mRNA catabolic process, deadenylation-dependent decay	0.769956	1	0	1	1	25
GO:0006661 phosphatidylinositol biosynthetic process	1	0.769956	0.136	0.04	Biological Process	GO:0006661	phosphatidylinositol biosynthetic process	0.769956	1	1	0	1	25
GO:0006760 folic acid-containing compound metabolic process	1	0.769956	0.136	0.04	Biological Process	GO:0006760	folic acid-containing compound metabolic process	0.769956	1	0	1	1	25
GO:0042398 cellular modified amino acid biosynthetic process	1	0.769956	0.136	0.04	Biological Process	GO:0042398	cellular modified amino acid biosynthetic process	0.769956	1	0	1	1	25
GO:0044087 regulation of cellular component biogenesis	1	0.769956	0.136	0.04	Biological Process	GO:0044087	regulation of cellular component biogenesis	0.769956	1	0	1	1	25
GO:0000325 plant-type vacuole	2	0.770014	0.295	0.041	Cellular Component	GO:0000325	plant-type vacuole	0.770014	1	1	1	2	49
GO:0005635 nuclear envelope	2	0.770014	0.295	0.041	Cellular Component	GO:0005635	nuclear envelope	0.770014	1	1	1	2	49
GO:0098655 cation transmembrane transport	12	0.771277	1.63	0.048	Biological Process	GO:0098655	cation transmembrane transport	0.771277	1	0	12	12	250
GO:0009199 ribonucleoside triphosphate metabolic process	5	0.772844	0.679	0.045	Biological Process	GO:0009199	ribonucleoside triphosphate metabolic process	0.772844	1	0	5	5	112
GO:0051128 regulation of cellular component organization	4	0.777276	0.543	0.043	Biological Process	GO:0051128	regulation of cellular component organization	0.777276	1	0	4	4	92
GO:0046148 pigment biosynthetic process	2	0.777505	0.272	0.041	Biological Process	GO:0046148	pigment biosynthetic process	0.777505	1	0	2	2	49
GO:0071407 cellular response to organic cyclic compound	2	0.777505	0.272	0.041	Biological Process	GO:0071407	cellular response to organic cyclic compound	0.777505	1	0	2	2	49
GO:0016592 mediator complex	1	0.777826	0.147	0.038	Cellular Component	GO:0016592	mediator complex	0.777826	1	0	1	1	26
GO:0098656 anion transmembrane transport	5	0.779455	0.679	0.044	Biological Process	GO:0098656	anion transmembrane transport	0.779455	1	0	5	5	113
GO:0000139 Golgi membrane	4	0.781245	0.589	0.043	Cellular Component	GO:0000139	Golgi membrane	0.781245	1	0	4	4	94
GO:0006405 RNA export from nucleus	1	0.783102	0.136	0.038	Biological Process	GO:0006405	RNA export from nucleus	0.783102	1	1	0	1	26
GO:0006662 glycerol ether metabolic process	1	0.783102	0.136	0.038	Biological Process	GO:0006662	glycerol ether metabolic process	0.783102	1	0	1	1	26
GO:0008361 regulation of cell size	1	0.783102	0.136	0.038	Biological Process	GO:0008361	regulation of cell size	0.783102	1	0	1	1	26
GO:0009968 negative regulation of signal transduction	1	0.783102	0.136	0.038	Biological Process	GO:0009968	negative regulation of signal transduction	0.783102	1	0	1	1	26
GO:0010648 negative regulation of cell communication	1	0.783102	0.136	0.038	Biological Process	GO:0010648	negative regulation of cell communication	0.783102	1	0	1	1	26
GO:0018904 ether metabolic process	1	0.783102	0.136	0.038	Biological Process	GO:0018904	ether metabolic process	0.783102	1	0	1	1	26
GO:0019682 glyceraldehyde-3-phosphate metabolic process	1	0.783102	0.136	0.038	Biological Process	GO:0019682	glyceraldehyde-3-phosphate metabolic process	0.783102	1	0	1	1	26
GO:0023057 negative regulation of signaling	1	0.783102	0.136	0.038	Biological Process	GO:0023057	negative regulation of signaling	0.783102	1	0	1	1	26
GO:0090627 plant epidermal cell differentiation	1	0.783102	0.136	0.038	Biological Process	GO:0090627	plant epidermal cell differentiation	0.783102	1	0	1	1	26
GO:0031984 organelle subcompartment	14	0.783883	2.062	0.047	Cellular Component	GO:0031984	organelle subcompartment	0.783883	1	0	14	14	296
GO:0098805 whole membrane	12	0.785133	1.767	0.047	Cellular Component	GO:0098805	whole membrane	0.785133	1	1	11	12	257
GO:0006576 cellular biogenic amine metabolic process	2	0.787025	0.272	0.04	Biological Process	GO:0006576	cellular biogenic amine metabolic process	0.787025	1	0	2	2	50
GO:0006887 exocytosis	2	0.787025	0.272	0.04	Biological Process	GO:0006887	exocytosis	0.787025	1	1	1	2	50
GO:0045333 cellular respiration	2	0.787025	0.272	0.04	Biological Process	GO:0045333	cellular respiration	0.787025	1	0	2	2	50
GO:0055076 transition metal ion homeostasis	2	0.787025	0.272	0.04	Biological Process	GO:0055076	transition metal ion homeostasis	0.787025	1	0	2	2	50
GO:0006811 ion transport	33	0.78938	4.484	0.051	Biological Process	GO:0006811	ion transport	0.78938	1	4	29	33	652
GO:0005746 mitochondrial respiratory chain	1	0.79033	0.147	0.037	Cellular Component	GO:0005746	mitochondrial respiratory chain	0.79033	1	1	0	1	27
GO:0030662 coated vesicle membrane	1	0.79033	0.147	0.037	Cellular Component	GO:0030662	coated vesicle membrane	0.79033	1	0	1	1	27
GO:0034220 ion transmembrane transport	20	0.793897	2.717	0.049	Biological Process	GO:0034220	ion transmembrane transport	0.793897	1	0	20	20	409
GO:0006497 protein lipidation	1	0.795497	0.136	0.037	Biological Process	GO:0006497	protein lipidation	0.795497	1	1	0	1	27
GO:0009965 leaf morphogenesis	1	0.795497	0.136	0.037	Biological Process	GO:0009965	leaf morphogenesis	0.795497	1	0	1	1	27
GO:0042158 lipoprotein biosynthetic process	1	0.795497	0.136	0.037	Biological Process	GO:0042158	lipoprotein biosynthetic process	0.795497	1	1	0	1	27
GO:0051241 negative regulation of multicellular organismal process	1	0.795497	0.136	0.037	Biological Process	GO:0051241	negative regulation of multicellular organismal process	0.795497	1	0	1	1	27
GO:0072329 monocarboxylic acid catabolic process	1	0.795497	0.136	0.037	Biological Process	GO:0072329	monocarboxylic acid catabolic process	0.795497	1	1	0	1	27
GO:0006261 DNA-dependent DNA replication	2	0.796186	0.272	0.039	Biological Process	GO:0006261	DNA-dependent DNA replication	0.796186	1	0	2	2	51
GO:0006875 cellular metal ion homeostasis	2	0.796186	0.272	0.039	Biological Process	GO:0006875	cellular metal ion homeostasis	0.796186	1	0	2	2	51
GO:0009620 response to fungus	2	0.796186	0.272	0.039	Biological Process	GO:0009620	response to fungus	0.796186	1	0	2	2	51
GO:0042742 defense response to bacterium	2	0.796186	0.272	0.039	Biological Process	GO:0042742	defense response to bacterium	0.796186	1	0	2	2	51
GO:0071704 organic substance metabolic process	429	0.801417	58.288	0.056	Biological Process	GO:0071704	organic substance metabolic process	0.801417	1	78	351	429	7705
GO:0010287 plastoglobule	1	0.802131	0.147	0.036	Cellular Component	GO:0010287	plastoglobule	0.802131	1	0	1	1	28
GO:0009141 nucleoside triphosphate metabolic process	5	0.804421	0.679	0.043	Biological Process	GO:0009141	nucleoside triphosphate metabolic process	0.804421	1	0	5	5	117
GO:0044815 DNA packaging complex	2	0.80652	0.295	0.038	Cellular Component	GO:0044815	DNA packaging complex	0.80652	1	0	2	2	53
GO:0000462 maturation of SSU-rRNA from tricistronic rRNA transcript (SSU-rRNA, 5.8S rRNA, LSU-rRNA)	1	0.807184	0.136	0.036	Biological Process	GO:0000462	maturation of SSU-rRNA from tricistronic rRNA transcript (SSU-rRNA, 5.8S rRNA, LSU-rRNA)	0.807184	1	1	0	1	28
GO:0007215 glutamate receptor signaling pathway	1	0.807184	0.136	0.036	Biological Process	GO:0007215	glutamate receptor signaling pathway	0.807184	1	0	1	1	28
GO:0009814 defense response, incompatible interaction	1	0.807184	0.136	0.036	Biological Process	GO:0009814	defense response, incompatible interaction	0.807184	1	0	1	1	28
GO:0016129 phytosteroid biosynthetic process	1	0.807184	0.136	0.036	Biological Process	GO:0016129	phytosteroid biosynthetic process	0.807184	1	0	1	1	28
GO:0016132 brassinosteroid biosynthetic process	1	0.807184	0.136	0.036	Biological Process	GO:0016132	brassinosteroid biosynthetic process	0.807184	1	0	1	1	28
GO:0035235 ionotropic glutamate receptor signaling pathway	1	0.807184	0.136	0.036	Biological Process	GO:0035235	ionotropic glutamate receptor signaling pathway	0.807184	1	0	1	1	28
GO:0042157 lipoprotein metabolic process	1	0.807184	0.136	0.036	Biological Process	GO:0042157	lipoprotein metabolic process	0.807184	1	1	0	1	28
GO:0042558 pteridine-containing compound metabolic process	1	0.807184	0.136	0.036	Biological Process	GO:0042558	pteridine-containing compound metabolic process	0.807184	1	0	1	1	28
GO:0050657 nucleic acid transport	1	0.807184	0.136	0.036	Biological Process	GO:0050657	nucleic acid transport	0.807184	1	1	0	1	28
GO:0050658 RNA transport	1	0.807184	0.136	0.036	Biological Process	GO:0050658	RNA transport	0.807184	1	1	0	1	28
GO:0051236 establishment of RNA localization	1	0.807184	0.136	0.036	Biological Process	GO:0051236	establishment of RNA localization	0.807184	1	1	0	1	28
GO:0098660 inorganic ion transmembrane transport	11	0.808803	1.495	0.046	Biological Process	GO:0098660	inorganic ion transmembrane transport	0.808803	1	0	11	11	239
GO:0097306 cellular response to alcohol	3	0.809046	0.408	0.04	Biological Process	GO:0097306	cellular response to alcohol	0.809046	1	1	2	3	75
GO:0006812 cation transport	19	0.811037	2.582	0.048	Biological Process	GO:0006812	cation transport	0.811037	1	1	18	19	395
GO:0006733 oxidoreduction coenzyme metabolic process	4	0.81121	0.543	0.041	Biological Process	GO:0006733	oxidoreduction coenzyme metabolic process	0.81121	1	0	4	4	97
GO:0015629 actin cytoskeleton	1	0.813268	0.147	0.034	Cellular Component	GO:0015629	actin cytoskeleton	0.813268	1	0	1	1	29
GO:0031201 SNARE complex	1	0.813268	0.147	0.034	Cellular Component	GO:0031201	SNARE complex	0.813268	1	1	0	1	29
GO:0009886 post-embryonic morphogenesis	2	0.813465	0.272	0.038	Biological Process	GO:0009886	post-embryonic morphogenesis	0.813465	1	0	2	2	53
GO:0009126 purine nucleoside monophosphate metabolic process	5	0.816039	0.679	0.042	Biological Process	GO:0009126	purine nucleoside monophosphate metabolic process	0.816039	1	0	5	5	119
GO:0009167 purine ribonucleoside monophosphate metabolic process	5	0.816039	0.679	0.042	Biological Process	GO:0009167	purine ribonucleoside monophosphate metabolic process	0.816039	1	0	5	5	119
GO:0009150 purine ribonucleotide metabolic process	6	0.816847	0.815	0.043	Biological Process	GO:0009150	purine ribonucleotide metabolic process	0.816847	1	0	6	6	140
GO:0051093 negative regulation of developmental process	1	0.818205	0.136	0.034	Biological Process	GO:0051093	negative regulation of developmental process	0.818205	1	0	1	1	29
GO:0006952 defense response	25	0.818679	3.397	0.049	Biological Process	GO:0006952	defense response	0.818679	1	6	19	25	512
GO:0006081 cellular aldehyde metabolic process	2	0.821604	0.272	0.037	Biological Process	GO:0006081	cellular aldehyde metabolic process	0.821604	1	0	2	2	54
GO:0044106 cellular amine metabolic process	2	0.821604	0.272	0.037	Biological Process	GO:0044106	cellular amine metabolic process	0.821604	1	0	2	2	54
GO:0055080 cation homeostasis	3	0.822988	0.408	0.039	Biological Process	GO:0055080	cation homeostasis	0.822988	1	0	3	3	77
GO:0044270 cellular nitrogen compound catabolic process	4	0.823549	0.543	0.04	Biological Process	GO:0044270	cellular nitrogen compound catabolic process	0.823549	1	0	4	4	99
GO:0032040 small-subunit processome	1	0.82378	0.147	0.033	Cellular Component	GO:0032040	small-subunit processome	0.82378	1	1	0	1	30
GO:0006950 response to stress	58	0.824067	7.88	0.051	Biological Process	GO:0006950	response to stress	0.824067	1	14	44	58	1130
GO:0044702 single organism reproductive process	20	0.826169	2.717	0.048	Biological Process	GO:0044702	single organism reproductive process	0.826169	1	2	18	20	419
GO:0006403 RNA localization	1	0.828597	0.136	0.033	Biological Process	GO:0006403	RNA localization	0.828597	1	1	0	1	30
GO:0009926 auxin polar transport	1	0.828597	0.136	0.033	Biological Process	GO:0009926	auxin polar transport	0.828597	1	1	0	1	30
GO:0010038 response to metal ion	1	0.828597	0.136	0.033	Biological Process	GO:0010038	response to metal ion	0.828597	1	0	1	1	30
GO:0033014 tetrapyrrole biosynthetic process	1	0.828597	0.136	0.033	Biological Process	GO:0033014	tetrapyrrole biosynthetic process	0.828597	1	0	1	1	30
GO:0032940 secretion by cell	2	0.829424	0.272	0.036	Biological Process	GO:0032940	secretion by cell	0.829424	1	1	1	2	55
GO:0070085 glycosylation	3	0.829628	0.408	0.038	Biological Process	GO:0070085	glycosylation	0.829628	1	0	3	3	78
GO:0016023 cytoplasmic, membrane-bounded vesicle	2	0.830422	0.295	0.036	Cellular Component	GO:0016023	cytoplasmic, membrane-bounded vesicle	0.830422	1	1	1	2	56
GO:0031410 cytoplasmic vesicle	2	0.830422	0.295	0.036	Cellular Component	GO:0031410	cytoplasmic vesicle	0.830422	1	1	1	2	56
GO:0009119 ribonucleoside metabolic process	7	0.833118	0.951	0.043	Biological Process	GO:0009119	ribonucleoside metabolic process	0.833118	1	0	7	7	164
GO:0030659 cytoplasmic vesicle membrane	1	0.833701	0.147	0.032	Cellular Component	GO:0030659	cytoplasmic vesicle membrane	0.833701	1	0	1	1	31
GO:0006732 coenzyme metabolic process	8	0.835111	1.087	0.043	Biological Process	GO:0006732	coenzyme metabolic process	0.835111	1	0	8	8	185
GO:0009755 hormone-mediated signaling pathway	8	0.835111	1.087	0.043	Biological Process	GO:0009755	hormone-mediated signaling pathway	0.835111	1	1	7	8	185
GO:0006163 purine nucleotide metabolic process	6	0.836875	0.815	0.042	Biological Process	GO:0006163	purine nucleotide metabolic process	0.836875	1	0	6	6	144
GO:0009653 anatomical structure morphogenesis	9	0.837695	1.223	0.044	Biological Process	GO:0009653	anatomical structure morphogenesis	0.837695	1	1	8	9	206
GO:0031988 membrane-bounded vesicle	2	0.837778	0.295	0.035	Cellular Component	GO:0031988	membrane-bounded vesicle	0.837778	1	1	1	2	57
GO:1990204 oxidoreductase complex	2	0.837778	0.295	0.035	Cellular Component	GO:1990204	oxidoreductase complex	0.837778	1	0	2	2	57
GO:0009309 amine biosynthetic process	1	0.838395	0.136	0.032	Biological Process	GO:0009309	amine biosynthetic process	0.838395	1	0	1	1	31
GO:0042401 cellular biogenic amine biosynthetic process	1	0.838395	0.136	0.032	Biological Process	GO:0042401	cellular biogenic amine biosynthetic process	0.838395	1	0	1	1	31
GO:1901659 glycosyl compound biosynthetic process	3	0.842268	0.408	0.037	Biological Process	GO:1901659	glycosyl compound biosynthetic process	0.842268	1	0	3	3	80
GO:0000793 condensed chromosome	1	0.843064	0.147	0.031	Cellular Component	GO:0000793	condensed chromosome	0.843064	1	0	1	1	32
GO:0012506 vesicle membrane	1	0.843064	0.147	0.031	Cellular Component	GO:0012506	vesicle membrane	0.843064	1	0	1	1	32
GO:0032870 cellular response to hormone stimulus	8	0.843508	1.087	0.043	Biological Process	GO:0032870	cellular response to hormone stimulus	0.843508	1	1	7	8	187
GO:0071495 cellular response to endogenous stimulus	8	0.843508	1.087	0.043	Biological Process	GO:0071495	cellular response to endogenous stimulus	0.843508	1	1	7	8	187
GO:0014070 response to organic cyclic compound	2	0.844142	0.272	0.035	Biological Process	GO:0014070	response to organic cyclic compound	0.844142	1	0	2	2	57
GO:0045087 innate immune response	2	0.844142	0.272	0.035	Biological Process	GO:0045087	innate immune response	0.844142	1	0	2	2	57
GO:0046488 phosphatidylinositol metabolic process	2	0.844142	0.272	0.035	Biological Process	GO:0046488	phosphatidylinositol metabolic process	0.844142	1	1	1	2	57
GO:0031982 vesicle	2	0.844845	0.295	0.034	Cellular Component	GO:0031982	vesicle	0.844845	1	1	1	2	58
GO:0022402 cell cycle process	6	0.846208	0.815	0.041	Biological Process	GO:0022402	cell cycle process	0.846208	1	0	6	6	146
GO:0030490 maturation of SSU-rRNA	1	0.847634	0.136	0.031	Biological Process	GO:0030490	maturation of SSU-rRNA	0.847634	1	1	0	1	32
GO:0071214 cellular response to abiotic stimulus	1	0.847634	0.136	0.031	Biological Process	GO:0071214	cellular response to abiotic stimulus	0.847634	1	0	1	1	32
GO:0006955 immune response	2	0.851061	0.272	0.034	Biological Process	GO:0006955	immune response	0.851061	1	0	2	2	58
GO:0009738 abscisic acid-activated signaling pathway	2	0.851061	0.272	0.034	Biological Process	GO:0009738	abscisic acid-activated signaling pathway	0.851061	1	1	1	2	58
GO:0046903 secretion	2	0.851061	0.272	0.034	Biological Process	GO:0046903	secretion	0.851061	1	1	1	2	58
GO:0048646 anatomical structure formation involved in morphogenesis	2	0.851061	0.272	0.034	Biological Process	GO:0048646	anatomical structure formation involved in morphogenesis	0.851061	1	0	2	2	58
GO:0044433 cytoplasmic vesicle part	1	0.8519	0.147	0.03	Cellular Component	GO:0044433	cytoplasmic vesicle part	0.8519	1	0	1	1	33
GO:0044452 nucleolar part	1	0.8519	0.147	0.03	Cellular Component	GO:0044452	nucleolar part	0.8519	1	1	0	1	33
GO:0043412 macromolecule modification	117	0.852176	15.897	0.053	Biological Process	GO:0043412	macromolecule modification	0.852176	1	32	85	117	2225
GO:0000228 nuclear chromosome	3	0.852471	0.442	0.036	Cellular Component	GO:0000228	nuclear chromosome	0.852471	1	0	3	3	83
GO:0000819 sister chromatid segregation	1	0.856345	0.136	0.03	Biological Process	GO:0000819	sister chromatid segregation	0.856345	1	0	1	1	33
GO:0010921 regulation of phosphatase activity	1	0.856345	0.136	0.03	Biological Process	GO:0010921	regulation of phosphatase activity	0.856345	1	1	0	1	33
GO:0016579 protein deubiquitination	1	0.856345	0.136	0.03	Biological Process	GO:0016579	protein deubiquitination	0.856345	1	1	0	1	33
GO:0035303 regulation of dephosphorylation	1	0.856345	0.136	0.03	Biological Process	GO:0035303	regulation of dephosphorylation	0.856345	1	1	0	1	33
GO:0035304 regulation of protein dephosphorylation	1	0.856345	0.136	0.03	Biological Process	GO:0035304	regulation of protein dephosphorylation	0.856345	1	1	0	1	33
GO:0043666 regulation of phosphoprotein phosphatase activity	1	0.856345	0.136	0.03	Biological Process	GO:0043666	regulation of phosphoprotein phosphatase activity	0.856345	1	1	0	1	33
GO:0048569 post-embryonic organ development	1	0.856345	0.136	0.03	Biological Process	GO:0048569	post-embryonic organ development	0.856345	1	0	1	1	33
GO:0070887 cellular response to chemical stimulus	12	0.857219	1.63	0.044	Biological Process	GO:0070887	cellular response to chemical stimulus	0.857219	1	1	11	12	272
GO:0003333 amino acid transmembrane transport	2	0.857699	0.272	0.034	Biological Process	GO:0003333	amino acid transmembrane transport	0.857699	1	0	2	2	59
GO:0044765 single-organism transport	75	0.858257	10.19	0.051	Biological Process	GO:0044765	single-organism transport	0.858257	1	18	57	75	1463
GO:0031248 protein acetyltransferase complex	1	0.86024	0.147	0.029	Cellular Component	GO:0031248	protein acetyltransferase complex	0.86024	1	1	0	1	34
GO:1902493 acetyltransferase complex	1	0.86024	0.147	0.029	Cellular Component	GO:1902493	acetyltransferase complex	0.86024	1	1	0	1	34
GO:0043207 response to external biotic stimulus	5	0.861614	0.679	0.039	Biological Process	GO:0043207	response to external biotic stimulus	0.861614	1	0	5	5	128
GO:0051707 response to other organism	5	0.861614	0.679	0.039	Biological Process	GO:0051707	response to other organism	0.861614	1	0	5	5	128
GO:0071215 cellular response to abscisic acid stimulus	2	0.864065	0.272	0.033	Biological Process	GO:0071215	cellular response to abscisic acid stimulus	0.864065	1	1	1	2	60
GO:0006754 ATP biosynthetic process	1	0.864559	0.136	0.029	Biological Process	GO:0006754	ATP biosynthetic process	0.864559	1	0	1	1	34
GO:0009914 hormone transport	1	0.864559	0.136	0.029	Biological Process	GO:0009914	hormone transport	0.864559	1	1	0	1	34
GO:0032392 DNA geometric change	1	0.864559	0.136	0.029	Biological Process	GO:0032392	DNA geometric change	0.864559	1	0	1	1	34
GO:0032508 DNA duplex unwinding	1	0.864559	0.136	0.029	Biological Process	GO:0032508	DNA duplex unwinding	0.864559	1	0	1	1	34
GO:0051168 nuclear export	1	0.864559	0.136	0.029	Biological Process	GO:0051168	nuclear export	0.864559	1	1	0	1	34
GO:0060918 auxin transport	1	0.864559	0.136	0.029	Biological Process	GO:0060918	auxin transport	0.864559	1	1	0	1	34
GO:0072350 tricarboxylic acid metabolic process	1	0.864559	0.136	0.029	Biological Process	GO:0072350	tricarboxylic acid metabolic process	0.864559	1	0	1	1	34
GO:0009161 ribonucleoside monophosphate metabolic process	5	0.866041	0.679	0.039	Biological Process	GO:0009161	ribonucleoside monophosphate metabolic process	0.866041	1	0	5	5	129
GO:0099402 plant organ development	8	0.866678	1.087	0.041	Biological Process	GO:0099402	plant organ development	0.866678	1	1	7	8	193
GO:0009791 post-embryonic development	16	0.869426	2.174	0.045	Biological Process	GO:0009791	post-embryonic development	0.869426	1	0	16	16	356
GO:0055065 metal ion homeostasis	2	0.870169	0.272	0.033	Biological Process	GO:0055065	metal ion homeostasis	0.870169	1	0	2	2	61
GO:0032993 protein-DNA complex	2	0.870395	0.295	0.032	Cellular Component	GO:0032993	protein-DNA complex	0.870395	1	0	2	2	62
GO:0009259 ribonucleotide metabolic process	6	0.871625	0.815	0.039	Biological Process	GO:0009259	ribonucleotide metabolic process	0.871625	1	0	6	6	152
GO:0007034 vacuolar transport	1	0.872304	0.136	0.029	Biological Process	GO:0007034	vacuolar transport	0.872304	1	0	1	1	35
GO:0009067 aspartate family amino acid biosynthetic process	1	0.872304	0.136	0.029	Biological Process	GO:0009067	aspartate family amino acid biosynthetic process	0.872304	1	1	0	1	35
GO:0051049 regulation of transport	1	0.872304	0.136	0.029	Biological Process	GO:0051049	regulation of transport	0.872304	1	0	1	1	35
GO:0032259 methylation	17	0.875079	2.31	0.045	Biological Process	GO:0032259	methylation	0.875079	1	3	14	17	378
GO:0007010 cytoskeleton organization	3	0.875427	0.408	0.035	Biological Process	GO:0007010	cytoskeleton organization	0.875427	1	0	3	3	86
GO:0009793 embryo development ending in seed dormancy	4	0.875602	0.543	0.037	Biological Process	GO:0009793	embryo development ending in seed dormancy	0.875602	1	0	4	4	109
GO:0006913 nucleocytoplasmic transport	2	0.876021	0.272	0.032	Biological Process	GO:0006913	nucleocytoplasmic transport	0.876021	1	1	1	2	62
GO:0051169 nuclear transport	2	0.876021	0.272	0.032	Biological Process	GO:0051169	nuclear transport	0.876021	1	1	1	2	62
GO:2000113 negative regulation of cellular macromolecule biosynthetic process	2	0.876021	0.272	0.032	Biological Process	GO:2000113	negative regulation of cellular macromolecule biosynthetic process	0.876021	1	1	1	2	62
GO:0072521 purine-containing compound metabolic process	7	0.877654	0.951	0.04	Biological Process	GO:0072521	purine-containing compound metabolic process	0.877654	1	0	7	7	175
GO:0031966 mitochondrial membrane	5	0.878382	0.736	0.037	Cellular Component	GO:0031966	mitochondrial membrane	0.878382	1	1	4	5	134
GO:0009060 aerobic respiration	1	0.879607	0.136	0.028	Biological Process	GO:0009060	aerobic respiration	0.879607	1	0	1	1	36
GO:0042364 water-soluble vitamin biosynthetic process	1	0.879607	0.136	0.028	Biological Process	GO:0042364	water-soluble vitamin biosynthetic process	0.879607	1	0	1	1	36
GO:0046777 protein autophosphorylation	1	0.879607	0.136	0.028	Biological Process	GO:0046777	protein autophosphorylation	0.879607	1	0	1	1	36
GO:0009116 nucleoside metabolic process	7	0.881164	0.951	0.04	Biological Process	GO:0009116	nucleoside metabolic process	0.881164	1	0	7	7	176
GO:0042451 purine nucleoside biosynthetic process	2	0.881628	0.272	0.032	Biological Process	GO:0042451	purine nucleoside biosynthetic process	0.881628	1	0	2	2	63
GO:0046129 purine ribonucleoside biosynthetic process	2	0.881628	0.272	0.032	Biological Process	GO:0046129	purine ribonucleoside biosynthetic process	0.881628	1	0	2	2	63
GO:0030117 membrane coat	1	0.882549	0.147	0.027	Cellular Component	GO:0030117	membrane coat	0.882549	1	0	1	1	37
GO:0048475 coated membrane	1	0.882549	0.147	0.027	Cellular Component	GO:0048475	coated membrane	0.882549	1	0	1	1	37
GO:0009123 nucleoside monophosphate metabolic process	5	0.882571	0.679	0.038	Biological Process	GO:0009123	nucleoside monophosphate metabolic process	0.882571	1	0	5	5	133
GO:0022414 reproductive process	22	0.883308	2.989	0.046	Biological Process	GO:0022414	reproductive process	0.883308	1	3	19	22	480
GO:0000003 reproduction	22	0.88545	2.989	0.046	Biological Process	GO:0000003	reproduction	0.88545	1	3	19	22	481
GO:1902578 single-organism localization	75	0.886131	10.19	0.051	Biological Process	GO:1902578	single-organism localization	0.886131	1	18	57	75	1483
GO:0006334 nucleosome assembly	1	0.886492	0.136	0.027	Biological Process	GO:0006334	nucleosome assembly	0.886492	1	0	1	1	37
GO:0006767 water-soluble vitamin metabolic process	1	0.886492	0.136	0.027	Biological Process	GO:0006767	water-soluble vitamin metabolic process	0.886492	1	0	1	1	37
GO:0006906 vesicle fusion	1	0.886492	0.136	0.027	Biological Process	GO:0006906	vesicle fusion	0.886492	1	1	0	1	37
GO:0009066 aspartate family amino acid metabolic process	1	0.886492	0.136	0.027	Biological Process	GO:0009066	aspartate family amino acid metabolic process	0.886492	1	1	0	1	37
GO:0002376 immune system process	2	0.887	0.272	0.031	Biological Process	GO:0002376	immune system process	0.887	1	0	2	2	64
GO:0019684 photosynthesis, light reaction	2	0.887	0.272	0.031	Biological Process	GO:0019684	photosynthesis, light reaction	0.887	1	0	2	2	64
GO:0071705 nitrogen compound transport	7	0.887933	0.951	0.039	Biological Process	GO:0071705	nitrogen compound transport	0.887933	1	3	4	7	178
GO:0051704 multi-organism process	13	0.891012	1.766	0.043	Biological Process	GO:0051704	multi-organism process	0.891012	1	2	11	13	304
GO:0071310 cellular response to organic substance	9	0.892761	1.223	0.041	Biological Process	GO:0071310	cellular response to organic substance	0.892761	1	1	8	9	222
GO:0048585 negative regulation of response to stimulus	1	0.892984	0.136	0.026	Biological Process	GO:0048585	negative regulation of response to stimulus	0.892984	1	0	1	1	38
GO:0090174 organelle membrane fusion	1	0.892984	0.136	0.026	Biological Process	GO:0090174	organelle membrane fusion	0.892984	1	1	0	1	38
GO:0071103 DNA conformation change	3	0.893953	0.408	0.033	Biological Process	GO:0071103	DNA conformation change	0.893953	1	0	3	3	90
GO:0031968 organelle outer membrane	1	0.895409	0.147	0.026	Cellular Component	GO:0031968	organelle outer membrane	0.895409	1	0	1	1	39
GO:0098542 defense response to other organism	4	0.896249	0.543	0.035	Biological Process	GO:0098542	defense response to other organism	0.896249	1	0	4	4	114
GO:0098662 inorganic cation transmembrane transport	9	0.898409	1.223	0.04	Biological Process	GO:0098662	inorganic cation transmembrane transport	0.898409	1	0	9	9	224
GO:0000956 nuclear-transcribed mRNA catabolic process	1	0.899106	0.136	0.026	Biological Process	GO:0000956	nuclear-transcribed mRNA catabolic process	0.899106	1	0	1	1	39
GO:0032879 regulation of localization	1	0.899106	0.136	0.026	Biological Process	GO:0032879	regulation of localization	0.899106	1	0	1	1	39
GO:0009523 photosystem II	1	0.901301	0.147	0.025	Cellular Component	GO:0009523	photosystem II	0.901301	1	0	1	1	40
GO:0000160 phosphorelay signal transduction system	2	0.90179	0.272	0.03	Biological Process	GO:0000160	phosphorelay signal transduction system	0.90179	1	2	0	2	67
GO:0018108 peptidyl-tyrosine phosphorylation	2	0.90179	0.272	0.03	Biological Process	GO:0018108	peptidyl-tyrosine phosphorylation	0.90179	1	1	1	2	67
GO:0018212 peptidyl-tyrosine modification	2	0.90179	0.272	0.03	Biological Process	GO:0018212	peptidyl-tyrosine modification	0.90179	1	1	1	2	67
GO:0006606 protein import into nucleus	1	0.904877	0.136	0.025	Biological Process	GO:0006606	protein import into nucleus	0.904877	1	0	1	1	40
GO:0009110 vitamin biosynthetic process	1	0.904877	0.136	0.025	Biological Process	GO:0009110	vitamin biosynthetic process	0.904877	1	0	1	1	40
GO:0034504 protein localization to nucleus	1	0.904877	0.136	0.025	Biological Process	GO:0034504	protein localization to nucleus	0.904877	1	0	1	1	40
GO:0034728 nucleosome organization	1	0.904877	0.136	0.025	Biological Process	GO:0034728	nucleosome organization	0.904877	1	0	1	1	40
GO:0042180 cellular ketone metabolic process	1	0.904877	0.136	0.025	Biological Process	GO:0042180	cellular ketone metabolic process	0.904877	1	0	1	1	40
GO:0044744 protein targeting to nucleus	1	0.904877	0.136	0.025	Biological Process	GO:0044744	protein targeting to nucleus	0.904877	1	0	1	1	40
GO:0044801 single-organism membrane fusion	1	0.904877	0.136	0.025	Biological Process	GO:0044801	single-organism membrane fusion	0.904877	1	1	0	1	40
GO:1902593 single-organism nuclear import	1	0.904877	0.136	0.025	Biological Process	GO:1902593	single-organism nuclear import	0.904877	1	0	1	1	40
GO:0030135 coated vesicle	1	0.906862	0.147	0.024	Cellular Component	GO:0030135	coated vesicle	0.906862	1	0	1	1	41
GO:0009416 response to light stimulus	4	0.907138	0.543	0.034	Biological Process	GO:0009416	response to light stimulus	0.907138	1	1	3	4	117
GO:0098588 bounding membrane of organelle	19	0.907177	2.798	0.043	Cellular Component	GO:0098588	bounding membrane of organelle	0.907177	1	2	17	19	439
GO:0019222 regulation of metabolic process	92	0.907728	12.5	0.051	Biological Process	GO:0019222	regulation of metabolic process	0.907728	1	23	69	92	1816
GO:0044238 primary metabolic process	400	0.90859	54.348	0.055	Biological Process	GO:0044238	primary metabolic process	0.90859	1	75	325	400	7310
GO:0006766 vitamin metabolic process	1	0.910319	0.136	0.024	Biological Process	GO:0006766	vitamin metabolic process	0.910319	1	0	1	1	41
GO:0009887 organ morphogenesis	1	0.910319	0.136	0.024	Biological Process	GO:0009887	organ morphogenesis	0.910319	1	0	1	1	41
GO:0031497 chromatin assembly	1	0.910319	0.136	0.024	Biological Process	GO:0031497	chromatin assembly	0.910319	1	0	1	1	41
GO:0051170 nuclear import	1	0.910319	0.136	0.024	Biological Process	GO:0051170	nuclear import	0.910319	1	0	1	1	41
GO:0000280 nuclear division	2	0.910625	0.272	0.029	Biological Process	GO:0000280	nuclear division	0.910625	1	0	2	2	69
GO:0009790 embryo development	4	0.913823	0.543	0.034	Biological Process	GO:0009790	embryo development	0.913823	1	0	4	4	119
GO:0022890 inorganic cation transmembrane transporter activity	10	0.914096	1.218	0.04	Molecular Function	GO:0022890	inorganic cation transmembrane transporter activity	0.914096	1	0	10	10	252
GO:0016620 oxidoreductase activity, acting on the aldehyde or oxo group of donors, NAD or NADP as acceptor	1	0.914941	0.122	0.024	Molecular Function	GO:0016620	oxidoreductase activity, acting on the aldehyde or oxo group of donors, NAD or NADP as acceptor	0.914941	1	1	0	1	42
GO:0009145 purine nucleoside triphosphate biosynthetic process	1	0.91545	0.136	0.024	Biological Process	GO:0009145	purine nucleoside triphosphate biosynthetic process	0.91545	1	0	1	1	42
GO:0009206 purine ribonucleoside triphosphate biosynthetic process	1	0.91545	0.136	0.024	Biological Process	GO:0009206	purine ribonucleoside triphosphate biosynthetic process	0.91545	1	0	1	1	42
GO:0019318 hexose metabolic process	1	0.91545	0.136	0.024	Biological Process	GO:0019318	hexose metabolic process	0.91545	1	0	1	1	42
GO:0070646 protein modification by small protein removal	1	0.91545	0.136	0.024	Biological Process	GO:0070646	protein modification by small protein removal	0.91545	1	1	0	1	42
GO:0005740 mitochondrial envelope	5	0.915794	0.736	0.034	Cellular Component	GO:0005740	mitochondrial envelope	0.915794	1	1	4	5	145
GO:0005789 endoplasmic reticulum membrane	5	0.915794	0.736	0.034	Cellular Component	GO:0005789	endoplasmic reticulum membrane	0.915794	1	1	4	5	145
GO:0042175 nuclear outer membrane-endoplasmic reticulum membrane network	5	0.915794	0.736	0.034	Cellular Component	GO:0042175	nuclear outer membrane-endoplasmic reticulum membrane network	0.915794	1	1	4	5	145
GO:0019867 outer membrane	1	0.917063	0.147	0.023	Cellular Component	GO:0019867	outer membrane	0.917063	1	0	1	1	43
GO:0007264 small GTPase mediated signal transduction	3	0.917124	0.408	0.031	Biological Process	GO:0007264	small GTPase mediated signal transduction	0.917124	1	1	2	3	96
GO:0008047 enzyme activator activity	1	0.919796	0.122	0.023	Molecular Function	GO:0008047	enzyme activator activity	0.919796	1	0	1	1	43
GO:0006790 sulfur compound metabolic process	6	0.920202	0.815	0.036	Biological Process	GO:0006790	sulfur compound metabolic process	0.920202	1	2	4	6	167
GO:0006352 DNA-templated transcription, initiation	1	0.920288	0.136	0.023	Biological Process	GO:0006352	DNA-templated transcription, initiation	0.920288	1	0	1	1	43
GO:0006413 translational initiation	3	0.920504	0.408	0.031	Biological Process	GO:0006413	translational initiation	0.920504	1	0	3	3	97
GO:0016591 DNA-directed RNA polymerase II, holoenzyme	1	0.921738	0.147	0.023	Cellular Component	GO:0016591	DNA-directed RNA polymerase II, holoenzyme	0.921738	1	0	1	1	44
GO:0031300 intrinsic component of organelle membrane	1	0.921738	0.147	0.023	Cellular Component	GO:0031300	intrinsic component of organelle membrane	0.921738	1	1	0	1	44
GO:0031301 integral component of organelle membrane	1	0.921738	0.147	0.023	Cellular Component	GO:0031301	integral component of organelle membrane	0.921738	1	1	0	1	44
GO:0046943 carboxylic acid transmembrane transporter activity	2	0.921834	0.244	0.028	Molecular Function	GO:0046943	carboxylic acid transmembrane transporter activity	0.921834	1	0	2	2	72
GO:0009314 response to radiation	4	0.923046	0.543	0.033	Biological Process	GO:0009314	response to radiation	0.923046	1	1	3	4	122
GO:0004222 metalloendopeptidase activity	1	0.924374	0.122	0.023	Molecular Function	GO:0004222	metalloendopeptidase activity	0.924374	1	0	1	1	44
GO:0006333 chromatin assembly or disassembly	1	0.924849	0.136	0.023	Biological Process	GO:0006333	chromatin assembly or disassembly	0.924849	1	0	1	1	44
GO:0006402 mRNA catabolic process	1	0.924849	0.136	0.023	Biological Process	GO:0006402	mRNA catabolic process	0.924849	1	0	1	1	44
GO:0071804 cellular potassium ion transport	1	0.924849	0.136	0.023	Biological Process	GO:0071804	cellular potassium ion transport	0.924849	1	0	1	1	44
GO:0071805 potassium ion transmembrane transport	1	0.924849	0.136	0.023	Biological Process	GO:0071805	potassium ion transmembrane transport	0.924849	1	0	1	1	44
GO:0048513 animal organ development	2	0.926105	0.272	0.027	Biological Process	GO:0048513	animal organ development	0.926105	1	0	2	2	73
GO:1903825 organic acid transmembrane transport	2	0.926105	0.272	0.027	Biological Process	GO:1903825	organic acid transmembrane transport	0.926105	1	0	2	2	73
GO:0019693 ribose phosphate metabolic process	6	0.927716	0.815	0.035	Biological Process	GO:0019693	ribose phosphate metabolic process	0.927716	1	0	6	6	170
GO:0005342 organic acid transmembrane transporter activity	2	0.92894	0.244	0.027	Molecular Function	GO:0005342	organic acid transmembrane transporter activity	0.92894	1	0	2	2	74
GO:0044454 nuclear chromosome part	2	0.929009	0.295	0.027	Cellular Component	GO:0044454	nuclear chromosome part	0.929009	1	0	2	2	75
GO:0048731 system development	18	0.929308	2.446	0.042	Biological Process	GO:0048731	system development	0.929308	1	2	16	18	425
GO:0031461 cullin-RING ubiquitin ligase complex	1	0.930311	0.147	0.022	Cellular Component	GO:0031461	cullin-RING ubiquitin ligase complex	0.930311	1	0	1	1	46
GO:0044432 endoplasmic reticulum part	5	0.931598	0.736	0.033	Cellular Component	GO:0044432	endoplasmic reticulum part	0.931598	1	1	4	5	151
GO:0016651 oxidoreductase activity, acting on NAD(P)H	2	0.93226	0.244	0.027	Molecular Function	GO:0016651	oxidoreductase activity, acting on NAD(P)H	0.93226	1	2	0	2	75
GO:0038023 signaling receptor activity	2	0.93226	0.244	0.027	Molecular Function	GO:0038023	signaling receptor activity	0.93226	1	0	2	2	75
GO:0000785 chromatin	2	0.932285	0.295	0.026	Cellular Component	GO:0000785	chromatin	0.932285	1	0	2	2	76
GO:0016860 intramolecular oxidoreductase activity	1	0.932761	0.122	0.022	Molecular Function	GO:0016860	intramolecular oxidoreductase activity	0.932761	1	0	1	1	46
GO:0042274 ribosomal small subunit biogenesis	1	0.933205	0.136	0.022	Biological Process	GO:0042274	ribosomal small subunit biogenesis	0.933205	1	1	0	1	46
GO:0048856 anatomical structure development	27	0.935268	3.668	0.044	Biological Process	GO:0048856	anatomical structure development	0.935268	1	2	25	27	610
GO:0006260 DNA replication	3	0.935589	0.408	0.029	Biological Process	GO:0006260	DNA replication	0.935589	1	0	3	3	102
GO:0046942 carboxylic acid transport	3	0.935589	0.408	0.029	Biological Process	GO:0046942	carboxylic acid transport	0.935589	1	0	3	3	102
GO:0035556 intracellular signal transduction	12	0.93632	1.63	0.039	Biological Process	GO:0035556	intracellular signal transduction	0.93632	1	3	9	12	305
GO:0097305 response to alcohol	4	0.936464	0.543	0.031	Biological Process	GO:0097305	response to alcohol	0.936464	1	1	3	4	127
GO:0015079 potassium ion transmembrane transporter activity	1	0.9366	0.122	0.021	Molecular Function	GO:0015079	potassium ion transmembrane transporter activity	0.9366	1	0	1	1	47
GO:0000041 transition metal ion transport	1	0.937028	0.136	0.021	Biological Process	GO:0000041	transition metal ion transport	0.937028	1	0	1	1	47
GO:0006323 DNA packaging	1	0.937028	0.136	0.021	Biological Process	GO:0006323	DNA packaging	0.937028	1	0	1	1	47
GO:0030684 preribosome	1	0.937947	0.147	0.021	Cellular Component	GO:0030684	preribosome	0.937947	1	1	0	1	48
GO:0051082 unfolded protein binding	2	0.938465	0.244	0.026	Molecular Function	GO:0051082	unfolded protein binding	0.938465	1	2	0	2	77
GO:0048608 reproductive structure development	11	0.940125	1.495	0.038	Biological Process	GO:0048608	reproductive structure development	0.940125	1	1	10	11	286
GO:0061458 reproductive system development	11	0.940125	1.495	0.038	Biological Process	GO:0061458	reproductive system development	0.940125	1	1	10	11	286
GO:0000226 microtubule cytoskeleton organization	1	0.940633	0.136	0.021	Biological Process	GO:0000226	microtubule cytoskeleton organization	0.940633	1	0	1	1	48
GO:0009201 ribonucleoside triphosphate biosynthetic process	1	0.940633	0.136	0.021	Biological Process	GO:0009201	ribonucleoside triphosphate biosynthetic process	0.940633	1	0	1	1	48
GO:1901137 carbohydrate derivative biosynthetic process	8	0.940713	1.087	0.036	Biological Process	GO:1901137	carbohydrate derivative biosynthetic process	0.940713	1	1	7	8	221
GO:0015849 organic acid transport	3	0.940847	0.408	0.029	Biological Process	GO:0015849	organic acid transport	0.940847	1	0	3	3	104
GO:0009163 nucleoside biosynthetic process	2	0.941909	0.272	0.026	Biological Process	GO:0009163	nucleoside biosynthetic process	0.941909	1	0	2	2	78
GO:0042455 ribonucleoside biosynthetic process	2	0.941909	0.272	0.026	Biological Process	GO:0042455	ribonucleoside biosynthetic process	0.941909	1	0	2	2	78
GO:0044436 thylakoid part	7	0.943067	1.031	0.034	Cellular Component	GO:0044436	thylakoid part	0.943067	1	1	6	7	203
GO:0009142 nucleoside triphosphate biosynthetic process	1	0.944031	0.136	0.02	Biological Process	GO:0009142	nucleoside triphosphate biosynthetic process	0.944031	1	0	1	1	49
GO:0046982 protein heterodimerization activity	2	0.944128	0.244	0.025	Molecular Function	GO:0046982	protein heterodimerization activity	0.944128	1	0	2	2	79
GO:0072522 purine-containing compound biosynthetic process	2	0.944659	0.272	0.025	Biological Process	GO:0072522	purine-containing compound biosynthetic process	0.944659	1	0	2	2	79
GO:0008514 organic anion transmembrane transporter activity	2	0.94677	0.244	0.025	Molecular Function	GO:0008514	organic anion transmembrane transporter activity	0.94677	1	0	2	2	80
GO:0006401 RNA catabolic process	1	0.947235	0.136	0.02	Biological Process	GO:0006401	RNA catabolic process	0.947235	1	0	1	1	50
GO:0009735 response to cytokinin	1	0.947235	0.136	0.02	Biological Process	GO:0009735	response to cytokinin	0.947235	1	0	1	1	50
GO:0040029 regulation of gene expression, epigenetic	1	0.947235	0.136	0.02	Biological Process	GO:0040029	regulation of gene expression, epigenetic	0.947235	1	0	1	1	50
GO:0065008 regulation of biological quality	18	0.94726	2.446	0.041	Biological Process	GO:0065008	regulation of biological quality	0.94726	1	2	16	18	438
GO:0004721 phosphoprotein phosphatase activity	4	0.949066	0.487	0.03	Molecular Function	GO:0004721	phosphoprotein phosphatase activity	0.949066	1	1	3	4	133
GO:1901607 alpha-amino acid biosynthetic process	4	0.949745	0.543	0.03	Biological Process	GO:1901607	alpha-amino acid biosynthetic process	0.949745	1	2	2	4	133
GO:0016874 ligase activity	12	0.950066	1.462	0.038	Molecular Function	GO:0016874	ligase activity	0.950066	1	1	11	12	315
GO:0051239 regulation of multicellular organismal process	4	0.951693	0.543	0.03	Biological Process	GO:0051239	regulation of multicellular organismal process	0.951693	1	0	4	4	134
GO:0048285 organelle fission	2	0.952183	0.272	0.024	Biological Process	GO:0048285	organelle fission	0.952183	1	0	2	2	82
GO:0009058 biosynthetic process	175	0.952488	23.777	0.052	Biological Process	GO:0009058	biosynthetic process	0.952488	1	36	139	175	3397
GO:0006810 transport	90	0.952986	12.228	0.049	Biological Process	GO:0006810	transport	0.952986	1	19	71	90	1836
GO:0006418 tRNA aminoacylation for protein translation	1	0.953104	0.136	0.019	Biological Process	GO:0006418	tRNA aminoacylation for protein translation	0.953104	1	0	1	1	52
GO:0009127 purine nucleoside monophosphate biosynthetic process	1	0.953104	0.136	0.019	Biological Process	GO:0009127	purine nucleoside monophosphate biosynthetic process	0.953104	1	0	1	1	52
GO:0009168 purine ribonucleoside monophosphate biosynthetic process	1	0.953104	0.136	0.019	Biological Process	GO:0009168	purine ribonucleoside monophosphate biosynthetic process	0.953104	1	0	1	1	52
GO:0048284 organelle fusion	1	0.953104	0.136	0.019	Biological Process	GO:0048284	organelle fusion	0.953104	1	1	0	1	52
GO:0061025 membrane fusion	1	0.953104	0.136	0.019	Biological Process	GO:0061025	membrane fusion	0.953104	1	1	0	1	52
GO:0065004 protein-DNA complex assembly	1	0.953104	0.136	0.019	Biological Process	GO:0065004	protein-DNA complex assembly	0.953104	1	0	1	1	52
GO:0033993 response to lipid	4	0.953572	0.543	0.03	Biological Process	GO:0033993	response to lipid	0.953572	1	1	3	4	135
GO:0005681 spliceosomal complex	1	0.953578	0.147	0.019	Cellular Component	GO:0005681	spliceosomal complex	0.953578	1	0	1	1	53
GO:0008234 cysteine-type peptidase activity	4	0.954758	0.487	0.029	Molecular Function	GO:0008234	cysteine-type peptidase activity	0.954758	1	0	4	4	136
GO:0003755 peptidyl-prolyl cis-trans isomerase activity	1	0.955447	0.122	0.019	Molecular Function	GO:0003755	peptidyl-prolyl cis-trans isomerase activity	0.955447	1	0	1	1	53
GO:0004650 polygalacturonase activity	1	0.955447	0.122	0.019	Molecular Function	GO:0004650	polygalacturonase activity	0.955447	1	0	1	1	53
GO:0044212 transcription regulatory region DNA binding	1	0.955447	0.122	0.019	Molecular Function	GO:0044212	transcription regulatory region DNA binding	0.955447	1	0	1	1	53
GO:0000413 protein peptidyl-prolyl isomerization	1	0.95579	0.136	0.019	Biological Process	GO:0000413	protein peptidyl-prolyl isomerization	0.95579	1	0	1	1	53
GO:0006869 lipid transport	1	0.95579	0.136	0.019	Biological Process	GO:0006869	lipid transport	0.95579	1	0	1	1	53
GO:0022900 electron transport chain	1	0.95579	0.136	0.019	Biological Process	GO:0022900	electron transport chain	0.95579	1	0	1	1	53
GO:0009737 response to abscisic acid	3	0.956276	0.408	0.027	Biological Process	GO:0009737	response to abscisic acid	0.956276	1	1	2	3	111
GO:0000975 regulatory region DNA binding	1	0.957992	0.122	0.019	Molecular Function	GO:0000975	regulatory region DNA binding	0.957992	1	0	1	1	54
GO:0001067 regulatory region nucleic acid binding	1	0.957992	0.122	0.019	Molecular Function	GO:0001067	regulatory region nucleic acid binding	0.957992	1	0	1	1	54
GO:0004812 aminoacyl-tRNA ligase activity	1	0.957992	0.122	0.019	Molecular Function	GO:0004812	aminoacyl-tRNA ligase activity	0.957992	1	0	1	1	54
GO:0016875 ligase activity, forming carbon-oxygen bonds	1	0.957992	0.122	0.019	Molecular Function	GO:0016875	ligase activity, forming carbon-oxygen bonds	0.957992	1	0	1	1	54
GO:0016876 ligase activity, forming aminoacyl-tRNA and related compounds	1	0.957992	0.122	0.019	Molecular Function	GO:0016876	ligase activity, forming aminoacyl-tRNA and related compounds	0.957992	1	0	1	1	54
GO:0006813 potassium ion transport	1	0.960709	0.136	0.018	Biological Process	GO:0006813	potassium ion transport	0.960709	1	0	1	1	55
GO:0016050 vesicle organization	1	0.960709	0.136	0.018	Biological Process	GO:0016050	vesicle organization	0.960709	1	1	0	1	55
GO:0043038 amino acid activation	1	0.960709	0.136	0.018	Biological Process	GO:0043038	amino acid activation	0.960709	1	0	1	1	55
GO:0043039 tRNA aminoacylation	1	0.960709	0.136	0.018	Biological Process	GO:0043039	tRNA aminoacylation	0.960709	1	0	1	1	55
GO:0071824 protein-DNA complex subunit organization	1	0.960709	0.136	0.018	Biological Process	GO:0071824	protein-DNA complex subunit organization	0.960709	1	0	1	1	55
GO:0006470 protein dephosphorylation	5	0.960934	0.679	0.03	Biological Process	GO:0006470	protein dephosphorylation	0.960934	1	2	3	5	164
GO:0051179 localization	92	0.960983	12.5	0.049	Biological Process	GO:0051179	localization	0.960983	1	20	72	92	1888
GO:0022838 substrate-specific channel activity	3	0.961166	0.365	0.026	Molecular Function	GO:0022838	substrate-specific channel activity	0.961166	1	0	3	3	114
GO:0051188 cofactor biosynthetic process	3	0.96166	0.408	0.026	Biological Process	GO:0051188	cofactor biosynthetic process	0.96166	1	0	3	3	114
GO:1901576 organic substance biosynthetic process	163	0.962289	22.147	0.051	Biological Process	GO:1901576	organic substance biosynthetic process	0.962289	1	34	129	163	3201
GO:0019637 organophosphate metabolic process	15	0.962366	2.038	0.039	Biological Process	GO:0019637	organophosphate metabolic process	0.962366	1	1	14	15	389
GO:0044085 cellular component biogenesis	25	0.962621	3.397	0.042	Biological Process	GO:0044085	cellular component biogenesis	0.962621	1	1	24	25	597
GO:0016859 cis-trans isomerase activity	1	0.962654	0.122	0.018	Molecular Function	GO:0016859	cis-trans isomerase activity	0.962654	1	0	1	1	56
GO:0015931 nucleobase-containing compound transport	1	0.962959	0.136	0.018	Biological Process	GO:0015931	nucleobase-containing compound transport	0.962959	1	1	0	1	56
GO:0033043 regulation of organelle organization	1	0.962959	0.136	0.018	Biological Process	GO:0033043	regulation of organelle organization	0.962959	1	0	1	1	56
GO:0051234 establishment of localization	90	0.963212	12.228	0.049	Biological Process	GO:0051234	establishment of localization	0.963212	1	19	71	90	1855
GO:0007049 cell cycle	6	0.963681	0.815	0.032	Biological Process	GO:0007049	cell cycle	0.963681	1	0	6	6	190
GO:0009108 coenzyme biosynthetic process	2	0.966124	0.272	0.022	Biological Process	GO:0009108	coenzyme biosynthetic process	0.966124	1	0	2	2	89
GO:0018208 peptidyl-proline modification	1	0.967081	0.136	0.017	Biological Process	GO:0018208	peptidyl-proline modification	0.967081	1	0	1	1	58
GO:1903506 regulation of nucleic acid-templated transcription	59	0.967088	8.016	0.046	Biological Process	GO:1903506	regulation of nucleic acid-templated transcription	0.967088	1	18	41	59	1274
GO:2001141 regulation of RNA biosynthetic process	59	0.967088	8.016	0.046	Biological Process	GO:2001141	regulation of RNA biosynthetic process	0.967088	1	18	41	59	1274
GO:0055029 nuclear DNA-directed RNA polymerase complex	1	0.967235	0.147	0.017	Cellular Component	GO:0055029	nuclear DNA-directed RNA polymerase complex	0.967235	1	0	1	1	59
GO:0010876 lipid localization	1	0.968967	0.136	0.017	Biological Process	GO:0010876	lipid localization	0.968967	1	0	1	1	59
GO:0005216 ion channel activity	2	0.968973	0.244	0.022	Molecular Function	GO:0005216	ion channel activity	0.968973	1	0	2	2	91
GO:0015979 photosynthesis	4	0.968984	0.543	0.028	Biological Process	GO:0015979	photosynthesis	0.968984	1	1	3	4	145
GO:0042221 response to chemical	30	0.970014	4.076	0.042	Biological Process	GO:0042221	response to chemical	0.970014	1	6	24	30	709
GO:0019899 enzyme binding	3	0.970203	0.365	0.025	Molecular Function	GO:0019899	enzyme binding	0.970203	1	1	2	3	120
GO:0004540 ribonuclease activity	1	0.970485	0.122	0.017	Molecular Function	GO:0004540	ribonuclease activity	0.970485	1	0	1	1	60
GO:0008037 cell recognition	2	0.970819	0.272	0.022	Biological Process	GO:0008037	cell recognition	0.970819	1	2	0	2	92
GO:0048544 recognition of pollen	2	0.970819	0.272	0.022	Biological Process	GO:0048544	recognition of pollen	0.970819	1	2	0	2	92
GO:0000151 ubiquitin ligase complex	1	0.970829	0.147	0.016	Cellular Component	GO:0000151	ubiquitin ligase complex	0.970829	1	0	1	1	61
GO:0000428 DNA-directed RNA polymerase complex	1	0.970829	0.147	0.016	Cellular Component	GO:0000428	DNA-directed RNA polymerase complex	0.970829	1	0	1	1	61
GO:0030880 RNA polymerase complex	1	0.970829	0.147	0.016	Cellular Component	GO:0030880	RNA polymerase complex	0.970829	1	0	1	1	61
GO:0044700 single organism signaling	31	0.971093	4.212	0.042	Biological Process	GO:0044700	single organism signaling	0.971093	1	8	23	31	731
GO:0015267 channel activity	3	0.971501	0.365	0.025	Molecular Function	GO:0015267	channel activity	0.971501	1	0	3	3	121
GO:0022803 passive transmembrane transporter activity	3	0.971501	0.365	0.025	Molecular Function	GO:0022803	passive transmembrane transporter activity	0.971501	1	0	3	3	121
GO:0023052 signaling	31	0.971675	4.212	0.042	Biological Process	GO:0023052	signaling	0.971675	1	8	23	31	732
GO:0009875 pollen-pistil interaction	2	0.972239	0.272	0.022	Biological Process	GO:0009875	pollen-pistil interaction	0.972239	1	2	0	2	93
GO:0009534 chloroplast thylakoid	5	0.972592	0.736	0.028	Cellular Component	GO:0009534	chloroplast thylakoid	0.972592	1	0	5	5	176
GO:0010629 negative regulation of gene expression	2	0.973593	0.272	0.021	Biological Process	GO:0010629	negative regulation of gene expression	0.973593	1	1	1	2	94
GO:0031976 plastid thylakoid	5	0.973615	0.736	0.028	Cellular Component	GO:0031976	plastid thylakoid	0.973615	1	0	5	5	177
GO:0004252 serine-type endopeptidase activity	3	0.973938	0.365	0.024	Molecular Function	GO:0004252	serine-type endopeptidase activity	0.973938	1	0	3	3	123
GO:0009156 ribonucleoside monophosphate biosynthetic process	1	0.974002	0.136	0.016	Biological Process	GO:0009156	ribonucleoside monophosphate biosynthetic process	0.974002	1	0	1	1	62
GO:0016458 gene silencing	1	0.974002	0.136	0.016	Biological Process	GO:0016458	gene silencing	0.974002	1	0	1	1	62
GO:0030258 lipid modification	1	0.974002	0.136	0.016	Biological Process	GO:0030258	lipid modification	0.974002	1	0	1	1	62
GO:0048366 leaf development	1	0.974002	0.136	0.016	Biological Process	GO:0048366	leaf development	0.974002	1	0	1	1	62
GO:0006366 transcription from RNA polymerase II promoter	3	0.974309	0.408	0.024	Biological Process	GO:0006366	transcription from RNA polymerase II promoter	0.974309	1	1	2	3	123
GO:0009579 thylakoid	8	0.9744	1.178	0.032	Cellular Component	GO:0009579	thylakoid	0.9744	1	1	7	8	251
GO:0006508 proteolysis	37	0.974571	5.027	0.043	Biological Process	GO:0006508	proteolysis	0.974571	1	7	30	37	858
GO:0051252 regulation of RNA metabolic process	59	0.974911	8.016	0.046	Biological Process	GO:0051252	regulation of RNA metabolic process	0.974911	1	18	41	59	1291
GO:0008237 metallopeptidase activity	1	0.975262	0.122	0.016	Molecular Function	GO:0008237	metallopeptidase activity	0.975262	1	0	1	1	63
GO:0006486 protein glycosylation	1	0.975492	0.136	0.016	Biological Process	GO:0006486	protein glycosylation	0.975492	1	0	1	1	63
GO:0043413 macromolecule glycosylation	1	0.975492	0.136	0.016	Biological Process	GO:0043413	macromolecule glycosylation	0.975492	1	0	1	1	63
GO:0005783 endoplasmic reticulum	11	0.976243	1.62	0.034	Cellular Component	GO:0005783	endoplasmic reticulum	0.976243	1	2	9	11	323
GO:0008080 N-acetyltransferase activity	1	0.976676	0.122	0.016	Molecular Function	GO:0008080	N-acetyltransferase activity	0.976676	1	0	1	1	64
GO:0050793 regulation of developmental process	4	0.976772	0.543	0.026	Biological Process	GO:0050793	regulation of developmental process	0.976772	1	0	4	4	152
GO:0009152 purine ribonucleotide biosynthetic process	1	0.976896	0.136	0.016	Biological Process	GO:0009152	purine ribonucleotide biosynthetic process	0.976896	1	0	1	1	64
GO:0022836 gated channel activity	1	0.978009	0.122	0.015	Molecular Function	GO:0022836	gated channel activity	0.978009	1	0	1	1	65
GO:0009941 chloroplast envelope	6	0.978044	0.884	0.029	Cellular Component	GO:0009941	chloroplast envelope	0.978044	1	2	4	6	207
GO:0006164 purine nucleotide biosynthetic process	1	0.97822	0.136	0.015	Biological Process	GO:0006164	purine nucleotide biosynthetic process	0.97822	1	0	1	1	65
GO:0098796 membrane protein complex	10	0.978307	1.473	0.033	Cellular Component	GO:0098796	membrane protein complex	0.978307	1	4	6	10	303
GO:0031090 organelle membrane	23	0.978416	3.387	0.039	Cellular Component	GO:0031090	organelle membrane	0.978416	1	3	20	23	589
GO:0015711 organic anion transport	3	0.978555	0.408	0.024	Biological Process	GO:0015711	organic anion transport	0.978555	1	0	3	3	127
GO:0008135 translation factor activity, RNA binding	3	0.979194	0.365	0.023	Molecular Function	GO:0008135	translation factor activity, RNA binding	0.979194	1	0	3	3	128
GO:0008026 ATP-dependent helicase activity	1	0.979266	0.122	0.015	Molecular Function	GO:0008026	ATP-dependent helicase activity	0.979266	1	0	1	1	66
GO:0070035 purine NTP-dependent helicase activity	1	0.979266	0.122	0.015	Molecular Function	GO:0070035	purine NTP-dependent helicase activity	0.979266	1	0	1	1	66
GO:0006355 regulation of transcription, DNA-templated	57	0.979388	7.745	0.045	Biological Process	GO:0006355	regulation of transcription, DNA-templated	0.979388	1	18	39	57	1264
GO:0009124 nucleoside monophosphate biosynthetic process	1	0.979469	0.136	0.015	Biological Process	GO:0009124	nucleoside monophosphate biosynthetic process	0.979469	1	0	1	1	66
GO:0051726 regulation of cell cycle	1	0.979469	0.136	0.015	Biological Process	GO:0051726	regulation of cell cycle	0.979469	1	0	1	1	66
GO:0007154 cell communication	36	0.979552	4.891	0.042	Biological Process	GO:0007154	cell communication	0.979552	1	10	26	36	849
GO:0007165 signal transduction	30	0.979877	4.076	0.041	Biological Process	GO:0007165	signal transduction	0.979877	1	8	22	30	728
GO:0044249 cellular biosynthetic process	153	0.980133	20.788	0.05	Biological Process	GO:0044249	cellular biosynthetic process	0.980133	1	31	122	153	3074
GO:0032502 developmental process	32	0.980377	4.348	0.042	Biological Process	GO:0032502	developmental process	0.980377	1	2	30	32	770
GO:0080090 regulation of primary metabolic process	72	0.980628	9.783	0.046	Biological Process	GO:0080090	regulation of primary metabolic process	0.980628	1	23	49	72	1558
GO:0009100 glycoprotein metabolic process	1	0.980646	0.136	0.015	Biological Process	GO:0009100	glycoprotein metabolic process	0.980646	1	0	1	1	67
GO:0009101 glycoprotein biosynthetic process	1	0.980646	0.136	0.015	Biological Process	GO:0009101	glycoprotein biosynthetic process	0.980646	1	0	1	1	67
GO:0016043 cellular component organization	55	0.980766	7.473	0.045	Biological Process	GO:0016043	cellular component organization	0.980766	1	3	52	55	1229
GO:0044451 nucleoplasm part	3	0.981269	0.442	0.023	Cellular Component	GO:0044451	nucleoplasm part	0.981269	1	1	2	3	132
GO:0007275 multicellular organism development	26	0.981336	3.533	0.04	Biological Process	GO:0007275	multicellular organism development	0.981336	1	2	24	26	649
GO:0071840 cellular component organization or biogenesis	65	0.981536	8.832	0.046	Biological Process	GO:0071840	cellular component organization or biogenesis	0.981536	1	4	61	65	1426
GO:0031323 regulation of cellular metabolic process	73	0.982027	9.918	0.046	Biological Process	GO:0031323	regulation of cellular metabolic process	0.982027	1	23	50	73	1582
GO:0034357 photosynthetic membrane	5	0.982066	0.736	0.027	Cellular Component	GO:0034357	photosynthetic membrane	0.982066	1	1	4	5	187
GO:0019219 regulation of nucleobase-containing compound metabolic process	59	0.982308	8.016	0.045	Biological Process	GO:0019219	regulation of nucleobase-containing compound metabolic process	0.982308	1	18	41	59	1312
GO:0042651 thylakoid membrane	4	0.982352	0.589	0.025	Cellular Component	GO:0042651	thylakoid membrane	0.982352	1	0	4	4	161
GO:0034655 nucleobase-containing compound catabolic process	1	0.982801	0.136	0.014	Biological Process	GO:0034655	nucleobase-containing compound catabolic process	0.982801	1	0	1	1	69
GO:1901362 organic cyclic compound biosynthetic process	88	0.9834	11.957	0.047	Biological Process	GO:1901362	organic cyclic compound biosynthetic process	0.9834	1	22	66	88	1874
GO:0005730 nucleolus	3	0.98364	0.442	0.022	Cellular Component	GO:0005730	nucleolus	0.98364	1	2	1	3	135
GO:0048580 regulation of post-embryonic development	1	0.983788	0.136	0.014	Biological Process	GO:0048580	regulation of post-embryonic development	0.983788	1	0	1	1	70
GO:0044707 single-multicellular organism process	27	0.98454	3.668	0.04	Biological Process	GO:0044707	single-multicellular organism process	0.98454	1	2	25	27	678
GO:0016410 N-acyltransferase activity	1	0.984553	0.122	0.014	Molecular Function	GO:0016410	N-acyltransferase activity	0.984553	1	0	1	1	71
GO:0016879 ligase activity, forming carbon-nitrogen bonds	1	0.984553	0.122	0.014	Molecular Function	GO:0016879	ligase activity, forming carbon-nitrogen bonds	0.984553	1	1	0	1	71
GO:0044455 mitochondrial membrane part	1	0.984608	0.147	0.014	Cellular Component	GO:0044455	mitochondrial membrane part	0.984608	1	1	0	1	72
GO:0009734 auxin-activated signaling pathway	1	0.984717	0.136	0.014	Biological Process	GO:0009734	auxin-activated signaling pathway	0.984717	1	0	1	1	71
[truncated: 209 more rows]

## Sheet: CK-14d vs. S-14d
id	num	pvalue	per	ratio	class	ID	Descrption	Pvalue	Qvalue	Up	Down	fg_num	bg_num
GO:0006629 lipid metabolic process	17	4.45025e-05	13.492	0.029	Biological Process	GO:0006629	lipid metabolic process	4.45025e-05	0.00365951	0	17	17	577
GO:0009611 response to wounding	4	7.91311e-05	3.175	0.167	Biological Process	GO:0009611	response to wounding	7.91311e-05	0.00365951	0	4	4	24
GO:0030002 cellular anion homeostasis	2	9.45798e-05	1.587	1	Biological Process	GO:0030002	cellular anion homeostasis	9.45798e-05	0.00365951	0	2	2	2
GO:0030320 cellular monovalent inorganic anion homeostasis	2	9.45798e-05	1.587	1	Biological Process	GO:0030320	cellular monovalent inorganic anion homeostasis	9.45798e-05	0.00365951	0	2	2	2
GO:0030643 cellular phosphate ion homeostasis	2	9.45798e-05	1.587	1	Biological Process	GO:0030643	cellular phosphate ion homeostasis	9.45798e-05	0.00365951	0	2	2	2
GO:0046475 glycerophospholipid catabolic process	2	9.45798e-05	1.587	1	Biological Process	GO:0046475	glycerophospholipid catabolic process	9.45798e-05	0.00365951	0	2	2	2
GO:0046503 glycerolipid catabolic process	2	9.45798e-05	1.587	1	Biological Process	GO:0046503	glycerolipid catabolic process	9.45798e-05	0.00365951	0	2	2	2
GO:0055062 phosphate ion homeostasis	2	9.45798e-05	1.587	1	Biological Process	GO:0055062	phosphate ion homeostasis	9.45798e-05	0.00365951	0	2	2	2
GO:0055083 monovalent inorganic anion homeostasis	2	9.45798e-05	1.587	1	Biological Process	GO:0055083	monovalent inorganic anion homeostasis	9.45798e-05	0.00365951	0	2	2	2
GO:0072501 cellular divalent inorganic anion homeostasis	2	9.45798e-05	1.587	1	Biological Process	GO:0072501	cellular divalent inorganic anion homeostasis	9.45798e-05	0.00365951	0	2	2	2
GO:0072502 cellular trivalent inorganic anion homeostasis	2	9.45798e-05	1.587	1	Biological Process	GO:0072502	cellular trivalent inorganic anion homeostasis	9.45798e-05	0.00365951	0	2	2	2
GO:0072505 divalent inorganic anion homeostasis	2	9.45798e-05	1.587	1	Biological Process	GO:0072505	divalent inorganic anion homeostasis	9.45798e-05	0.00365951	0	2	2	2
GO:0072506 trivalent inorganic anion homeostasis	2	9.45798e-05	1.587	1	Biological Process	GO:0072506	trivalent inorganic anion homeostasis	9.45798e-05	0.00365951	0	2	2	2
GO:0044255 cellular lipid metabolic process	13	0.000133096	10.317	0.033	Biological Process	GO:0044255	cellular lipid metabolic process	0.000133096	0.00478196	0	13	13	397
GO:0031408 oxylipin biosynthetic process	3	0.00030579	2.381	0.214	Biological Process	GO:0031408	oxylipin biosynthetic process	0.00030579	0.0102541	0	3	3	14
GO:0031407 oxylipin metabolic process	3	0.000379517	2.381	0.2	Biological Process	GO:0031407	oxylipin metabolic process	0.000379517	0.0106551	0	3	3	15
GO:0006631 fatty acid metabolic process	7	0.000402595	5.556	0.051	Biological Process	GO:0006631	fatty acid metabolic process	0.000402595	0.0106551	0	7	7	138
GO:0072330 monocarboxylic acid biosynthetic process	7	0.000402595	5.556	0.051	Biological Process	GO:0072330	monocarboxylic acid biosynthetic process	0.000402595	0.0106551	0	7	7	138
GO:0006633 fatty acid biosynthetic process	6	0.000410588	4.762	0.061	Biological Process	GO:0006633	fatty acid biosynthetic process	0.000410588	0.0106551	0	6	6	99
GO:0006873 cellular ion homeostasis	5	0.000423662	3.968	0.077	Biological Process	GO:0006873	cellular ion homeostasis	0.000423662	0.0106551	3	2	5	65
GO:0046434 organophosphate catabolic process	3	0.000463775	2.381	0.188	Biological Process	GO:0046434	organophosphate catabolic process	0.000463775	0.0111085	0	3	3	16
GO:0009395 phospholipid catabolic process	2	0.000560233	1.587	0.5	Biological Process	GO:0009395	phospholipid catabolic process	0.000560233	0.012809	0	2	2	4
GO:0009867 jasmonic acid mediated signaling pathway	3	0.000917562	2.381	0.15	Biological Process	GO:0009867	jasmonic acid mediated signaling pathway	0.000917562	0.0179484	0	3	3	20
GO:0071395 cellular response to jasmonic acid stimulus	3	0.000917562	2.381	0.15	Biological Process	GO:0071395	cellular response to jasmonic acid stimulus	0.000917562	0.0179484	0	3	3	20
GO:0055081 anion homeostasis	2	0.000927749	1.587	0.4	Biological Process	GO:0055081	anion homeostasis	0.000927749	0.0179484	0	2	2	5
GO:2000022 regulation of jasmonic acid mediated signaling pathway	2	0.000927749	1.587	0.4	Biological Process	GO:2000022	regulation of jasmonic acid mediated signaling pathway	0.000927749	0.0179484	0	2	2	5
GO:0098771 inorganic ion homeostasis	5	0.00103703	3.968	0.063	Biological Process	GO:0098771	inorganic ion homeostasis	0.00103703	0.0193194	3	2	5	79
GO:0006879 cellular iron ion homeostasis	2	0.00138273	1.587	0.333	Biological Process	GO:0006879	cellular iron ion homeostasis	0.00138273	0.0242015	2	0	2	6
GO:0009753 response to jasmonic acid	3	0.00139531	2.381	0.13	Biological Process	GO:0009753	response to jasmonic acid	0.00139531	0.0242015	0	3	3	23
GO:0050801 ion homeostasis	5	0.00151796	3.968	0.058	Biological Process	GO:0050801	ion homeostasis	0.00151796	0.0254511	3	2	5	86
GO:0010333 terpene synthase activity	5	0.000212542	3.546	0.089	Molecular Function	GO:0010333	terpene synthase activity	0.000212542	0.0276954	0	5	5	56
GO:0016788 hydrolase activity, acting on ester bonds	17	0.000284519	12.057	0.025	Molecular Function	GO:0016788	hydrolase activity, acting on ester bonds	0.000284519	0.0276954	0	17	17	669
GO:0016838 carbon-oxygen lyase activity, acting on phosphates	5	0.000318338	3.546	0.082	Molecular Function	GO:0016838	carbon-oxygen lyase activity, acting on phosphates	0.000318338	0.0276954	0	5	5	61
GO:0000287 magnesium ion binding	7	0.000551917	4.965	0.048	Molecular Function	GO:0000287	magnesium ion binding	0.000551917	0.0293259	1	6	7	145
GO:0047746 chlorophyllase activity	2	0.000561799	1.418	0.5	Molecular Function	GO:0047746	chlorophyllase activity	0.000561799	0.0293259	0	2	2	4
GO:0055082 cellular chemical homeostasis	5	0.0020463	3.968	0.054	Biological Process	GO:0055082	cellular chemical homeostasis	0.0020463	0.0332029	3	2	5	92
GO:0016835 carbon-oxygen lyase activity	7	0.000851555	4.965	0.045	Molecular Function	GO:0016835	carbon-oxygen lyase activity	0.000851555	0.0343408	1	6	7	156
GO:0052689 carboxylic ester hydrolase activity	6	0.000921016	4.255	0.052	Molecular Function	GO:0052689	carboxylic ester hydrolase activity	0.000921016	0.0343408	0	6	6	115
GO:0016829 lyase activity	11	0.0011141	7.801	0.029	Molecular Function	GO:0016829	lyase activity	0.0011141	0.0363475	1	10	11	374
GO:0008889 glycerophosphodiester phosphodiesterase activity	2	0.00138654	1.418	0.333	Molecular Function	GO:0008889	glycerophosphodiester phosphodiesterase activity	0.00138654	0.0402098	0	2	2	6
GO:0005544 calcium-dependent phospholipid binding	3	0.00159126	2.128	0.125	Molecular Function	GO:0005544	calcium-dependent phospholipid binding	0.00159126	0.0415319	0	3	3	24
GO:0008610 lipid biosynthetic process	9	0.0031403	7.143	0.029	Biological Process	GO:0008610	lipid biosynthetic process	0.0031403	0.0493616	0	9	9	307
GO:0055072 iron ion homeostasis	2	0.00325541	1.587	0.222	Biological Process	GO:0055072	iron ion homeostasis	0.00325541	0.0496203	2	0	2	9
GO:0016722 oxidoreductase activity, oxidizing metal ions	3	0.00225094	2.128	0.111	Molecular Function	GO:0016722	oxidoreductase activity, oxidizing metal ions	0.00225094	0.0534087	1	2	3	27
GO:0003714 transcription corepressor activity	2	0.00255518	1.418	0.25	Molecular Function	GO:0003714	transcription corepressor activity	0.00255518	0.0535834	0	2	2	8
GO:0003824 catalytic activity	101	0.0026689	71.631	0.012	Molecular Function	GO:0003824	catalytic activity	0.0026689	0.0535834	7	94	101	8663
GO:0032787 monocarboxylic acid metabolic process	9	0.00474677	7.143	0.028	Biological Process	GO:0032787	monocarboxylic acid metabolic process	0.00474677	0.0686088	1	8	9	327
GO:0015996 chlorophyll catabolic process	2	0.00491037	1.587	0.182	Biological Process	GO:0015996	chlorophyll catabolic process	0.00491037	0.0686088	0	2	2	11
GO:0046149 pigment catabolic process	2	0.00491037	1.587	0.182	Biological Process	GO:0046149	pigment catabolic process	0.00491037	0.0686088	0	2	2	11
GO:0045490 pectin catabolic process	4	0.00534379	3.175	0.056	Biological Process	GO:0045490	pectin catabolic process	0.00534379	0.0726466	1	3	4	72
GO:0006826 iron ion transport	2	0.00585495	1.587	0.167	Biological Process	GO:0006826	iron ion transport	0.00585495	0.077501	2	0	2	12
GO:0006787 porphyrin-containing compound catabolic process	2	0.00687549	1.587	0.154	Biological Process	GO:0006787	porphyrin-containing compound catabolic process	0.00687549	0.0843505	0	2	2	13
GO:0033015 tetrapyrrole catabolic process	2	0.00687549	1.587	0.154	Biological Process	GO:0033015	tetrapyrrole catabolic process	0.00687549	0.0843505	0	2	2	13
GO:0051187 cofactor catabolic process	2	0.00687549	1.587	0.154	Biological Process	GO:0051187	cofactor catabolic process	0.00687549	0.0843505	0	2	2	13
GO:0016744 transferase activity, transferring aldehyde or ketonic groups	2	0.0049235	1.418	0.182	Molecular Function	GO:0016744	transferase activity, transferring aldehyde or ketonic groups	0.0049235	0.0850281	0	2	2	11
GO:0016702 oxidoreductase activity, acting on single donors with incorporation of molecular oxygen, incorporation of two atoms of oxygen	3	0.00600361	2.128	0.079	Molecular Function	GO:0016702	oxidoreductase activity, acting on single donors with incorporation of molecular oxygen, incorporation of two atoms of oxygen	0.00600361	0.0850281	0	3	3	38
GO:0016837 carbon-oxygen lyase activity, acting on polysaccharides	2	0.0091621	1.418	0.133	Molecular Function	GO:0016837	carbon-oxygen lyase activity, acting on polysaccharides	0.0091621	0.0850281	1	1	2	15
GO:0030570 pectate lyase activity	2	0.0091621	1.418	0.133	Molecular Function	GO:0030570	pectate lyase activity	0.0091621	0.0850281	1	1	2	15
GO:0008486 diphosphoinositol-polyphosphate diphosphatase activity	1	0.00977334	0.709	1	Molecular Function	GO:0008486	diphosphoinositol-polyphosphate diphosphatase activity	0.00977334	0.0850281	0	1	1	1
GO:0015180 L-alanine transmembrane transporter activity	1	0.00977334	0.709	1	Molecular Function	GO:0015180	L-alanine transmembrane transporter activity	0.00977334	0.0850281	0	1	1	1
GO:0022858 alanine transmembrane transporter activity	1	0.00977334	0.709	1	Molecular Function	GO:0022858	alanine transmembrane transporter activity	0.00977334	0.0850281	0	1	1	1
GO:0047259 glucomannan 4-beta-mannosyltransferase activity	1	0.00977334	0.709	1	Molecular Function	GO:0047259	glucomannan 4-beta-mannosyltransferase activity	0.00977334	0.0850281	0	1	1	1
GO:0052840 inositol diphosphate tetrakisphosphate diphosphatase activity	1	0.00977334	0.709	1	Molecular Function	GO:0052840	inositol diphosphate tetrakisphosphate diphosphatase activity	0.00977334	0.0850281	0	1	1	1
GO:0052841 inositol bisdiphosphate tetrakisphosphate diphosphatase activity	1	0.00977334	0.709	1	Molecular Function	GO:0052841	inositol bisdiphosphate tetrakisphosphate diphosphatase activity	0.00977334	0.0850281	0	1	1	1
GO:0052842 inositol diphosphate pentakisphosphate diphosphatase activity	1	0.00977334	0.709	1	Molecular Function	GO:0052842	inositol diphosphate pentakisphosphate diphosphatase activity	0.00977334	0.0850281	0	1	1	1
GO:0052843 inositol-1-diphosphate-2,3,4,5,6-pentakisphosphate diphosphatase activity	1	0.00977334	0.709	1	Molecular Function	GO:0052843	inositol-1-diphosphate-2,3,4,5,6-pentakisphosphate diphosphatase activity	0.00977334	0.0850281	0	1	1	1
GO:0052844 inositol-3-diphosphate-1,2,4,5,6-pentakisphosphate diphosphatase activity	1	0.00977334	0.709	1	Molecular Function	GO:0052844	inositol-3-diphosphate-1,2,4,5,6-pentakisphosphate diphosphatase activity	0.00977334	0.0850281	0	1	1	1
GO:0052845 inositol-5-diphosphate-1,2,3,4,6-pentakisphosphate diphosphatase activity	1	0.00977334	0.709	1	Molecular Function	GO:0052845	inositol-5-diphosphate-1,2,3,4,6-pentakisphosphate diphosphatase activity	0.00977334	0.0850281	0	1	1	1
GO:0052846 inositol-1,5-bisdiphosphate-2,3,4,6-tetrakisphosphate 1-diphosphatase activity	1	0.00977334	0.709	1	Molecular Function	GO:0052846	inositol-1,5-bisdiphosphate-2,3,4,6-tetrakisphosphate 1-diphosphatase activity	0.00977334	0.0850281	0	1	1	1
GO:0052847 inositol-1,5-bisdiphosphate-2,3,4,6-tetrakisphosphate 5-diphosphatase activity	1	0.00977334	0.709	1	Molecular Function	GO:0052847	inositol-1,5-bisdiphosphate-2,3,4,6-tetrakisphosphate 5-diphosphatase activity	0.00977334	0.0850281	0	1	1	1
GO:0052848 inositol-3,5-bisdiphosphate-2,3,4,6-tetrakisphosphate 5-diphosphatase activity	1	0.00977334	0.709	1	Molecular Function	GO:0052848	inositol-3,5-bisdiphosphate-2,3,4,6-tetrakisphosphate 5-diphosphatase activity	0.00977334	0.0850281	0	1	1	1
GO:0016053 organic acid biosynthetic process	8	0.00785032	6.349	0.027	Biological Process	GO:0016053	organic acid biosynthetic process	0.00785032	0.0918305	0	8	8	292
GO:0046394 carboxylic acid biosynthetic process	8	0.00785032	6.349	0.027	Biological Process	GO:0046394	carboxylic acid biosynthetic process	0.00785032	0.0918305	0	8	8	292
GO:0000272 polysaccharide catabolic process	5	0.00808023	3.968	0.039	Biological Process	GO:0000272	polysaccharide catabolic process	0.00808023	0.0923717	1	4	5	127
GO:0046916 cellular transition metal ion homeostasis	3	0.00956715	2.381	0.067	Biological Process	GO:0046916	cellular transition metal ion homeostasis	0.00956715	0.102315	3	0	3	45
GO:0010430 fatty acid omega-oxidation	1	0.00976366	0.794	1	Biological Process	GO:0010430	fatty acid omega-oxidation	0.00976366	0.102315	0	1	1	1
GO:0015808 L-alanine transport	1	0.00976366	0.794	1	Biological Process	GO:0015808	L-alanine transport	0.00976366	0.102315	0	1	1	1
GO:0032328 alanine transport	1	0.00976366	0.794	1	Biological Process	GO:0032328	alanine transport	0.00976366	0.102315	0	1	1	1
GO:0016052 carbohydrate catabolic process	6	0.0110664	4.762	0.031	Biological Process	GO:0016052	carbohydrate catabolic process	0.0110664	0.1136	2	4	6	191
GO:0010393 galacturonan metabolic process	4	0.0120545	3.175	0.044	Biological Process	GO:0010393	galacturonan metabolic process	0.0120545	0.11889	1	3	4	91
GO:0045488 pectin metabolic process	4	0.0120545	3.175	0.044	Biological Process	GO:0045488	pectin metabolic process	0.0120545	0.11889	1	3	4	91
GO:0055076 transition metal ion homeostasis	3	0.0127578	2.381	0.06	Biological Process	GO:0055076	transition metal ion homeostasis	0.0127578	0.123407	3	0	3	50
GO:0044283 small molecule biosynthetic process	9	0.0133347	7.143	0.023	Biological Process	GO:0044283	small molecule biosynthetic process	0.0133347	0.12538	1	8	9	386
GO:0006875 cellular metal ion homeostasis	3	0.0134602	2.381	0.059	Biological Process	GO:0006875	cellular metal ion homeostasis	0.0134602	0.12538	3	0	3	51
GO:0004322 ferroxidase activity	1	0.0194518	0.709	0.5	Molecular Function	GO:0004322	ferroxidase activity	0.0194518	0.130169	1	0	1	2
GO:0008199 ferric iron binding	1	0.0194518	0.709	0.5	Molecular Function	GO:0008199	ferric iron binding	0.0194518	0.130169	1	0	1	2
GO:0015185 gamma-aminobutyric acid transmembrane transporter activity	1	0.0194518	0.709	0.5	Molecular Function	GO:0015185	gamma-aminobutyric acid transmembrane transporter activity	0.0194518	0.130169	0	1	1	2
GO:0016720 delta12-fatty acid dehydrogenase activity	1	0.0194518	0.709	0.5	Molecular Function	GO:0016720	delta12-fatty acid dehydrogenase activity	0.0194518	0.130169	0	1	1	2
GO:0016724 oxidoreductase activity, oxidizing metal ions, oxygen as acceptor	1	0.0194518	0.709	0.5	Molecular Function	GO:0016724	oxidoreductase activity, oxidizing metal ions, oxygen as acceptor	0.0194518	0.130169	1	0	1	2
GO:0097007 4,8,12-trimethyltrideca-1,3,7,11-tetraene synthase activity	1	0.0194518	0.709	0.5	Molecular Function	GO:0097007	4,8,12-trimethyltrideca-1,3,7,11-tetraene synthase activity	0.0194518	0.130169	0	1	1	2
GO:0097008 (3E)-4,8-dimethyl-1,3,7-nonatriene synthase activity	1	0.0194518	0.709	0.5	Molecular Function	GO:0097008	(3E)-4,8-dimethyl-1,3,7-nonatriene synthase activity	0.0194518	0.130169	0	1	1	2
GO:0001071 nucleic acid binding transcription factor activity	10	0.0196733	7.092	0.021	Molecular Function	GO:0001071	nucleic acid binding transcription factor activity	0.0196733	0.130169	1	9	10	481
GO:0003700 transcription factor activity, sequence-specific DNA binding	10	0.0196733	7.092	0.021	Molecular Function	GO:0003700	transcription factor activity, sequence-specific DNA binding	0.0196733	0.130169	1	9	10	481
GO:0016701 oxidoreductase activity, acting on single donors with incorporation of molecular oxygen	3	0.0199492	2.128	0.051	Molecular Function	GO:0016701	oxidoreductase activity, acting on single donors with incorporation of molecular oxygen	0.0199492	0.130169	0	3	3	59
GO:0004857 enzyme inhibitor activity	5	0.0219283	3.546	0.031	Molecular Function	GO:0004857	enzyme inhibitor activity	0.0219283	0.139592	0	5	5	163
GO:0031347 regulation of defense response	3	0.0156979	2.381	0.056	Biological Process	GO:0031347	regulation of defense response	0.0156979	0.143565	0	3	3	54
GO:0016787 hydrolase activity	37	0.0252327	26.241	0.013	Molecular Function	GO:0016787	hydrolase activity	0.0252327	0.148598	2	35	37	2776
GO:0005231 excitatory extracellular ligand-gated ion channel activity	1	0.0290364	0.709	0.333	Molecular Function	GO:0005231	excitatory extracellular ligand-gated ion channel activity	0.0290364	0.148598	0	1	1	3
GO:0005234 extracellular-glutamate-gated ion channel activity	1	0.0290364	0.709	0.333	Molecular Function	GO:0005234	extracellular-glutamate-gated ion channel activity	0.0290364	0.148598	0	1	1	3
GO:0005313 L-glutamate transmembrane transporter activity	1	0.0290364	0.709	0.333	Molecular Function	GO:0005313	L-glutamate transmembrane transporter activity	0.0290364	0.148598	0	1	1	3
GO:0008661 1-deoxy-D-xylulose-5-phosphate synthase activity	1	0.0290364	0.709	0.333	Molecular Function	GO:0008661	1-deoxy-D-xylulose-5-phosphate synthase activity	0.0290364	0.148598	0	1	1	3
GO:0008970 phosphatidylcholine 1-acylhydrolase activity	1	0.0290364	0.709	0.333	Molecular Function	GO:0008970	phosphatidylcholine 1-acylhydrolase activity	0.0290364	0.148598	0	1	1	3
GO:0015181 arginine transmembrane transporter activity	1	0.0290364	0.709	0.333	Molecular Function	GO:0015181	arginine transmembrane transporter activity	0.0290364	0.148598	0	1	1	3
GO:0017057 6-phosphogluconolactonase activity	1	0.0290364	0.709	0.333	Molecular Function	GO:0017057	6-phosphogluconolactonase activity	0.0290364	0.148598	0	1	1	3
GO:0019187 beta-1,4-mannosyltransferase activity	1	0.0290364	0.709	0.333	Molecular Function	GO:0019187	beta-1,4-mannosyltransferase activity	0.0290364	0.148598	0	1	1	3
GO:0051753 mannan synthase activity	1	0.0290364	0.709	0.333	Molecular Function	GO:0051753	mannan synthase activity	0.0290364	0.148598	0	1	1	3
GO:0005509 calcium ion binding	6	0.031596	4.255	0.025	Molecular Function	GO:0005509	calcium ion binding	0.031596	0.158588	1	5	6	242
GO:0005543 phospholipid binding	3	0.0322476	2.128	0.042	Molecular Function	GO:0005543	phospholipid binding	0.0322476	0.158804	0	3	3	71
GO:0048878 chemical homeostasis	5	0.018376	3.968	0.032	Biological Process	GO:0048878	chemical homeostasis	0.018376	0.165056	3	2	5	156
GO:0015812 gamma-aminobutyric acid transport	1	0.0194327	0.794	0.5	Biological Process	GO:0015812	gamma-aminobutyric acid transport	0.0194327	0.171485	0	1	1	2
GO:0003984 acetolactate synthase activity	1	0.0385279	0.709	0.25	Molecular Function	GO:0003984	acetolactate synthase activity	0.0385279	0.176417	0	1	1	4
GO:0004367 glycerol-3-phosphate dehydrogenase [NAD+] activity	1	0.0385279	0.709	0.25	Molecular Function	GO:0004367	glycerol-3-phosphate dehydrogenase [NAD+] activity	0.0385279	0.176417	0	1	1	4
GO:0015172 acidic amino acid transmembrane transporter activity	1	0.0385279	0.709	0.25	Molecular Function	GO:0015172	acidic amino acid transmembrane transporter activity	0.0385279	0.176417	0	1	1	4
GO:0047714 galactolipase activity	1	0.0385279	0.709	0.25	Molecular Function	GO:0047714	galactolipase activity	0.0385279	0.176417	0	1	1	4
GO:0030003 cellular cation homeostasis	3	0.0216876	2.381	0.049	Biological Process	GO:0030003	cellular cation homeostasis	0.0216876	0.182854	3	0	3	61
GO:0055065 metal ion homeostasis	3	0.0216876	2.381	0.049	Biological Process	GO:0055065	metal ion homeostasis	0.0216876	0.182854	3	0	3	61
GO:0008152 metabolic process	106	0.0218116	84.127	0.011	Biological Process	GO:0008152	metabolic process	0.0218116	0.182854	6	100	106	9855
GO:0009892 negative regulation of metabolic process	7	0.0231941	5.556	0.024	Biological Process	GO:0009892	negative regulation of metabolic process	0.0231941	0.191257	0	7	7	289
GO:0015994 chlorophyll metabolic process	2	0.024505	1.587	0.08	Biological Process	GO:0015994	chlorophyll metabolic process	0.024505	0.191988	0	2	2	25
GO:0080134 regulation of response to stress	3	0.024586	2.381	0.047	Biological Process	GO:0080134	regulation of response to stress	0.024586	0.191988	0	3	3	64
GO:0043086 negative regulation of catalytic activity	5	0.025525	3.968	0.029	Biological Process	GO:0043086	negative regulation of catalytic activity	0.025525	0.191988	0	5	5	170
GO:0044092 negative regulation of molecular function	5	0.026673	3.968	0.029	Biological Process	GO:0044092	negative regulation of molecular function	0.026673	0.191988	0	5	5	172
GO:0006880 intracellular sequestering of iron ion	1	0.0290081	0.794	0.333	Biological Process	GO:0006880	intracellular sequestering of iron ion	0.0290081	0.191988	1	0	1	3
GO:0007267 cell-cell signaling	1	0.0290081	0.794	0.333	Biological Process	GO:0007267	cell-cell signaling	0.0290081	0.191988	0	1	1	3
GO:0010191 mucilage metabolic process	1	0.0290081	0.794	0.333	Biological Process	GO:0010191	mucilage metabolic process	0.0290081	0.191988	0	1	1	3
GO:0010192 mucilage biosynthetic process	1	0.0290081	0.794	0.333	Biological Process	GO:0010192	mucilage biosynthetic process	0.0290081	0.191988	0	1	1	3
GO:0015813 L-glutamate transport	1	0.0290081	0.794	0.333	Biological Process	GO:0015813	L-glutamate transport	0.0290081	0.191988	0	1	1	3
GO:0048359 mucilage metabolic process involved in seed coat development	1	0.0290081	0.794	0.333	Biological Process	GO:0048359	mucilage metabolic process involved in seed coat development	0.0290081	0.191988	0	1	1	3
GO:0071248 cellular response to metal ion	1	0.0290081	0.794	0.333	Biological Process	GO:0071248	cellular response to metal ion	0.0290081	0.191988	1	0	1	3
GO:0071281 cellular response to iron ion	1	0.0290081	0.794	0.333	Biological Process	GO:0071281	cellular response to iron ion	0.0290081	0.191988	1	0	1	3
GO:0089711 L-glutamate transmembrane transport	1	0.0290081	0.794	0.333	Biological Process	GO:0089711	L-glutamate transmembrane transport	0.0290081	0.191988	0	1	1	3
GO:0097577 sequestering of iron ion	1	0.0290081	0.794	0.333	Biological Process	GO:0097577	sequestering of iron ion	0.0290081	0.191988	1	0	1	3
GO:1903826 arginine transmembrane transport	1	0.0290081	0.794	0.333	Biological Process	GO:1903826	arginine transmembrane transport	0.0290081	0.191988	0	1	1	3
GO:0005507 copper ion binding	3	0.0476882	2.128	0.036	Molecular Function	GO:0005507	copper ion binding	0.0476882	0.192447	0	3	3	83
GO:0003959 NADPH dehydrogenase activity	1	0.0479273	0.709	0.2	Molecular Function	GO:0003959	NADPH dehydrogenase activity	0.0479273	0.192447	0	1	1	5
GO:0004806 triglyceride lipase activity	1	0.0479273	0.709	0.2	Molecular Function	GO:0004806	triglyceride lipase activity	0.0479273	0.192447	0	1	1	5
GO:0005384 manganese ion transmembrane transporter activity	1	0.0479273	0.709	0.2	Molecular Function	GO:0005384	manganese ion transmembrane transporter activity	0.0479273	0.192447	1	0	1	5
GO:0008028 monocarboxylic acid transmembrane transporter activity	1	0.0479273	0.709	0.2	Molecular Function	GO:0008028	monocarboxylic acid transmembrane transporter activity	0.0479273	0.192447	0	1	1	5
GO:0015174 basic amino acid transmembrane transporter activity	1	0.0479273	0.709	0.2	Molecular Function	GO:0015174	basic amino acid transmembrane transporter activity	0.0479273	0.192447	0	1	1	5
GO:0015189 L-lysine transmembrane transporter activity	1	0.0479273	0.709	0.2	Molecular Function	GO:0015189	L-lysine transmembrane transporter activity	0.0479273	0.192447	0	1	1	5
GO:0016711 flavonoid 3'-monooxygenase activity	1	0.0479273	0.709	0.2	Molecular Function	GO:0016711	flavonoid 3'-monooxygenase activity	0.0479273	0.192447	0	1	1	5
GO:0051213 dioxygenase activity	4	0.0549792	2.837	0.027	Molecular Function	GO:0051213	dioxygenase activity	0.0549792	0.216499	0	4	4	146
GO:0042578 phosphoric ester hydrolase activity	6	0.0561743	4.255	0.022	Molecular Function	GO:0042578	phosphoric ester hydrolase activity	0.0561743	0.216499	0	6	6	279
GO:0015175 neutral amino acid transmembrane transporter activity	1	0.0572355	0.709	0.167	Molecular Function	GO:0015175	neutral amino acid transmembrane transporter activity	0.0572355	0.216499	0	1	1	6
GO:0016847 1-aminocyclopropane-1-carboxylate synthase activity	1	0.0572355	0.709	0.167	Molecular Function	GO:0016847	1-aminocyclopropane-1-carboxylate synthase activity	0.0572355	0.216499	0	1	1	6
GO:0008081 phosphoric diester hydrolase activity	2	0.0607136	1.418	0.049	Molecular Function	GO:0008081	phosphoric diester hydrolase activity	0.0607136	0.226375	0	2	2	41
GO:0005975 carbohydrate metabolic process	15	0.0349582	11.905	0.016	Biological Process	GO:0005975	carbohydrate metabolic process	0.0349582	0.227775	2	13	15	922
GO:0010039 response to iron ion	1	0.0384908	0.794	0.25	Biological Process	GO:0010039	response to iron ion	0.0384908	0.227775	1	0	1	4
GO:0015800 acidic amino acid transport	1	0.0384908	0.794	0.25	Biological Process	GO:0015800	acidic amino acid transport	0.0384908	0.227775	0	1	1	4
GO:0018131 oxazole or thiazole biosynthetic process	1	0.0384908	0.794	0.25	Biological Process	GO:0018131	oxazole or thiazole biosynthetic process	0.0384908	0.227775	1	0	1	4
GO:0030026 cellular manganese ion homeostasis	1	0.0384908	0.794	0.25	Biological Process	GO:0030026	cellular manganese ion homeostasis	0.0384908	0.227775	1	0	1	4
GO:0046168 glycerol-3-phosphate catabolic process	1	0.0384908	0.794	0.25	Biological Process	GO:0046168	glycerol-3-phosphate catabolic process	0.0384908	0.227775	0	1	1	4
GO:0046484 oxazole or thiazole metabolic process	1	0.0384908	0.794	0.25	Biological Process	GO:0046484	oxazole or thiazole metabolic process	0.0384908	0.227775	1	0	1	4
GO:0052837 thiazole biosynthetic process	1	0.0384908	0.794	0.25	Biological Process	GO:0052837	thiazole biosynthetic process	0.0384908	0.227775	1	0	1	4
GO:0052838 thiazole metabolic process	1	0.0384908	0.794	0.25	Biological Process	GO:0052838	thiazole metabolic process	0.0384908	0.227775	1	0	1	4
GO:0055080 cation homeostasis	3	0.039432	2.381	0.039	Biological Process	GO:0055080	cation homeostasis	0.039432	0.230632	3	0	3	77
GO:0019725 cellular homeostasis	5	0.0399816	3.968	0.026	Biological Process	GO:0019725	cellular homeostasis	0.0399816	0.231158	3	2	5	192
GO:0044242 cellular lipid catabolic process	2	0.0410099	1.587	0.061	Biological Process	GO:0044242	cellular lipid catabolic process	0.0410099	0.234409	0	2	2	33
GO:0046872 metal ion binding	36	0.0641749	25.532	0.012	Molecular Function	GO:0046872	metal ion binding	0.0641749	0.235911	6	30	36	2885
GO:0006072 glycerol-3-phosphate metabolic process	1	0.0478815	0.794	0.2	Biological Process	GO:0006072	glycerol-3-phosphate metabolic process	0.0478815	0.23846	0	1	1	5
GO:0006573 valine metabolic process	1	0.0478815	0.794	0.2	Biological Process	GO:0006573	valine metabolic process	0.0478815	0.23846	0	1	1	5
GO:0006828 manganese ion transport	1	0.0478815	0.794	0.2	Biological Process	GO:0006828	manganese ion transport	0.0478815	0.23846	1	0	1	5
GO:0009864 induced systemic resistance, jasmonic acid mediated signaling pathway	1	0.0478815	0.794	0.2	Biological Process	GO:0009864	induced systemic resistance, jasmonic acid mediated signaling pathway	0.0478815	0.23846	0	1	1	5
GO:0015809 arginine transport	1	0.0478815	0.794	0.2	Biological Process	GO:0015809	arginine transport	0.0478815	0.23846	0	1	1	5
GO:0015819 lysine transport	1	0.0478815	0.794	0.2	Biological Process	GO:0015819	lysine transport	0.0478815	0.23846	0	1	1	5
GO:0034755 iron ion transmembrane transport	1	0.0478815	0.794	0.2	Biological Process	GO:0034755	iron ion transmembrane transport	0.0478815	0.23846	1	0	1	5
GO:0046246 terpene biosynthetic process	1	0.0478815	0.794	0.2	Biological Process	GO:0046246	terpene biosynthetic process	0.0478815	0.23846	0	1	1	5
GO:0055071 manganese ion homeostasis	1	0.0478815	0.794	0.2	Biological Process	GO:0055071	manganese ion homeostasis	0.0478815	0.23846	1	0	1	5
GO:0071241 cellular response to inorganic substance	1	0.0478815	0.794	0.2	Biological Process	GO:0071241	cellular response to inorganic substance	0.0478815	0.23846	1	0	1	5
GO:0071421 manganese ion transmembrane transport	1	0.0478815	0.794	0.2	Biological Process	GO:0071421	manganese ion transmembrane transport	0.0478815	0.23846	1	0	1	5
GO:1902022 L-lysine transport	1	0.0478815	0.794	0.2	Biological Process	GO:1902022	L-lysine transport	0.0478815	0.23846	0	1	1	5
GO:1903401 L-lysine transmembrane transport	1	0.0478815	0.794	0.2	Biological Process	GO:1903401	L-lysine transmembrane transport	0.0478815	0.23846	0	1	1	5
GO:0043169 cation binding	36	0.0668976	25.532	0.012	Molecular Function	GO:0043169	cation binding	0.0668976	0.242504	6	30	36	2895
GO:0016491 oxidoreductase activity	23	0.073757	16.312	0.013	Molecular Function	GO:0016491	oxidoreductase activity	0.073757	0.263024	2	21	23	1722
GO:0005381 iron ion transmembrane transporter activity	1	0.0755816	0.709	0.125	Molecular Function	GO:0005381	iron ion transmembrane transporter activity	0.0755816	0.263024	1	0	1	8
GO:0008447 L-ascorbate oxidase activity	1	0.0755816	0.709	0.125	Molecular Function	GO:0008447	L-ascorbate oxidase activity	0.0755816	0.263024	0	1	1	8
GO:0009682 induced systemic resistance	1	0.0571813	0.794	0.167	Biological Process	GO:0009682	induced systemic resistance	0.0571813	0.266317	0	1	1	6
GO:0010214 seed coat development	1	0.0571813	0.794	0.167	Biological Process	GO:0010214	seed coat development	0.0571813	0.266317	0	1	1	6
GO:0015802 basic amino acid transport	1	0.0571813	0.794	0.167	Biological Process	GO:0015802	basic amino acid transport	0.0571813	0.266317	0	1	1	6
GO:0015804 neutral amino acid transport	1	0.0571813	0.794	0.167	Biological Process	GO:0015804	neutral amino acid transport	0.0571813	0.266317	0	1	1	6
GO:0042218 1-aminocyclopropane-1-carboxylate biosynthetic process	1	0.0571813	0.794	0.167	Biological Process	GO:0042218	1-aminocyclopropane-1-carboxylate biosynthetic process	0.0571813	0.266317	0	1	1	6
GO:0051238 sequestering of metal ion	1	0.0571813	0.794	0.167	Biological Process	GO:0051238	sequestering of metal ion	0.0571813	0.266317	1	0	1	6
GO:0052646 alditol phosphate metabolic process	1	0.0571813	0.794	0.167	Biological Process	GO:0052646	alditol phosphate metabolic process	0.0571813	0.266317	0	1	1	6
GO:0005576 extracellular region	9	0.00424906	9.184	0.023	Cellular Component	GO:0005576	extracellular region	0.00424906	0.27194	0	9	9	389
GO:0048519 negative regulation of biological process	7	0.060567	5.556	0.02	Biological Process	GO:0048519	negative regulation of biological process	0.060567	0.277017	0	7	7	357
GO:0006778 porphyrin-containing compound metabolic process	2	0.0605804	1.587	0.049	Biological Process	GO:0006778	porphyrin-containing compound metabolic process	0.0605804	0.277017	0	2	2	41
GO:0005976 polysaccharide metabolic process	6	0.0630431	4.762	0.021	Biological Process	GO:0005976	polysaccharide metabolic process	0.0630431	0.285682	1	5	6	288
GO:0071229 cellular response to acid chemical	3	0.0642524	2.381	0.032	Biological Process	GO:0071229	cellular response to acid chemical	0.0642524	0.288562	0	3	3	94
GO:0004867 serine-type endopeptidase inhibitor activity	1	0.0846213	0.709	0.111	Molecular Function	GO:0004867	serine-type endopeptidase inhibitor activity	0.0846213	0.290607	0	1	1	9
GO:0006551 leucine metabolic process	1	0.0663909	0.794	0.143	Biological Process	GO:0006551	leucine metabolic process	0.0663909	0.292935	0	1	1	7
GO:0018871 1-aminocyclopropane-1-carboxylate metabolic process	1	0.0663909	0.794	0.143	Biological Process	GO:0018871	1-aminocyclopropane-1-carboxylate metabolic process	0.0663909	0.292935	0	1	1	7
GO:0004553 hydrolase activity, hydrolyzing O-glycosyl compounds	7	0.0908848	4.965	0.018	Molecular Function	GO:0004553	hydrolase activity, hydrolyzing O-glycosyl compounds	0.0908848	0.298551	0	7	7	393
GO:0046992 oxidoreductase activity, acting on X-H and Y-H to form an X-Y bond	1	0.0935731	0.709	0.1	Molecular Function	GO:0046992	oxidoreductase activity, acting on X-H and Y-H to form an X-Y bond	0.0935731	0.298551	0	1	1	10
GO:0046993 oxidoreductase activity, acting on X-H and Y-H to form an X-Y bond, with oxygen as acceptor	1	0.0935731	0.709	0.1	Molecular Function	GO:0046993	oxidoreductase activity, acting on X-H and Y-H to form an X-Y bond, with oxygen as acceptor	0.0935731	0.298551	0	1	1	10
GO:0050468 reticuline oxidase activity	1	0.0935731	0.709	0.1	Molecular Function	GO:0050468	reticuline oxidase activity	0.0935731	0.298551	0	1	1	10
GO:0004650 polygalacturonase activity	2	0.0946907	1.418	0.038	Molecular Function	GO:0004650	polygalacturonase activity	0.0946907	0.298551	0	2	2	53
GO:0001871 pattern binding	3	0.0949416	2.128	0.027	Molecular Function	GO:0001871	pattern binding	0.0949416	0.298551	0	3	3	111
GO:0030247 polysaccharide binding	3	0.0949416	2.128	0.027	Molecular Function	GO:0030247	polysaccharide binding	0.0949416	0.298551	0	3	3	111
GO:0030001 metal ion transport	5	0.0726393	3.968	0.022	Biological Process	GO:0030001	metal ion transport	0.0726393	0.317718	3	2	5	228
GO:0015081 sodium ion transmembrane transporter activity	1	0.102438	0.709	0.091	Molecular Function	GO:0015081	sodium ion transmembrane transporter activity	0.102438	0.31829	0	1	1	11
GO:0045330 aspartyl esterase activity	2	0.103879	1.418	0.036	Molecular Function	GO:0045330	aspartyl esterase activity	0.103879	0.318969	0	2	2	56
GO:0030234 enzyme regulator activity	5	0.107596	3.546	0.019	Molecular Function	GO:0030234	enzyme regulator activity	0.107596	0.318985	0	5	5	257
GO:0030599 pectinesterase activity	2	0.110134	1.418	0.034	Molecular Function	GO:0030599	pectinesterase activity	0.110134	0.318985	0	2	2	58
GO:0000030 mannosyltransferase activity	1	0.111217	0.709	0.083	Molecular Function	GO:0000030	mannosyltransferase activity	0.111217	0.318985	0	1	1	12
GO:0004743 pyruvate kinase activity	1	0.111217	0.709	0.083	Molecular Function	GO:0004743	pyruvate kinase activity	0.111217	0.318985	1	0	1	12
GO:0030955 potassium ion binding	1	0.111217	0.709	0.083	Molecular Function	GO:0030955	potassium ion binding	0.111217	0.318985	1	0	1	12
GO:0031420 alkali metal ion binding	1	0.111217	0.709	0.083	Molecular Function	GO:0031420	alkali metal ion binding	0.111217	0.318985	1	0	1	12
GO:1901575 organic substance catabolic process	12	0.0741256	9.524	0.016	Biological Process	GO:1901575	organic substance catabolic process	0.0741256	0.321424	2	10	12	772
GO:0009228 thiamine biosynthetic process	1	0.0755113	0.794	0.125	Biological Process	GO:0009228	thiamine biosynthetic process	0.0755113	0.321883	1	0	1	8
GO:0042724 thiamine-containing compound biosynthetic process	1	0.0755113	0.794	0.125	Biological Process	GO:0042724	thiamine-containing compound biosynthetic process	0.0755113	0.321883	1	0	1	8
GO:0000041 transition metal ion transport	2	0.0769368	1.587	0.043	Biological Process	GO:0000041	transition metal ion transport	0.0769368	0.322493	2	0	2	47
GO:0033013 tetrapyrrole metabolic process	2	0.0769368	1.587	0.043	Biological Process	GO:0033013	tetrapyrrole metabolic process	0.0769368	0.322493	0	2	2	47
GO:0005310 dicarboxylic acid transmembrane transporter activity	1	0.119911	0.709	0.077	Molecular Function	GO:0005310	dicarboxylic acid transmembrane transporter activity	0.119911	0.332943	0	1	1	13
GO:0016717 oxidoreductase activity, acting on paired donors, with oxidation of a pair of donors resulting in the reduction of molecular oxygen to two molecules of water	1	0.119911	0.709	0.077	Molecular Function	GO:0016717	oxidoreductase activity, acting on paired donors, with oxidation of a pair of donors resulting in the reduction of molecular oxygen to two molecules of water	0.119911	0.332943	0	1	1	13
GO:0042973 glucan endo-1,3-beta-D-glucosidase activity	1	0.119911	0.709	0.077	Molecular Function	GO:0042973	glucan endo-1,3-beta-D-glucosidase activity	0.119911	0.332943	0	1	1	13
GO:0016798 hydrolase activity, acting on glycosyl bonds	7	0.122063	4.965	0.017	Molecular Function	GO:0016798	hydrolase activity, acting on glycosyl bonds	0.122063	0.335352	0	7	7	424
GO:0055114 oxidation-reduction process	23	0.0839079	18.254	0.013	Biological Process	GO:0055114	oxidation-reduction process	0.0839079	0.342946	2	21	23	1754
GO:0006772 thiamine metabolic process	1	0.0845433	0.794	0.111	Biological Process	GO:0006772	thiamine metabolic process	0.0845433	0.342946	1	0	1	9
GO:0042723 thiamine-containing compound metabolic process	1	0.0845433	0.794	0.111	Biological Process	GO:0042723	thiamine-containing compound metabolic process	0.0845433	0.342946	1	0	1	9
GO:1902475 L-alpha-amino acid transmembrane transport	1	0.0845433	0.794	0.111	Biological Process	GO:1902475	L-alpha-amino acid transmembrane transport	0.0845433	0.342946	0	1	1	9
GO:1902679 negative regulation of RNA biosynthetic process	2	0.0885232	1.587	0.039	Biological Process	GO:1902679	negative regulation of RNA biosynthetic process	0.0885232	0.350872	0	2	2	51
GO:1903507 negative regulation of nucleic acid-templated transcription	2	0.0885232	1.587	0.039	Biological Process	GO:1903507	negative regulation of nucleic acid-templated transcription	0.0885232	0.350872	0	2	2	51
GO:0009056 catabolic process	13	0.0885899	10.317	0.015	Biological Process	GO:0009056	catabolic process	0.0885899	0.350872	2	11	13	881
GO:0051253 negative regulation of RNA metabolic process	2	0.0914968	1.587	0.038	Biological Process	GO:0051253	negative regulation of RNA metabolic process	0.0914968	0.358964	0	2	2	52
GO:0002218 activation of innate immune response	1	0.0934878	0.794	0.1	Biological Process	GO:0002218	activation of innate immune response	0.0934878	0.358964	0	1	1	10
GO:0002253 activation of immune response	1	0.0934878	0.794	0.1	Biological Process	GO:0002253	activation of immune response	0.0934878	0.358964	0	1	1	10
GO:0042214 terpene metabolic process	1	0.0934878	0.794	0.1	Biological Process	GO:0042214	terpene metabolic process	0.0934878	0.358964	0	1	1	10
GO:0006720 isoprenoid metabolic process	3	0.0985495	2.381	0.027	Biological Process	GO:0006720	isoprenoid metabolic process	0.0985495	0.368338	0	3	3	113
GO:0071555 cell wall organization	5	0.100618	3.968	0.02	Biological Process	GO:0071555	cell wall organization	0.100618	0.368338	0	5	5	252
GO:0002684 positive regulation of immune system process	1	0.102345	0.794	0.091	Biological Process	GO:0002684	positive regulation of immune system process	0.102345	0.368338	0	1	1	11
GO:0016036 cellular response to phosphate starvation	1	0.102345	0.794	0.091	Biological Process	GO:0016036	cellular response to phosphate starvation	0.102345	0.368338	0	1	1	11
GO:0035725 sodium ion transmembrane transport	1	0.102345	0.794	0.091	Biological Process	GO:0035725	sodium ion transmembrane transport	0.102345	0.368338	0	1	1	11
GO:0045089 positive regulation of innate immune response	1	0.102345	0.794	0.091	Biological Process	GO:0045089	positive regulation of innate immune response	0.102345	0.368338	0	1	1	11
GO:0050778 positive regulation of immune response	1	0.102345	0.794	0.091	Biological Process	GO:0050778	positive regulation of immune response	0.102345	0.368338	0	1	1	11
GO:1990267 response to transition metal nanoparticle	1	0.102345	0.794	0.091	Biological Process	GO:1990267	response to transition metal nanoparticle	0.102345	0.368338	1	0	1	11
GO:1901565 organonitrogen compound catabolic process	3	0.10252	2.381	0.026	Biological Process	GO:1901565	organonitrogen compound catabolic process	0.10252	0.368338	0	3	3	115
GO:0098772 molecular function regulator	5	0.136785	3.546	0.018	Molecular Function	GO:0098772	molecular function regulator	0.136785	0.371883	0	5	5	278
GO:0004713 protein tyrosine kinase activity	2	0.139395	1.418	0.03	Molecular Function	GO:0004713	protein tyrosine kinase activity	0.139395	0.375073	0	2	2	67
GO:0016614 oxidoreductase activity, acting on CH-OH group of donors	4	0.141318	2.837	0.02	Molecular Function	GO:0016614	oxidoreductase activity, acting on CH-OH group of donors	0.141318	0.376367	0	4	4	205
GO:0001101 response to acid chemical	4	0.1058	3.175	0.022	Biological Process	GO:0001101	response to acid chemical	0.1058	0.377428	0	4	4	184
GO:0045934 negative regulation of nucleobase-containing compound metabolic process	2	0.109919	1.587	0.034	Biological Process	GO:0045934	negative regulation of nucleobase-containing compound metabolic process	0.109919	0.377649	0	2	2	58
GO:0006644 phospholipid metabolic process	3	0.110648	2.381	0.025	Biological Process	GO:0006644	phospholipid metabolic process	0.110648	0.377649	0	3	3	119
GO:0009082 branched-chain amino acid biosynthetic process	1	0.111117	0.794	0.083	Biological Process	GO:0009082	branched-chain amino acid biosynthetic process	0.111117	0.377649	0	1	1	12
GO:0015807 L-amino acid transport	1	0.111117	0.794	0.083	Biological Process	GO:0015807	L-amino acid transport	0.111117	0.377649	0	1	1	12
GO:0033383 geranyl diphosphate metabolic process	1	0.111117	0.794	0.083	Biological Process	GO:0033383	geranyl diphosphate metabolic process	0.111117	0.377649	0	1	1	12
GO:0051651 maintenance of location in cell	1	0.111117	0.794	0.083	Biological Process	GO:0051651	maintenance of location in cell	0.111117	0.377649	1	0	1	12
GO:0097502 mannosylation	1	0.111117	0.794	0.083	Biological Process	GO:0097502	mannosylation	0.111117	0.377649	0	1	1	12
GO:0005388 calcium-transporting ATPase activity	1	0.145488	0.709	0.062	Molecular Function	GO:0005388	calcium-transporting ATPase activity	0.145488	0.379724	0	1	1	16
GO:0015179 L-amino acid transmembrane transporter activity	1	0.145488	0.709	0.062	Molecular Function	GO:0015179	L-amino acid transmembrane transporter activity	0.145488	0.379724	0	1	1	16
GO:0008234 cysteine-type peptidase activity	3	0.148125	2.128	0.022	Molecular Function	GO:0008234	cysteine-type peptidase activity	0.148125	0.382779	0	3	3	136
GO:0046873 metal ion transmembrane transporter activity	3	0.150425	2.128	0.022	Molecular Function	GO:0046873	metal ion transmembrane transporter activity	0.150425	0.384911	1	2	3	137
GO:0008146 sulfotransferase activity	1	0.153849	0.709	0.059	Molecular Function	GO:0008146	sulfotransferase activity	0.153849	0.38985	1	0	1	17
GO:1901136 carbohydrate derivative catabolic process	2	0.116262	1.587	0.033	Biological Process	GO:1901136	carbohydrate derivative catabolic process	0.116262	0.392483	0	2	2	60
GO:0016844 strictosidine synthase activity	1	0.162128	0.709	0.056	Molecular Function	GO:0016844	strictosidine synthase activity	0.162128	0.403004	0	1	1	18
GO:0047911 galacturan 1,4-alpha-galacturonidase activity	1	0.162128	0.709	0.056	Molecular Function	GO:0047911	galacturan 1,4-alpha-galacturonidase activity	0.162128	0.403004	0	1	1	18
GO:0050660 flavin adenine dinucleotide binding	3	0.16446	2.128	0.021	Molecular Function	GO:0050660	flavin adenine dinucleotide binding	0.16446	0.404943	0	3	3	143
GO:0016790 thiolester hydrolase activity	1	0.170327	0.709	0.053	Molecular Function	GO:0016790	thiolester hydrolase activity	0.170327	0.415471	0	1	1	19
GO:0071554 cell wall organization or biogenesis	6	0.125383	4.762	0.017	Biological Process	GO:0071554	cell wall organization or biogenesis	0.125383	0.42045	0	6	6	348
GO:0045229 external encapsulating structure organization	5	0.127499	3.968	0.018	Biological Process	GO:0045229	external encapsulating structure organization	0.127499	0.424714	0	5	5	272
GO:0031349 positive regulation of defense response	1	0.128407	0.794	0.071	Biological Process	GO:0031349	positive regulation of defense response	0.128407	0.424805	0	1	1	14
GO:0042545 cell wall modification	2	0.129215	1.587	0.031	Biological Process	GO:0042545	cell wall modification	0.129215	0.424805	0	2	2	64
GO:0042592 homeostatic process	5	0.131793	3.968	0.018	Biological Process	GO:0042592	homeostatic process	0.131793	0.430465	3	2	5	275
GO:0046910 pectinesterase inhibitor activity	1	0.178447	0.709	0.05	Molecular Function	GO:0046910	pectinesterase inhibitor activity	0.178447	0.431246	0	1	1	20
GO:0044712 single-organism catabolic process	6	0.135407	4.762	0.017	Biological Process	GO:0044712	single-organism catabolic process	0.135407	0.439417	1	5	6	356
GO:0008061 chitin binding	1	0.186487	0.709	0.048	Molecular Function	GO:0008061	chitin binding	0.186487	0.442483	0	1	1	21
GO:0016843 amine-lyase activity	1	0.186487	0.709	0.048	Molecular Function	GO:0016843	amine-lyase activity	0.186487	0.442483	0	1	1	21
GO:0019752 carboxylic acid metabolic process	10	0.138757	7.937	0.014	Biological Process	GO:0019752	carboxylic acid metabolic process	0.138757	0.442959	1	9	10	692
GO:0018108 peptidyl-tyrosine phosphorylation	2	0.13914	1.587	0.03	Biological Process	GO:0018108	peptidyl-tyrosine phosphorylation	0.13914	0.442959	0	2	2	67
GO:0018212 peptidyl-tyrosine modification	2	0.13914	1.587	0.03	Biological Process	GO:0018212	peptidyl-tyrosine modification	0.13914	0.442959	0	2	2	67
GO:0050662 coenzyme binding	5	0.188793	3.546	0.016	Molecular Function	GO:0050662	coenzyme binding	0.188793	0.443919	0	5	5	311
GO:0016791 phosphatase activity	4	0.19211	2.837	0.017	Molecular Function	GO:0016791	phosphatase activity	0.19211	0.445187	0	4	4	232
GO:0004725 protein tyrosine phosphatase activity	1	0.194449	0.709	0.045	Molecular Function	GO:0004725	protein tyrosine phosphatase activity	0.194449	0.445187	0	1	1	22
GO:0008810 cellulase activity	1	0.194449	0.709	0.045	Molecular Function	GO:0008810	cellulase activity	0.194449	0.445187	0	1	1	22
GO:0008289 lipid binding	3	0.198589	2.128	0.019	Molecular Function	GO:0008289	lipid binding	0.198589	0.450711	0	3	3	157
GO:0042440 pigment metabolic process	2	0.142485	1.587	0.029	Biological Process	GO:0042440	pigment metabolic process	0.142485	0.450754	0	2	2	68
GO:0002252 immune effector process	1	0.145363	0.794	0.062	Biological Process	GO:0002252	immune effector process	0.145363	0.452846	0	1	1	16
GO:0006814 sodium ion transport	1	0.145363	0.794	0.062	Biological Process	GO:0006814	sodium ion transport	0.145363	0.452846	0	1	1	16
GO:0010558 negative regulation of macromolecule biosynthetic process	2	0.145847	1.587	0.029	Biological Process	GO:0010558	negative regulation of macromolecule biosynthetic process	0.145847	0.452846	0	2	2	69
GO:0015085 calcium ion transmembrane transporter activity	1	0.202334	0.709	0.043	Molecular Function	GO:0015085	calcium ion transmembrane transporter activity	0.202334	0.455252	0	1	1	23
GO:0016705 oxidoreductase activity, acting on paired donors, with incorporation or reduction of molecular oxygen	6	0.205231	4.255	0.015	Molecular Function	GO:0016705	oxidoreductase activity, acting on paired donors, with incorporation or reduction of molecular oxygen	0.205231	0.457823	0	6	6	405
GO:0016846 carbon-sulfur lyase activity	1	0.210143	0.709	0.042	Molecular Function	GO:0016846	carbon-sulfur lyase activity	0.210143	0.463087	0	1	1	24
GO:0005506 iron ion binding	6	0.211369	4.255	0.015	Molecular Function	GO:0005506	iron ion binding	0.211369	0.463087	1	5	6	409
GO:0048037 cofactor binding	6	0.212914	4.255	0.015	Molecular Function	GO:0048037	cofactor binding	0.212914	0.463087	0	6	6	410
GO:0043436 oxoacid metabolic process	10	0.150939	7.937	0.014	Biological Process	GO:0043436	oxoacid metabolic process	0.150939	0.46578	1	9	10	705
GO:1901701 cellular response to oxygen-containing compound	3	0.152329	2.381	0.022	Biological Process	GO:1901701	cellular response to oxygen-containing compound	0.152329	0.465993	0	3	3	138
GO:0006082 organic acid metabolic process	10	0.152861	7.937	0.014	Biological Process	GO:0006082	organic acid metabolic process	0.152861	0.465993	1	9	10	707
GO:0006721 terpenoid metabolic process	2	0.156029	1.587	0.028	Biological Process	GO:0006721	terpenoid metabolic process	0.156029	0.472787	0	2	2	72
GO:0031327 negative regulation of cellular biosynthetic process	2	0.159453	1.587	0.027	Biological Process	GO:0031327	negative regulation of cellular biosynthetic process	0.159453	0.48027	0	2	2	73
GO:0051172 negative regulation of nitrogen compound metabolic process	2	0.162892	1.587	0.027	Biological Process	GO:0051172	negative regulation of nitrogen compound metabolic process	0.162892	0.487705	0	2	2	74
GO:0020037 heme binding	6	0.228574	4.255	0.014	Molecular Function	GO:0020037	heme binding	0.228574	0.493041	0	6	6	420
GO:0009890 negative regulation of biosynthetic process	2	0.166343	1.587	0.027	Biological Process	GO:0009890	negative regulation of biosynthetic process	0.166343	0.495092	0	2	2	75
GO:0016042 lipid catabolic process	2	0.169808	1.587	0.026	Biological Process	GO:0016042	lipid catabolic process	0.169808	0.500601	0	2	2	76
GO:0006098 pentose-phosphate shunt	1	0.170184	0.794	0.053	Biological Process	GO:0006098	pentose-phosphate shunt	0.170184	0.500601	0	1	1	19
GO:0004970 ionotropic glutamate receptor activity	1	0.240624	0.709	0.036	Molecular Function	GO:0004970	ionotropic glutamate receptor activity	0.240624	0.503904	0	1	1	28
GO:0005230 extracellular ligand-gated ion channel activity	1	0.240624	0.709	0.036	Molecular Function	GO:0005230	extracellular ligand-gated ion channel activity	0.240624	0.503904	0	1	1	28
GO:0008066 glutamate receptor activity	1	0.240624	0.709	0.036	Molecular Function	GO:0008066	glutamate receptor activity	0.240624	0.503904	0	1	1	28
GO:0030246 carbohydrate binding	4	0.241334	2.837	0.016	Molecular Function	GO:0030246	carbohydrate binding	0.241334	0.503904	0	4	4	256
GO:0043167 ion binding	61	0.248785	43.262	0.011	Molecular Function	GO:0043167	ion binding	0.248785	0.5136	7	54	61	5790
GO:0015276 ligand-gated ion channel activity	1	0.255424	0.709	0.033	Molecular Function	GO:0015276	ligand-gated ion channel activity	0.255424	0.5136	0	1	1	30
GO:0016782 transferase activity, transferring sulfur-containing groups	1	0.255424	0.709	0.033	Molecular Function	GO:0016782	transferase activity, transferring sulfur-containing groups	0.255424	0.5136	1	0	1	30
GO:0022834 ligand-gated channel activity	1	0.255424	0.709	0.033	Molecular Function	GO:0022834	ligand-gated channel activity	0.255424	0.5136	0	1	1	30
GO:0016709 oxidoreductase activity, acting on paired donors, with incorporation or reduction of molecular oxygen, NAD(P)H as one donor, and incorporation of one atom of oxygen	2	0.255816	1.418	0.02	Molecular Function	GO:0016709	oxidoreductase activity, acting on paired donors, with incorporation or reduction of molecular oxygen, NAD(P)H as one donor, and incorporation of one atom of oxygen	0.255816	0.5136	0	2	2	100
GO:0004497 monooxygenase activity	5	0.259609	3.546	0.014	Molecular Function	GO:0004497	monooxygenase activity	0.259609	0.515556	0	5	5	351
GO:0008422 beta-glucosidase activity	1	0.262716	0.709	0.032	Molecular Function	GO:0008422	beta-glucosidase activity	0.262716	0.515556	0	1	1	31
GO:0016840 carbon-nitrogen lyase activity	1	0.262716	0.709	0.032	Molecular Function	GO:0016840	carbon-nitrogen lyase activity	0.262716	0.515556	0	1	1	31
GO:0046906 tetrapyrrole binding	6	0.269231	4.255	0.013	Molecular Function	GO:0046906	tetrapyrrole binding	0.269231	0.518042	0	6	6	445
GO:0003993 acid phosphatase activity	1	0.269937	0.709	0.031	Molecular Function	GO:0003993	acid phosphatase activity	0.269937	0.518042	0	1	1	32
GO:0016762 xyloglucan:xyloglucosyl transferase activity	1	0.269937	0.709	0.031	Molecular Function	GO:0016762	xyloglucan:xyloglucosyl transferase activity	0.269937	0.518042	0	1	1	32
GO:0006835 dicarboxylic acid transport	1	0.178298	0.794	0.05	Biological Process	GO:0006835	dicarboxylic acid transport	0.178298	0.519829	0	1	1	20
GO:0006650 glycerophospholipid metabolic process	2	0.180272	1.587	0.025	Biological Process	GO:0006650	glycerophospholipid metabolic process	0.180272	0.519829	0	2	2	79
GO:0019637 organophosphate metabolic process	6	0.180513	4.762	0.015	Biological Process	GO:0019637	organophosphate metabolic process	0.180513	0.519829	1	5	6	389
GO:0031324 negative regulation of cellular metabolic process	3	0.180855	2.381	0.02	Biological Process	GO:0031324	negative regulation of cellular metabolic process	0.180855	0.519829	0	3	3	150
GO:0003712 transcription cofactor activity	2	0.273944	1.418	0.019	Molecular Function	GO:0003712	transcription cofactor activity	0.273944	0.521893	0	2	2	105
GO:0051186 cofactor metabolic process	4	0.185603	3.175	0.017	Biological Process	GO:0051186	cofactor metabolic process	0.185603	0.527757	1	3	4	229
GO:0051235 maintenance of location	1	0.186334	0.794	0.048	Biological Process	GO:0051235	maintenance of location	0.186334	0.527757	1	0	1	21
GO:0044710 single-organism metabolic process	40	0.186761	31.746	0.011	Biological Process	GO:0044710	single-organism metabolic process	0.186761	0.527757	3	37	40	3591
GO:0006812 cation transport	6	0.189309	4.762	0.015	Biological Process	GO:0006812	cation transport	0.189309	0.529646	3	3	6	395
GO:0009267 cellular response to starvation	1	0.194291	0.794	0.045	Biological Process	GO:0009267	cellular response to starvation	0.194291	0.529646	0	1	1	22
GO:0016998 cell wall macromolecule catabolic process	1	0.194291	0.794	0.045	Biological Process	GO:0016998	cell wall macromolecule catabolic process	0.194291	0.529646	0	1	1	22
GO:0019395 fatty acid oxidation	1	0.194291	0.794	0.045	Biological Process	GO:0019395	fatty acid oxidation	0.194291	0.529646	0	1	1	22
GO:0035335 peptidyl-tyrosine dephosphorylation	1	0.194291	0.794	0.045	Biological Process	GO:0035335	peptidyl-tyrosine dephosphorylation	0.194291	0.529646	0	1	1	22
GO:0070588 calcium ion transmembrane transport	1	0.194291	0.794	0.045	Biological Process	GO:0070588	calcium ion transmembrane transport	0.194291	0.529646	0	1	1	22
GO:0019362 pyridine nucleotide metabolic process	2	0.201473	1.587	0.024	Biological Process	GO:0019362	pyridine nucleotide metabolic process	0.201473	0.529646	1	1	2	85
GO:0046496 nicotinamide nucleotide metabolic process	2	0.201473	1.587	0.024	Biological Process	GO:0046496	nicotinamide nucleotide metabolic process	0.201473	0.529646	1	1	2	85
GO:0006816 calcium ion transport	1	0.202171	0.794	0.043	Biological Process	GO:0006816	calcium ion transport	0.202171	0.529646	0	1	1	23
GO:0009081 branched-chain amino acid metabolic process	1	0.202171	0.794	0.043	Biological Process	GO:0009081	branched-chain amino acid metabolic process	0.202171	0.529646	0	1	1	23
GO:0015718 monocarboxylic acid transport	1	0.202171	0.794	0.043	Biological Process	GO:0015718	monocarboxylic acid transport	0.202171	0.529646	0	1	1	23
GO:0030245 cellulose catabolic process	1	0.202171	0.794	0.043	Biological Process	GO:0030245	cellulose catabolic process	0.202171	0.529646	0	1	1	23
GO:0034440 lipid oxidation	1	0.202171	0.794	0.043	Biological Process	GO:0034440	lipid oxidation	0.202171	0.529646	0	1	1	23
GO:0051156 glucose 6-phosphate metabolic process	1	0.202171	0.794	0.043	Biological Process	GO:0051156	glucose 6-phosphate metabolic process	0.202171	0.529646	0	1	1	23
GO:0015662 ATPase activity, coupled to transmembrane movement of ions, phosphorylative mechanism	1	0.28417	0.709	0.029	Molecular Function	GO:0015662	ATPase activity, coupled to transmembrane movement of ions, phosphorylative mechanism	0.28417	0.533585	0	1	1	34
GO:0016682 oxidoreductase activity, acting on diphenols and related substances as donors, oxygen as acceptor	1	0.28417	0.709	0.029	Molecular Function	GO:0016682	oxidoreductase activity, acting on diphenols and related substances as donors, oxygen as acceptor	0.28417	0.533585	0	1	1	34
GO:0044711 single-organism biosynthetic process	13	0.209739	10.317	0.013	Biological Process	GO:0044711	single-organism biosynthetic process	0.209739	0.536128	1	12	13	1035
GO:0042594 response to starvation	1	0.209975	0.794	0.042	Biological Process	GO:0042594	response to starvation	0.209975	0.536128	0	1	1	24
GO:0045088 regulation of innate immune response	1	0.209975	0.794	0.042	Biological Process	GO:0045088	regulation of innate immune response	0.209975	0.536128	0	1	1	24
GO:0050776 regulation of immune response	1	0.209975	0.794	0.042	Biological Process	GO:0050776	regulation of immune response	0.209975	0.536128	0	1	1	24
GO:0051275 beta-glucan catabolic process	1	0.209975	0.794	0.042	Biological Process	GO:0051275	beta-glucan catabolic process	0.209975	0.536128	0	1	1	24
GO:0008299 isoprenoid biosynthetic process	2	0.212183	1.587	0.023	Biological Process	GO:0008299	isoprenoid biosynthetic process	0.212183	0.539029	0	2	2	88
GO:0004715 non-membrane spanning protein tyrosine kinase activity	1	0.291183	0.709	0.029	Molecular Function	GO:0004715	non-membrane spanning protein tyrosine kinase activity	0.291183	0.542847	0	1	1	35
GO:0006739 NADP metabolic process	1	0.217703	0.794	0.04	Biological Process	GO:0006739	NADP metabolic process	0.217703	0.54764	0	1	1	25
GO:1901700 response to oxygen-containing compound	4	0.217749	3.175	0.016	Biological Process	GO:1901700	response to oxygen-containing compound	0.217749	0.54764	0	4	4	245
GO:0044036 cell wall macromolecule metabolic process	2	0.222947	1.587	0.022	Biological Process	GO:0044036	cell wall macromolecule metabolic process	0.222947	0.555656	0	2	2	91
GO:0002682 regulation of immune system process	1	0.225356	0.794	0.038	Biological Process	GO:0002682	regulation of immune system process	0.225356	0.555656	0	1	1	26
GO:0019682 glyceraldehyde-3-phosphate metabolic process	1	0.225356	0.794	0.038	Biological Process	GO:0019682	glyceraldehyde-3-phosphate metabolic process	0.225356	0.555656	0	1	1	26
GO:0031669 cellular response to nutrient levels	1	0.225356	0.794	0.038	Biological Process	GO:0031669	cellular response to nutrient levels	0.225356	0.555656	0	1	1	26
GO:0098655 cation transmembrane transport	4	0.228097	3.175	0.016	Biological Process	GO:0098655	cation transmembrane transport	0.228097	0.559673	1	3	4	250
GO:0046486 glycerolipid metabolic process	2	0.230147	1.587	0.022	Biological Process	GO:0046486	glycerolipid metabolic process	0.230147	0.561962	0	2	2	93
GO:0004620 phospholipase activity	1	0.305004	0.709	0.027	Molecular Function	GO:0004620	phospholipase activity	0.305004	0.564581	0	1	1	37
GO:0072524 pyridine-containing compound metabolic process	2	0.233754	1.587	0.021	Biological Process	GO:0072524	pyridine-containing compound metabolic process	0.233754	0.56801	1	1	2	94
GO:0000989 transcription factor activity, transcription factor binding	2	0.310111	1.418	0.017	Molecular Function	GO:0000989	transcription factor activity, transcription factor binding	0.310111	0.569992	0	2	2	115
GO:0048583 regulation of response to stimulus	3	0.236327	2.381	0.017	Biological Process	GO:0048583	regulation of response to stimulus	0.236327	0.571502	0	3	3	172
GO:0007215 glutamate receptor signaling pathway	1	0.240439	0.794	0.036	Biological Process	GO:0007215	glutamate receptor signaling pathway	0.240439	0.575909	0	1	1	28
GO:0035235 ionotropic glutamate receptor signaling pathway	1	0.240439	0.794	0.036	Biological Process	GO:0035235	ionotropic glutamate receptor signaling pathway	0.240439	0.575909	0	1	1	28
GO:0010181 FMN binding	1	0.318557	0.709	0.026	Molecular Function	GO:0010181	FMN binding	0.318557	0.577385	0	1	1	39
GO:0046915 transition metal ion transmembrane transporter activity	1	0.318557	0.709	0.026	Molecular Function	GO:0046915	transition metal ion transmembrane transporter activity	0.318557	0.577385	1	0	1	39
GO:0006733 oxidoreduction coenzyme metabolic process	2	0.244592	1.587	0.021	Biological Process	GO:0006733	oxidoreduction coenzyme metabolic process	0.244592	0.58033	1	1	2	97
GO:0046700 heterocycle catabolic process	2	0.244592	1.587	0.021	Biological Process	GO:0046700	heterocycle catabolic process	0.244592	0.58033	0	2	2	97
GO:0010605 negative regulation of macromolecule metabolic process	3	0.249349	2.381	0.017	Biological Process	GO:0010605	negative regulation of macromolecule metabolic process	0.249349	0.588838	0	3	3	177
GO:0044270 cellular nitrogen compound catabolic process	2	0.25183	1.587	0.02	Biological Process	GO:0044270	cellular nitrogen compound catabolic process	0.25183	0.588906	0	2	2	99
GO:0010038 response to metal ion	1	0.255232	0.794	0.033	Biological Process	GO:0010038	response to metal ion	0.255232	0.588906	1	0	1	30
GO:0031667 response to nutrient levels	1	0.255232	0.794	0.033	Biological Process	GO:0031667	response to nutrient levels	0.255232	0.588906	0	1	1	30
GO:0031668 cellular response to extracellular stimulus	1	0.255232	0.794	0.033	Biological Process	GO:0031668	cellular response to extracellular stimulus	0.255232	0.588906	0	1	1	30
GO:0071496 cellular response to external stimulus	1	0.255232	0.794	0.033	Biological Process	GO:0071496	cellular response to external stimulus	0.255232	0.588906	0	1	1	30
GO:0000988 transcription factor activity, protein binding	2	0.331653	1.418	0.017	Molecular Function	GO:0000988	transcription factor activity, protein binding	0.331653	0.5892	0	2	2	121
GO:0004568 chitinase activity	1	0.331848	0.709	0.024	Molecular Function	GO:0004568	chitinase activity	0.331848	0.5892	0	1	1	41
GO:0015926 glucosidase activity	1	0.331848	0.709	0.024	Molecular Function	GO:0015926	glucosidase activity	0.331848	0.5892	0	1	1	41
GO:0016679 oxidoreductase activity, acting on diphenols and related substances as donors	1	0.338397	0.709	0.024	Molecular Function	GO:0016679	oxidoreductase activity, acting on diphenols and related substances as donors	0.338397	0.596768	0	1	1	42
GO:0008324 cation transmembrane transporter activity	4	0.350605	2.837	0.013	Molecular Function	GO:0008324	cation transmembrane transporter activity	0.350605	0.60722	1	3	4	306
GO:0004222 metalloendopeptidase activity	1	0.351304	0.709	0.023	Molecular Function	GO:0004222	metalloendopeptidase activity	0.351304	0.60722	0	1	1	44
GO:0016597 amino acid binding	1	0.351304	0.709	0.023	Molecular Function	GO:0016597	amino acid binding	0.351304	0.60722	0	1	1	44
GO:0016311 dephosphorylation	4	0.266298	3.175	0.015	Biological Process	GO:0016311	dephosphorylation	0.266298	0.610849	0	4	4	268
GO:0009966 regulation of signal transduction	2	0.269945	1.587	0.019	Biological Process	GO:0009966	regulation of signal transduction	0.269945	0.610849	0	2	2	104
GO:0009755 hormone-mediated signaling pathway	3	0.270401	2.381	0.016	Biological Process	GO:0009755	hormone-mediated signaling pathway	0.270401	0.610849	0	3	3	185
GO:0050790 regulation of catalytic activity	5	0.271821	3.968	0.014	Biological Process	GO:0050790	regulation of catalytic activity	0.271821	0.610849	0	5	5	358
GO:0010646 regulation of cell communication	2	0.273569	1.587	0.019	Biological Process	GO:0010646	regulation of cell communication	0.273569	0.610849	0	2	2	105
GO:0023051 regulation of signaling	2	0.273569	1.587	0.019	Biological Process	GO:0023051	regulation of signaling	0.273569	0.610849	0	2	2	105
GO:0070887 cellular response to chemical stimulus	4	0.274952	3.175	0.015	Biological Process	GO:0070887	cellular response to chemical stimulus	0.274952	0.610849	1	3	4	272
GO:0032870 cellular response to hormone stimulus	3	0.275697	2.381	0.016	Biological Process	GO:0032870	cellular response to hormone stimulus	0.275697	0.610849	0	3	3	187
GO:0071495 cellular response to endogenous stimulus	3	0.275697	2.381	0.016	Biological Process	GO:0071495	cellular response to endogenous stimulus	0.275697	0.610849	0	3	3	187
GO:0044247 cellular polysaccharide catabolic process	1	0.276886	0.794	0.03	Biological Process	GO:0044247	cellular polysaccharide catabolic process	0.276886	0.610849	0	1	1	33
GO:0065009 regulation of molecular function	5	0.283096	3.968	0.014	Biological Process	GO:0065009	regulation of molecular function	0.283096	0.615664	0	5	5	364
GO:0009247 glycolipid biosynthetic process	1	0.283964	0.794	0.029	Biological Process	GO:0009247	glycolipid biosynthetic process	0.283964	0.615664	0	1	1	34
GO:0009251 glucan catabolic process	1	0.283964	0.794	0.029	Biological Process	GO:0009251	glucan catabolic process	0.283964	0.615664	0	1	1	34
GO:0009991 response to extracellular stimulus	1	0.283964	0.794	0.029	Biological Process	GO:0009991	response to extracellular stimulus	0.283964	0.615664	0	1	1	34
GO:0048523 negative regulation of cellular process	3	0.286322	2.381	0.016	Biological Process	GO:0048523	negative regulation of cellular process	0.286322	0.616994	0	3	3	191
GO:0044238 primary metabolic process	75	0.287031	59.524	0.01	Biological Process	GO:0044238	primary metabolic process	0.287031	0.616994	4	71	75	7310
GO:0010411 xyloglucan metabolic process	1	0.290974	0.794	0.029	Biological Process	GO:0010411	xyloglucan metabolic process	0.290974	0.622807	0	1	1	35
GO:0004721 phosphoprotein phosphatase activity	2	0.374124	1.418	0.015	Molecular Function	GO:0004721	phosphoprotein phosphatase activity	0.374124	0.629699	0	2	2	133
GO:0004866 endopeptidase inhibitor activity	1	0.376372	0.709	0.021	Molecular Function	GO:0004866	endopeptidase inhibitor activity	0.376372	0.629699	0	1	1	48
GO:0030414 peptidase inhibitor activity	1	0.376372	0.709	0.021	Molecular Function	GO:0030414	peptidase inhibitor activity	0.376372	0.629699	0	1	1	48
GO:0061134 peptidase regulator activity	1	0.376372	0.709	0.021	Molecular Function	GO:0061134	peptidase regulator activity	0.376372	0.629699	0	1	1	48
GO:0061135 endopeptidase regulator activity	1	0.376372	0.709	0.021	Molecular Function	GO:0061135	endopeptidase regulator activity	0.376372	0.629699	0	1	1	48
GO:0042364 water-soluble vitamin biosynthetic process	1	0.297915	0.794	0.028	Biological Process	GO:0042364	water-soluble vitamin biosynthetic process	0.297915	0.634963	1	0	1	36
GO:0004842 ubiquitin-protein transferase activity	3	0.382984	2.128	0.013	Molecular Function	GO:0004842	ubiquitin-protein transferase activity	0.382984	0.63668	0	3	3	227
GO:0006767 water-soluble vitamin metabolic process	1	0.304789	0.794	0.027	Biological Process	GO:0006767	water-soluble vitamin metabolic process	0.304789	0.644156	1	0	1	37
GO:0016125 sterol metabolic process	1	0.304789	0.794	0.027	Biological Process	GO:0016125	sterol metabolic process	0.304789	0.644156	0	1	1	37
GO:0044550 secondary metabolite biosynthetic process	2	0.306116	1.587	0.018	Biological Process	GO:0044550	secondary metabolite biosynthetic process	0.306116	0.644253	0	2	2	114
GO:0006950 response to stress	13	0.309268	10.317	0.012	Biological Process	GO:0006950	response to stress	0.309268	0.647657	2	11	13	1130
GO:0044281 small molecule metabolic process	13	0.310386	10.317	0.011	Biological Process	GO:0044281	small molecule metabolic process	0.310386	0.647657	2	11	13	1131
GO:0009553 embryo sac development	1	0.311597	0.794	0.026	Biological Process	GO:0009553	embryo sac development	0.311597	0.647657	0	1	1	38
GO:0019787 ubiquitin-like protein transferase activity	3	0.393568	2.128	0.013	Molecular Function	GO:0019787	ubiquitin-like protein transferase activity	0.393568	0.650134	0	3	3	231
GO:0006026 aminoglycan catabolic process	1	0.325013	0.794	0.025	Biological Process	GO:0006026	aminoglycan catabolic process	0.325013	0.653927	0	1	1	40
GO:0006030 chitin metabolic process	1	0.325013	0.794	0.025	Biological Process	GO:0006030	chitin metabolic process	0.325013	0.653927	0	1	1	40
GO:0006032 chitin catabolic process	1	0.325013	0.794	0.025	Biological Process	GO:0006032	chitin catabolic process	0.325013	0.653927	0	1	1	40
GO:0009110 vitamin biosynthetic process	1	0.325013	0.794	0.025	Biological Process	GO:0009110	vitamin biosynthetic process	0.325013	0.653927	1	0	1	40
GO:0046348 amino sugar catabolic process	1	0.325013	0.794	0.025	Biological Process	GO:0046348	amino sugar catabolic process	0.325013	0.653927	0	1	1	40
GO:0046467 membrane lipid biosynthetic process	1	0.325013	0.794	0.025	Biological Process	GO:0046467	membrane lipid biosynthetic process	0.325013	0.653927	0	1	1	40
GO:1901071 glucosamine-containing compound metabolic process	1	0.325013	0.794	0.025	Biological Process	GO:1901071	glucosamine-containing compound metabolic process	0.325013	0.653927	0	1	1	40
GO:1901072 glucosamine-containing compound catabolic process	1	0.325013	0.794	0.025	Biological Process	GO:1901072	glucosamine-containing compound catabolic process	0.325013	0.653927	0	1	1	40
GO:0019439 aromatic compound catabolic process	2	0.327677	1.587	0.017	Biological Process	GO:0019439	aromatic compound catabolic process	0.327677	0.65666	0	2	2	120
GO:0072509 divalent inorganic cation transmembrane transporter activity	1	0.400478	0.709	0.019	Molecular Function	GO:0072509	divalent inorganic cation transmembrane transporter activity	0.400478	0.657389	0	1	1	52
GO:0006664 glycolipid metabolic process	1	0.331624	0.794	0.024	Biological Process	GO:0006664	glycolipid metabolic process	0.331624	0.659316	0	1	1	41
GO:0006766 vitamin metabolic process	1	0.331624	0.794	0.024	Biological Process	GO:0006766	vitamin metabolic process	0.331624	0.659316	1	0	1	41
GO:0006796 phosphate-containing compound metabolic process	23	0.335291	18.254	0.011	Biological Process	GO:0006796	phosphate-containing compound metabolic process	0.335291	0.663982	1	22	23	2133
GO:1903509 liposaccharide metabolic process	1	0.338171	0.794	0.024	Biological Process	GO:1903509	liposaccharide metabolic process	0.338171	0.667059	0	1	1	42
GO:0071704 organic substance metabolic process	78	0.341102	61.905	0.01	Biological Process	GO:0071704	organic substance metabolic process	0.341102	0.670211	5	73	78	7705
GO:0006793 phosphorus metabolic process	23	0.343144	18.254	0.011	Biological Process	GO:0006793	phosphorus metabolic process	0.343144	0.671601	1	22	23	2142
GO:0004888 transmembrane signaling receptor activity	1	0.412182	0.709	0.019	Molecular Function	GO:0004888	transmembrane signaling receptor activity	0.412182	0.672372	0	1	1	54
GO:1901361 organic cyclic compound catabolic process	2	0.345512	1.587	0.016	Biological Process	GO:1901361	organic cyclic compound catabolic process	0.345512	0.673614	0	2	2	125
GO:0099600 transmembrane receptor activity	1	0.423659	0.709	0.018	Molecular Function	GO:0099600	transmembrane receptor activity	0.423659	0.686801	0	1	1	56
GO:0042626 ATPase activity, coupled to transmembrane movement of substances	2	0.432317	1.418	0.013	Molecular Function	GO:0042626	ATPase activity, coupled to transmembrane movement of substances	0.432317	0.69651	1	1	2	150
GO:0015171 amino acid transmembrane transporter activity	1	0.440458	0.709	0.017	Molecular Function	GO:0015171	amino acid transmembrane transporter activity	0.440458	0.69963	0	1	1	59
GO:0051287 NAD binding	1	0.440458	0.709	0.017	Molecular Function	GO:0051287	NAD binding	0.440458	0.69963	0	1	1	59
GO:0016820 hydrolase activity, acting on acid anhydrides, catalyzing transmembrane movement of substances	2	0.442295	1.418	0.013	Molecular Function	GO:0016820	hydrolase activity, acting on acid anhydrides, catalyzing transmembrane movement of substances	0.442295	0.69963	1	1	2	153
GO:0006022 aminoglycan metabolic process	1	0.363727	0.794	0.022	Biological Process	GO:0006022	aminoglycan metabolic process	0.363727	0.700727	0	1	1	46
GO:0044275 cellular carbohydrate catabolic process	1	0.363727	0.794	0.022	Biological Process	GO:0044275	cellular carbohydrate catabolic process	0.363727	0.700727	0	1	1	46
GO:0072528 pyrimidine-containing compound biosynthetic process	1	0.363727	0.794	0.022	Biological Process	GO:0072528	pyrimidine-containing compound biosynthetic process	0.363727	0.700727	1	0	1	46
GO:0071310 cellular response to organic substance	3	0.369153	2.381	0.014	Biological Process	GO:0071310	cellular response to organic substance	0.369153	0.700727	0	3	3	222
GO:0034220 ion transmembrane transport	5	0.369784	3.968	0.012	Biological Process	GO:0034220	ion transmembrane transport	0.369784	0.700727	1	4	5	409
GO:0006839 mitochondrial transport	1	0.369962	0.794	0.021	Biological Process	GO:0006839	mitochondrial transport	0.369962	0.700727	0	1	1	47
GO:0016567 protein ubiquitination	3	0.374474	2.381	0.013	Biological Process	GO:0016567	protein ubiquitination	0.374474	0.700727	0	3	3	224
GO:0098662 inorganic cation transmembrane transport	3	0.374474	2.381	0.013	Biological Process	GO:0098662	inorganic cation transmembrane transport	0.374474	0.700727	1	2	3	224
GO:0010466 negative regulation of peptidase activity	1	0.376136	0.794	0.021	Biological Process	GO:0010466	negative regulation of peptidase activity	0.376136	0.700727	0	1	1	48
GO:0010951 negative regulation of endopeptidase activity	1	0.376136	0.794	0.021	Biological Process	GO:0010951	negative regulation of endopeptidase activity	0.376136	0.700727	0	1	1	48
GO:0052547 regulation of peptidase activity	1	0.376136	0.794	0.021	Biological Process	GO:0052547	regulation of peptidase activity	0.376136	0.700727	0	1	1	48
GO:0052548 regulation of endopeptidase activity	1	0.376136	0.794	0.021	Biological Process	GO:0052548	regulation of endopeptidase activity	0.376136	0.700727	0	1	1	48
GO:0022890 inorganic cation transmembrane transporter activity	3	0.448253	2.128	0.012	Molecular Function	GO:0022890	inorganic cation transmembrane transporter activity	0.448253	0.704784	1	2	3	252
GO:0043492 ATPase activity, coupled to movement of substances	2	0.455449	1.418	0.013	Molecular Function	GO:0043492	ATPase activity, coupled to movement of substances	0.455449	0.709627	1	1	2	157
GO:0016298 lipase activity	1	0.456771	0.709	0.016	Molecular Function	GO:0016298	lipase activity	0.456771	0.709627	0	1	1	62
GO:0006952 defense response	6	0.383798	4.762	0.012	Biological Process	GO:0006952	defense response	0.383798	0.709816	0	6	6	512
GO:0006096 glycolytic process	1	0.388304	0.794	0.02	Biological Process	GO:0006096	glycolytic process	0.388304	0.709816	1	0	1	50
GO:0006757 ATP generation from ADP	1	0.388304	0.794	0.02	Biological Process	GO:0006757	ATP generation from ADP	0.388304	0.709816	1	0	1	50
GO:0006887 exocytosis	1	0.388304	0.794	0.02	Biological Process	GO:0006887	exocytosis	0.388304	0.709816	0	1	1	50
GO:0046031 ADP metabolic process	1	0.388304	0.794	0.02	Biological Process	GO:0046031	ADP metabolic process	0.388304	0.709816	1	0	1	50
GO:0006040 amino sugar metabolic process	1	0.3943	0.794	0.02	Biological Process	GO:0006040	amino sugar metabolic process	0.3943	0.709816	0	1	1	51
GO:0007166 cell surface receptor signaling pathway	1	0.3943	0.794	0.02	Biological Process	GO:0007166	cell surface receptor signaling pathway	0.3943	0.709816	0	1	1	51
GO:0016114 terpenoid biosynthetic process	1	0.3943	0.794	0.02	Biological Process	GO:0016114	terpenoid biosynthetic process	0.3943	0.709816	0	1	1	51
GO:0042742 defense response to bacterium	1	0.3943	0.794	0.02	Biological Process	GO:0042742	defense response to bacterium	0.3943	0.709816	0	1	1	51
GO:0009057 macromolecule catabolic process	6	0.39961	4.762	0.012	Biological Process	GO:0009057	macromolecule catabolic process	0.39961	0.709816	1	5	6	521
GO:0006643 membrane lipid metabolic process	1	0.406117	0.794	0.019	Biological Process	GO:0006643	membrane lipid metabolic process	0.406117	0.709816	0	1	1	53
GO:0009135 purine nucleoside diphosphate metabolic process	1	0.406117	0.794	0.019	Biological Process	GO:0009135	purine nucleoside diphosphate metabolic process	0.406117	0.709816	1	0	1	53
GO:0009179 purine ribonucleoside diphosphate metabolic process	1	0.406117	0.794	0.019	Biological Process	GO:0009179	purine ribonucleoside diphosphate metabolic process	0.406117	0.709816	1	0	1	53
GO:0009185 ribonucleoside diphosphate metabolic process	1	0.406117	0.794	0.019	Biological Process	GO:0009185	ribonucleoside diphosphate metabolic process	0.406117	0.709816	1	0	1	53
GO:0051346 negative regulation of hydrolase activity	1	0.406117	0.794	0.019	Biological Process	GO:0051346	negative regulation of hydrolase activity	0.406117	0.709816	0	1	1	53
GO:0070838 divalent metal ion transport	1	0.406117	0.794	0.019	Biological Process	GO:0070838	divalent metal ion transport	0.406117	0.709816	0	1	1	53
GO:0072511 divalent inorganic cation transport	1	0.406117	0.794	0.019	Biological Process	GO:0072511	divalent inorganic cation transport	0.406117	0.709816	0	1	1	53
GO:1901135 carbohydrate derivative metabolic process	5	0.406773	3.968	0.012	Biological Process	GO:1901135	carbohydrate derivative metabolic process	0.406773	0.709816	1	4	5	428
GO:0044248 cellular catabolic process	7	0.40893	5.556	0.011	Biological Process	GO:0044248	cellular catabolic process	0.40893	0.709816	0	7	7	624
GO:0006081 cellular aldehyde metabolic process	1	0.411939	0.794	0.019	Biological Process	GO:0006081	cellular aldehyde metabolic process	0.411939	0.709816	0	1	1	54
GO:0098660 inorganic ion transmembrane transport	3	0.41406	2.381	0.013	Biological Process	GO:0098660	inorganic ion transmembrane transport	0.41406	0.709816	1	2	3	239
GO:0006073 cellular glucan metabolic process	2	0.415078	1.587	0.014	Biological Process	GO:0006073	cellular glucan metabolic process	0.415078	0.709816	0	2	2	145
GO:0032446 protein modification by small protein conjugation	3	0.416674	2.381	0.013	Biological Process	GO:0032446	protein modification by small protein conjugation	0.416674	0.709816	0	3	3	240
GO:0008202 steroid metabolic process	1	0.417705	0.794	0.018	Biological Process	GO:0008202	steroid metabolic process	0.417705	0.709816	0	1	1	55
GO:0032940 secretion by cell	1	0.417705	0.794	0.018	Biological Process	GO:0032940	secretion by cell	0.417705	0.709816	0	1	1	55
GO:0072527 pyrimidine-containing compound metabolic process	1	0.417705	0.794	0.018	Biological Process	GO:0072527	pyrimidine-containing compound metabolic process	0.417705	0.709816	1	0	1	55
GO:0044700 single organism signaling	8	0.422348	6.349	0.011	Biological Process	GO:0044700	single organism signaling	0.422348	0.713034	1	7	8	731
GO:0045861 negative regulation of proteolysis	1	0.423414	0.794	0.018	Biological Process	GO:0045861	negative regulation of proteolysis	0.423414	0.713034	0	1	1	56
GO:0023052 signaling	8	0.423851	6.349	0.011	Biological Process	GO:0023052	signaling	0.423851	0.713034	1	7	8	732
GO:0008237 metallopeptidase activity	1	0.462103	0.709	0.016	Molecular Function	GO:0008237	metallopeptidase activity	0.462103	0.713663	0	1	1	63
GO:0065008 regulation of biological quality	5	0.42616	3.968	0.011	Biological Process	GO:0065008	regulation of biological quality	0.42616	0.714528	3	2	5	438
GO:0044042 glucan metabolic process	2	0.428568	1.587	0.013	Biological Process	GO:0044042	glucan metabolic process	0.428568	0.714641	0	2	2	149
GO:0045087 innate immune response	1	0.429069	0.794	0.018	Biological Process	GO:0045087	innate immune response	0.429069	0.714641	0	1	1	57
GO:0006165 nucleoside diphosphate phosphorylation	1	0.434668	0.794	0.017	Biological Process	GO:0006165	nucleoside diphosphate phosphorylation	0.434668	0.715465	1	0	1	58
GO:0006955 immune response	1	0.434668	0.794	0.017	Biological Process	GO:0006955	immune response	0.434668	0.715465	0	1	1	58
GO:0046903 secretion	1	0.434668	0.794	0.017	Biological Process	GO:0046903	secretion	0.434668	0.715465	0	1	1	58
GO:0008652 cellular amino acid biosynthetic process	2	0.435253	1.587	0.013	Biological Process	GO:0008652	cellular amino acid biosynthetic process	0.435253	0.715465	0	2	2	151
GO:0015399 primary active transmembrane transporter activity	2	0.471641	1.418	0.012	Molecular Function	GO:0015399	primary active transmembrane transporter activity	0.471641	0.717162	1	1	2	162
GO:0015405 P-P-bond-hydrolysis-driven transmembrane transporter activity	2	0.471641	1.418	0.012	Molecular Function	GO:0015405	P-P-bond-hydrolysis-driven transmembrane transporter activity	0.471641	0.717162	1	1	2	162
GO:0022836 gated channel activity	1	0.472612	0.709	0.015	Molecular Function	GO:0022836	gated channel activity	0.472612	0.717162	0	1	1	65
GO:0004722 protein serine/threonine phosphatase activity	1	0.47779	0.709	0.015	Molecular Function	GO:0004722	protein serine/threonine phosphatase activity	0.47779	0.720828	0	1	1	66
GO:0003333 amino acid transmembrane transport	1	0.440212	0.794	0.017	Biological Process	GO:0003333	amino acid transmembrane transport	0.440212	0.72126	0	1	1	59
GO:0009617 response to bacterium	1	0.445703	0.794	0.017	Biological Process	GO:0009617	response to bacterium	0.445703	0.727885	0	1	1	60
GO:0007154 cell communication	9	0.449268	7.143	0.011	Biological Process	GO:0007154	cell communication	0.449268	0.731333	1	8	9	849
GO:0010410 hemicellulose metabolic process	1	0.45114	0.794	0.016	Biological Process	GO:0010410	hemicellulose metabolic process	0.45114	0.732011	0	1	1	61
GO:0006811 ion transport	7	0.454003	5.556	0.011	Biological Process	GO:0006811	ion transport	0.454003	0.734288	3	4	7	652
GO:0030258 lipid modification	1	0.456525	0.794	0.016	Biological Process	GO:0030258	lipid modification	0.456525	0.736	0	1	1	62
GO:0019829 cation-transporting ATPase activity	1	0.493022	0.709	0.014	Molecular Function	GO:0019829	cation-transporting ATPase activity	0.493022	0.738512	0	1	1	69
[truncated: 341 more rows]

## Sheet: CK-0d vs. CK-7d
id	num	pvalue	per	ratio	class	ID	Descrption	Pvalue	Qvalue	Up	Down	fg_num	bg_num
[truncated: 1,338 more rows]

[truncated: 1 more sheets: CK-0d vs. CK-14d]
