# Supplementary material for: A Transcriptome Analysis of Poncirus trifoliata, an Aurantioideae Species Tolerant to Asian Citrus Psyllid, Has Identified Potential Genes and Events Associated with Psyllid Resistance
Source: Insects. 2024 Aug 2;15(8):589. doi: 10.3390/insects15080589 (PMC11354599; doi:10.3390/insects15080589)
Supplement: Supplementary file 1 [file insects-15-00589-s001.zip › Table S3.xlsx]

## Sheet: CK-7d vs. S-7d
Table S3. KEGG enrichment analysis of differential expressed genes in this study
id	num	pvalue	per	ratio	class	ID	Descrption	Pvalue	Qvalue	Up	Down	fg_num	bg_num
Metabolic pathways	140	2.33e-07	64.516	0.062	Metabolism	ko01100	Metabolic pathways	2.33e-07	2.33e-05	22	118	140	2275
Biosynthesis of secondary metabolites	81	6.5e-05	37.327	0.066	Metabolism	ko01110	Biosynthesis of secondary metabolites	6.5e-05	0.00325	10	71	81	1223
Phenylpropanoid biosynthesis	21	0.000508323	9.677	0.1	Metabolism	ko00940	Phenylpropanoid biosynthesis	0.000508323	0.0169	4	17	21	211
Sesquiterpenoid and triterpenoid biosynthesis	6	0.000704158	2.765	0.24	Metabolism	ko00909	Sesquiterpenoid and triterpenoid biosynthesis	0.000704158	0.0176	3	3	6	25
Pentose and glucuronate interconversions	13	0.00109619	5.991	0.12	Metabolism	ko00040	Pentose and glucuronate interconversions	0.00109619	0.0219	0	13	13	108
Fatty acid metabolism	9	0.00368494	4.147	0.13	Metabolism	ko01212	Fatty acid metabolism	0.00368494	0.0554	0	9	9	69
Ether lipid metabolism	5	0.00387592	2.304	0.208	Metabolism	ko00565	Ether lipid metabolism	0.00387592	0.0554	0	5	5	24
Phenylalanine metabolism	6	0.00509946	2.765	0.167	Metabolism	ko00360	Phenylalanine metabolism	0.00509946	0.0637	0	6	6	36
Taurine and hypotaurine metabolism	3	0.00634721	1.382	0.333	Metabolism	ko00430	Taurine and hypotaurine metabolism	0.00634721	0.0705	1	2	3	9
Other glycan degradation	4	0.0113259	1.843	0.2	Metabolism	ko00511	Other glycan degradation	0.0113259	0.109	0	4	4	20
ABC transporters	5	0.0119686	2.304	0.161	Environmental Information Processing	ko02010	ABC transporters	0.0119686	0.109	2	3	5	31
Fatty acid biosynthesis	6	0.0151953	2.765	0.133	Metabolism	ko00061	Fatty acid biosynthesis	0.0151953	0.127	0	6	6	45
Glycosaminoglycan degradation	3	0.0232511	1.382	0.214	Metabolism	ko00531	Glycosaminoglycan degradation	0.0232511	0.179	1	2	3	14
Amino sugar and nucleotide sugar metabolism	11	0.0316867	5.069	0.085	Metabolism	ko00520	Amino sugar and nucleotide sugar metabolism	0.0316867	0.226	1	10	11	129
Linoleic acid metabolism	3	0.0393096	1.382	0.176	Metabolism	ko00591	Linoleic acid metabolism	0.0393096	0.262	0	3	3	17
Anthocyanin biosynthesis	1	0.0454546	0.461	1	Metabolism	ko00942	Anthocyanin biosynthesis	0.0454546	0.284	0	1	1	1
Biotin metabolism	3	0.0524316	1.382	0.158	Metabolism	ko00780	Biotin metabolism	0.0524316	0.308	0	3	3	19
Glutathione metabolism	9	0.0585089	4.147	0.083	Metabolism	ko00480	Glutathione metabolism	0.0585089	0.319	7	2	9	109
Sphingolipid metabolism	4	0.06058	1.843	0.121	Metabolism	ko00600	Sphingolipid metabolism	0.06058	0.319	0	4	4	33
Ascorbate and aldarate metabolism	4	0.0851402	1.843	0.108	Metabolism	ko00053	Ascorbate and aldarate metabolism	0.0851402	0.426	0	4	4	37
Cyanoamino acid metabolism	5	0.0969523	2.304	0.093	Metabolism	ko00460	Cyanoamino acid metabolism	0.0969523	0.462	0	5	5	54
Porphyrin and chlorophyll metabolism	4	0.106274	1.843	0.1	Metabolism	ko00860	Porphyrin and chlorophyll metabolism	0.106274	0.475	0	4	4	40
Biosynthesis of unsaturated fatty acids	3	0.111918	1.382	0.115	Metabolism	ko01040	Biosynthesis of unsaturated fatty acids	0.111918	0.475	0	3	3	26
Galactose metabolism	5	0.12856	2.304	0.085	Metabolism	ko00052	Galactose metabolism	0.12856	0.475	2	3	5	59
Acridone alkaloid biosynthesis	1	0.130285	0.461	0.333	Metabolism	ko01058	Acridone alkaloid biosynthesis	0.130285	0.475	1	0	1	3
Arachidonic acid metabolism	2	0.130833	0.922	0.143	Metabolism	ko00590	Arachidonic acid metabolism	0.130833	0.475	0	2	2	14
Glycine, serine and threonine metabolism	5	0.142374	2.304	0.082	Metabolism	ko00260	Glycine, serine and threonine metabolism	0.142374	0.475	0	5	5	61
Photosynthesis - antenna proteins	2	0.146637	0.922	0.133	Metabolism	ko00196	Photosynthesis - antenna proteins	0.146637	0.475	0	2	2	15
Selenocompound metabolism	2	0.146637	0.922	0.133	Metabolism	ko00450	Selenocompound metabolism	0.146637	0.475	1	1	2	15
Vitamin B6 metabolism	2	0.146637	0.922	0.133	Metabolism	ko00750	Vitamin B6 metabolism	0.146637	0.475	0	2	2	15
Starch and sucrose metabolism	9	0.149697	4.147	0.068	Metabolism	ko00500	Starch and sucrose metabolism	0.149697	0.475	1	8	9	133
Isoquinoline alkaloid biosynthesis	3	0.153652	1.382	0.1	Metabolism	ko00950	Isoquinoline alkaloid biosynthesis	0.153652	0.475	1	2	3	30
Endocytosis	10	0.156677	4.608	0.065	Cellular Processes	ko04144	Endocytosis	0.156677	0.475	1	9	10	153
Butanoate metabolism	2	0.17927	0.922	0.118	Metabolism	ko00650	Butanoate metabolism	0.17927	0.519	0	2	2	17
Phenylalanine, tyrosine and tryptophan biosynthesis	4	0.181535	1.843	0.082	Metabolism	ko00400	Phenylalanine, tyrosine and tryptophan biosynthesis	0.181535	0.519	0	4	4	49
Glycosphingolipid biosynthesis - globo and isoglobo series	2	0.195974	0.922	0.111	Metabolism	ko00603	Glycosphingolipid biosynthesis - globo and isoglobo series	0.195974	0.544	0	2	2	18
Glycosphingolipid biosynthesis - ganglio series	1	0.243664	0.461	0.167	Metabolism	ko00604	Glycosphingolipid biosynthesis - ganglio series	0.243664	0.639	0	1	1	6
Glycerophospholipid metabolism	5	0.245275	2.304	0.068	Metabolism	ko00564	Glycerophospholipid metabolism	0.245275	0.639	0	5	5	74
alpha-Linolenic acid metabolism	4	0.24918	1.843	0.071	Metabolism	ko00592	alpha-Linolenic acid metabolism	0.24918	0.639	0	4	4	56
Tropane, piperidine and pyridine alkaloid biosynthesis	3	0.260298	1.382	0.077	Metabolism	ko00960	Tropane, piperidine and pyridine alkaloid biosynthesis	0.260298	0.651	0	3	3	39
C5-Branched dibasic acid metabolism	1	0.278086	0.461	0.143	Metabolism	ko00660	C5-Branched dibasic acid metabolism	0.278086	0.678	0	1	1	7
Cysteine and methionine metabolism	6	0.302046	2.765	0.06	Metabolism	ko00270	Cysteine and methionine metabolism	0.302046	0.706	1	5	6	100
Phagosome	5	0.307172	2.304	0.062	Cellular Processes	ko04145	Phagosome	0.307172	0.706	0	5	5	81
Carotenoid biosynthesis	3	0.310567	1.382	0.07	Metabolism	ko00906	Carotenoid biosynthesis	0.310567	0.706	0	3	3	43
beta-Alanine metabolism	3	0.348504	1.382	0.065	Metabolism	ko00410	beta-Alanine metabolism	0.348504	0.774	0	3	3	46
Fatty acid elongation	2	0.382494	0.922	0.069	Metabolism	ko00062	Fatty acid elongation	0.382494	0.832	0	2	2	29
Cutin, suberine and wax biosynthesis	2	0.39884	0.922	0.067	Metabolism	ko00073	Cutin, suberine and wax biosynthesis	0.39884	0.849	0	2	2	30
Nitrogen metabolism	2	0.414983	0.922	0.065	Metabolism	ko00910	Nitrogen metabolism	0.414983	0.864	0	2	2	31
Tyrosine metabolism	3	0.423437	1.382	0.058	Metabolism	ko00350	Tyrosine metabolism	0.423437	0.864	1	2	3	52
Terpenoid backbone biosynthesis	4	0.446338	1.843	0.053	Metabolism	ko00900	Terpenoid backbone biosynthesis	0.446338	0.891	0	4	4	75
Riboflavin metabolism	1	0.45422	0.461	0.077	Metabolism	ko00740	Riboflavin metabolism	0.45422	0.891	0	1	1	13
Brassinosteroid biosynthesis	1	0.479096	0.461	0.071	Metabolism	ko00905	Brassinosteroid biosynthesis	0.479096	0.9	0	1	1	14
Biosynthesis of amino acids	10	0.487208	4.608	0.048	Metabolism	ko01230	Biosynthesis of amino acids	0.487208	0.9	0	10	10	210
Plant-pathogen interaction	10	0.493369	4.608	0.047	Organismal Systems	ko04626	Plant-pathogen interaction	0.493369	0.9	2	8	10	211
Fructose and mannose metabolism	3	0.495266	1.382	0.052	Metabolism	ko00051	Fructose and mannose metabolism	0.495266	0.9	0	3	3	58
Stilbenoid, diarylheptanoid and gingerol biosynthesis	2	0.521231	0.922	0.053	Metabolism	ko00945	Stilbenoid, diarylheptanoid and gingerol biosynthesis	0.521231	0.916	2	0	2	38
Flavonoid biosynthesis	3	0.529493	1.382	0.049	Metabolism	ko00941	Flavonoid biosynthesis	0.529493	0.916	2	1	3	61
MAPK signaling pathway - plant	6	0.537365	2.765	0.047	Environmental Information Processing	ko04016	MAPK signaling pathway - plant	0.537365	0.916	0	6	6	129
Valine, leucine and isoleucine biosynthesis	1	0.547153	0.461	0.059	Metabolism	ko00290	Valine, leucine and isoleucine biosynthesis	0.547153	0.916	0	1	1	17
Glycerolipid metabolism	3	0.551585	1.382	0.048	Metabolism	ko00561	Glycerolipid metabolism	0.551585	0.916	1	2	3	63
Base excision repair	2	0.562683	0.922	0.049	Genetic Information Processing	ko03410	Base excision repair	0.562683	0.916	0	2	2	41
Glucosinolate biosynthesis	1	0.56781	0.461	0.056	Metabolism	ko00966	Glucosinolate biosynthesis	0.56781	0.916	0	1	1	18
Plant hormone signal transduction	11	0.579595	5.069	0.044	Environmental Information Processing	ko04075	Plant hormone signal transduction	0.579595	0.92	4	7	11	248
Fatty acid degradation	2	0.588864	0.922	0.047	Metabolism	ko00071	Fatty acid degradation	0.588864	0.92	0	2	2	43
Peroxisome	4	0.599725	1.843	0.044	Cellular Processes	ko04146	Peroxisome	0.599725	0.923	0	4	4	91
DNA replication	2	0.625932	0.922	0.043	Genetic Information Processing	ko03030	DNA replication	0.625932	0.948	0	2	2	46
Pyruvate metabolism	3	0.643013	1.382	0.042	Metabolism	ko00620	Pyruvate metabolism	0.643013	0.96	0	3	3	72
Thiamine metabolism	1	0.673473	0.461	0.042	Metabolism	ko00730	Thiamine metabolism	0.673473	0.99	0	1	1	24
Glycosylphosphatidylinositol(GPI)-anchor biosynthesis	1	0.702629	0.461	0.038	Metabolism	ko00563	Glycosylphosphatidylinositol(GPI)-anchor biosynthesis	0.702629	0.995	1	0	1	26
RNA degradation	4	0.710921	1.843	0.038	Genetic Information Processing	ko03018	RNA degradation	0.710921	0.995	0	4	4	105
Pantothenate and CoA biosynthesis	1	0.71622	0.461	0.037	Metabolism	ko00770	Pantothenate and CoA biosynthesis	0.71622	0.995	0	1	1	27
Diterpenoid biosynthesis	1	0.71622	0.461	0.037	Metabolism	ko00904	Diterpenoid biosynthesis	0.71622	0.995	0	1	1	27
2-Oxocarboxylic acid metabolism	2	0.730847	0.922	0.036	Metabolism	ko01210	2-Oxocarboxylic acid metabolism	0.730847	1	0	2	2	56
Glycolysis / Gluconeogenesis	4	0.751124	1.843	0.036	Metabolism	ko00010	Glycolysis / Gluconeogenesis	0.751124	1	0	4	4	111
Glyoxylate and dicarboxylate metabolism	2	0.765292	0.922	0.033	Metabolism	ko00630	Glyoxylate and dicarboxylate metabolism	0.765292	1	1	1	2	60
Steroid biosynthesis	1	0.775439	0.461	0.031	Metabolism	ko00100	Steroid biosynthesis	0.775439	1	0	1	1	32
Carbon fixation in photosynthetic organisms	2	0.788564	0.922	0.032	Metabolism	ko00710	Carbon fixation in photosynthetic organisms	0.788564	1	0	2	2	63
Lysine degradation	1	0.795524	0.461	0.029	Metabolism	ko00310	Lysine degradation	0.795524	1	0	1	1	34
Various types of N-glycan biosynthesis	1	0.804885	0.461	0.029	Metabolism	ko00513	Various types of N-glycan biosynthesis	0.804885	1	0	1	1	35
Zeatin biosynthesis	1	0.804885	0.461	0.029	Metabolism	ko00908	Zeatin biosynthesis	0.804885	1	1	0	1	35
Photosynthesis	2	0.84098	0.922	0.028	Metabolism	ko00195	Photosynthesis	0.84098	1	0	2	2	71
Alanine, aspartate and glutamate metabolism	1	0.852739	0.461	0.024	Metabolism	ko00250	Alanine, aspartate and glutamate metabolism	0.852739	1	0	1	1	41
Basal transcription factors	1	0.859491	0.461	0.024	Genetic Information Processing	ko03022	Basal transcription factors	0.859491	1	0	1	1	42
Circadian rhythm - plant	1	0.859491	0.461	0.024	Organismal Systems	ko04712	Circadian rhythm - plant	0.859491	1	0	1	1	42
Pentose phosphate pathway	1	0.898864	0.461	0.02	Metabolism	ko00030	Pentose phosphate pathway	0.898864	1	0	1	1	49
Aminoacyl-tRNA biosynthesis	1	0.903509	0.461	0.02	Genetic Information Processing	ko00970	Aminoacyl-tRNA biosynthesis	0.903509	1	0	1	1	50
Phosphatidylinositol signaling system	1	0.907941	0.461	0.02	Environmental Information Processing	ko04070	Phosphatidylinositol signaling system	0.907941	1	0	1	1	51
Ubiquinone and other terpenoid-quinone biosynthesis	1	0.912171	0.461	0.019	Metabolism	ko00130	Ubiquinone and other terpenoid-quinone biosynthesis	0.912171	1	0	1	1	52
Carbon metabolism	7	0.921816	3.226	0.03	Metabolism	ko01200	Carbon metabolism	0.921816	1	1	6	7	237
Arginine and proline metabolism	1	0.923734	0.461	0.018	Metabolism	ko00330	Arginine and proline metabolism	0.923734	1	0	1	1	55
Protein processing in endoplasmic reticulum	6	0.925207	2.765	0.028	Genetic Information Processing	ko04141	Protein processing in endoplasmic reticulum	0.925207	1	4	2	6	211
Inositol phosphate metabolism	1	0.933781	0.461	0.017	Metabolism	ko00562	Inositol phosphate metabolism	0.933781	1	0	1	1	58
Ribosome biogenesis in eukaryotes	1	0.965789	0.461	0.014	Genetic Information Processing	ko03008	Ribosome biogenesis in eukaryotes	0.965789	1	1	0	1	72
Spliceosome	4	0.968934	1.843	0.022	Genetic Information Processing	ko03040	Spliceosome	0.968934	1	1	3	4	181
Purine metabolism	4	0.988488	1.843	0.019	Metabolism	ko00230	Purine metabolism	0.988488	1	0	4	4	210
mRNA surveillance pathway	1	0.995763	0.461	0.009	Genetic Information Processing	ko03015	mRNA surveillance pathway	0.995763	1	0	1	1	116
Oxidative phosphorylation	1	0.996149	0.461	0.008	Metabolism	ko00190	Oxidative phosphorylation	0.996149	1	0	1	1	118
Ubiquitin mediated proteolysis	1	0.996663	0.461	0.008	Genetic Information Processing	ko04120	Ubiquitin mediated proteolysis	0.996663	1	0	1	1	121
Pyrimidine metabolism	2	0.996883	0.922	0.012	Metabolism	ko00240	Pyrimidine metabolism	0.996883	1	0	2	2	169
Ribosome	1	0.999999	0.461	0.003	Genetic Information Processing	ko03010	Ribosome	0.999999	1	0	1	1	294

## Sheet: CK-14d vs. S-14d
id	num	pvalue	per	ratio	class	ID	Descrption	Pvalue	Qvalue	Up	Down	fg_num	bg_num
alpha-Linolenic acid metabolism	6	1.47e-05	12.766	0.107	Metabolism	ko00592	alpha-Linolenic acid metabolism	1.47e-05	0.000661069	0	6	6	56
Linoleic acid metabolism	3	0.000552185	6.383	0.176	Metabolism	ko00591	Linoleic acid metabolism	0.000552185	0.0124242	0	3	3	17
Biosynthesis of secondary metabolites	19	0.0181161	40.426	0.016	Metabolism	ko01110	Biosynthesis of secondary metabolites	0.0181161	0.205346	1	18	19	1223
Pentose and glucuronate interconversions	4	0.0209554	8.511	0.037	Metabolism	ko00040	Pentose and glucuronate interconversions	0.0209554	0.205346	1	3	4	108
Thiamine metabolism	2	0.0228163	4.255	0.083	Metabolism	ko00730	Thiamine metabolism	0.0228163	0.205346	1	1	2	24
Terpenoid backbone biosynthesis	3	0.036865	6.383	0.04	Metabolism	ko00900	Terpenoid backbone biosynthesis	0.036865	0.238425	0	3	3	75
MAPK signaling pathway - plant	4	0.0370884	8.511	0.031	Environmental Information Processing	ko04016	MAPK signaling pathway - plant	0.0370884	0.238425	0	4	4	129
Porphyrin and chlorophyll metabolism	2	0.0584062	4.255	0.05	Metabolism	ko00860	Porphyrin and chlorophyll metabolism	0.0584062	0.323506	0	2	2	40
C5-Branched dibasic acid metabolism	1	0.0669535	2.128	0.143	Metabolism	ko00660	C5-Branched dibasic acid metabolism	0.0669535	0.323506	0	1	1	7
Fatty acid biosynthesis	2	0.0718902	4.255	0.044	Metabolism	ko00061	Fatty acid biosynthesis	0.0718902	0.323506	0	2	2	45
Galactose metabolism	2	0.114082	4.255	0.034	Metabolism	ko00052	Galactose metabolism	0.114082	0.410427	0	2	2	59
Metabolic pathways	27	0.114292	57.447	0.012	Metabolism	ko01100	Metabolic pathways	0.114292	0.410427	3	24	27	2275
Riboflavin metabolism	1	0.120834	2.128	0.077	Metabolism	ko00740	Riboflavin metabolism	0.120834	0.410427	0	1	1	13
Vitamin B6 metabolism	1	0.138108	2.128	0.067	Metabolism	ko00750	Vitamin B6 metabolism	0.138108	0.410427	0	1	1	15
Fatty acid metabolism	2	0.14725	4.255	0.029	Metabolism	ko01212	Fatty acid metabolism	0.14725	0.410427	0	2	2	69
Valine, leucine and isoleucine biosynthesis	1	0.15505	2.128	0.059	Metabolism	ko00290	Valine, leucine and isoleucine biosynthesis	0.15505	0.410427	0	1	1	17
Butanoate metabolism	1	0.15505	2.128	0.059	Metabolism	ko00650	Butanoate metabolism	0.15505	0.410427	0	1	1	17
Biotin metabolism	1	0.171666	2.128	0.053	Metabolism	ko00780	Biotin metabolism	0.171666	0.429165	0	1	1	19
Phagosome	2	0.189256	4.255	0.025	Cellular Processes	ko04145	Phagosome	0.189256	0.448238	0	2	2	81
Sesquiterpenoid and triterpenoid biosynthesis	1	0.219618	2.128	0.04	Metabolism	ko00909	Sesquiterpenoid and triterpenoid biosynthesis	0.219618	0.476729	0	1	1	25
Pantothenate and CoA biosynthesis	1	0.234989	2.128	0.037	Metabolism	ko00770	Pantothenate and CoA biosynthesis	0.234989	0.476729	0	1	1	27
Diterpenoid biosynthesis	1	0.234989	2.128	0.037	Metabolism	ko00904	Diterpenoid biosynthesis	0.234989	0.476729	0	1	1	27
Fatty acid elongation	1	0.250065	2.128	0.034	Metabolism	ko00062	Fatty acid elongation	0.250065	0.476729	0	1	1	29
Cutin, suberine and wax biosynthesis	1	0.257493	2.128	0.033	Metabolism	ko00073	Cutin, suberine and wax biosynthesis	0.257493	0.476729	0	1	1	30
ABC transporters	1	0.264849	2.128	0.032	Environmental Information Processing	ko02010	ABC transporters	0.264849	0.476729	1	0	1	31
Ascorbate and aldarate metabolism	1	0.307512	2.128	0.027	Metabolism	ko00053	Ascorbate and aldarate metabolism	0.307512	0.532232	0	1	1	37
Circadian rhythm - plant	1	0.341205	2.128	0.024	Organismal Systems	ko04712	Circadian rhythm - plant	0.341205	0.554	1	0	1	42
Plant-pathogen interaction	3	0.344711	6.383	0.014	Organismal Systems	ko04626	Plant-pathogen interaction	0.344711	0.554	0	3	3	211
Pentose phosphate pathway	1	0.385693	2.128	0.02	Metabolism	ko00030	Pentose phosphate pathway	0.385693	0.59849	0	1	1	49
2-Oxocarboxylic acid metabolism	1	0.427237	2.128	0.018	Metabolism	ko01210	2-Oxocarboxylic acid metabolism	0.427237	0.629753	0	1	1	56
Plant hormone signal transduction	3	0.444665	6.383	0.012	Environmental Information Processing	ko04075	Plant hormone signal transduction	0.444665	0.629753	0	3	3	248
Endocytosis	2	0.447825	4.255	0.013	Cellular Processes	ko04144	Endocytosis	0.447825	0.629753	0	2	2	153
Glycerolipid metabolism	1	0.466028	2.128	0.016	Metabolism	ko00561	Glycerolipid metabolism	0.466028	0.635492	0	1	1	63
Pyruvate metabolism	1	0.512141	2.128	0.014	Metabolism	ko00620	Pyruvate metabolism	0.512141	0.670945	1	0	1	72
Glycerophospholipid metabolism	1	0.521846	2.128	0.014	Metabolism	ko00564	Glycerophospholipid metabolism	0.521846	0.670945	0	1	1	74
Spliceosome	2	0.537431	4.255	0.011	Genetic Information Processing	ko03040	Spliceosome	0.537431	0.671788	0	2	2	181
Biosynthesis of amino acids	2	0.619574	4.255	0.01	Metabolism	ko01230	Biosynthesis of amino acids	0.619574	0.729299	1	1	2	210
Protein processing in endoplasmic reticulum	2	0.622204	4.255	0.009	Genetic Information Processing	ko04141	Protein processing in endoplasmic reticulum	0.622204	0.729299	0	2	2	211
Cysteine and methionine metabolism	1	0.632059	2.128	0.01	Metabolism	ko00270	Cysteine and methionine metabolism	0.632059	0.729299	0	1	1	100
Glycolysis / Gluconeogenesis	1	0.670812	2.128	0.009	Metabolism	ko00010	Glycolysis / Gluconeogenesis	0.670812	0.752789	1	0	1	111
Carbon metabolism	2	0.685874	4.255	0.008	Metabolism	ko01200	Carbon metabolism	0.685874	0.752789	1	1	2	237
Amino sugar and nucleotide sugar metabolism	1	0.725776	2.128	0.008	Metabolism	ko00520	Amino sugar and nucleotide sugar metabolism	0.725776	0.770976	0	1	1	129
Starch and sucrose metabolism	1	0.736711	2.128	0.008	Metabolism	ko00500	Starch and sucrose metabolism	0.736711	0.770976	0	1	1	133
Purine metabolism	1	0.880542	2.128	0.005	Metabolism	ko00230	Purine metabolism	0.880542	0.881772	1	0	1	210
Phenylpropanoid biosynthesis	1	0.881772	2.128	0.005	Metabolism	ko00940	Phenylpropanoid biosynthesis	0.881772	0.881772	0	1	1	211

## Sheet: CK-0d vs. CK-7d
id	num	pvalue	per	ratio	class	ID	Descrption	Pvalue	Qvalue	Up	Down	fg_num	bg_num
MAPK signaling pathway - plant	7	0.00415028	9.211	0.054	Environmental Information Processing	ko04016	MAPK signaling pathway - plant	0.00415028	0.104359	7	0	7	129
Biosynthesis of secondary metabolites	30	0.00523642	39.474	0.025	Metabolism	ko01110	Biosynthesis of secondary metabolites	0.00523642	0.104359	25	5	30	1223
Plant hormone signal transduction	10	0.00549257	13.158	0.04	Environmental Information Processing	ko04075	Plant hormone signal transduction	0.00549257	0.104359	10	0	10	248
Phenylpropanoid biosynthesis	8	0.0181256	10.526	0.038	Metabolism	ko00940	Phenylpropanoid biosynthesis	0.0181256	0.25829	6	2	8	211
Circadian rhythm - plant	3	0.0285476	3.947	0.071	Organismal Systems	ko04712	Circadian rhythm - plant	0.0285476	0.308348	3	0	3	42
Glucosinolate biosynthesis	2	0.0324576	2.632	0.111	Metabolism	ko00966	Glucosinolate biosynthesis	0.0324576	0.308348	1	1	2	18
Acridone alkaloid biosynthesis	1	0.0470121	1.316	0.333	Metabolism	ko01058	Acridone alkaloid biosynthesis	0.0470121	0.350052	0	1	1	3
Ubiquinone and other terpenoid-quinone biosynthesis	3	0.0491301	3.947	0.058	Metabolism	ko00130	Ubiquinone and other terpenoid-quinone biosynthesis	0.0491301	0.350052	2	1	3	52
alpha-Linolenic acid metabolism	3	0.0589362	3.947	0.054	Metabolism	ko00592	alpha-Linolenic acid metabolism	0.0589362	0.362339	3	0	3	56
Biosynthesis of unsaturated fatty acids	2	0.0635683	2.632	0.077	Metabolism	ko01040	Biosynthesis of unsaturated fatty acids	0.0635683	0.362339	1	1	2	26
Fatty acid elongation	2	0.0770459	2.632	0.069	Metabolism	ko00062	Fatty acid elongation	0.0770459	0.399238	2	0	2	29
Fatty acid metabolism	3	0.0964603	3.947	0.043	Metabolism	ko01212	Fatty acid metabolism	0.0964603	0.458187	2	1	3	69
Plant-pathogen interaction	6	0.118018	7.895	0.028	Organismal Systems	ko04626	Plant-pathogen interaction	0.118018	0.503942	6	0	6	211
Tropane, piperidine and pyridine alkaloid biosynthesis	2	0.127242	2.632	0.051	Metabolism	ko00960	Tropane, piperidine and pyridine alkaloid biosynthesis	0.127242	0.503942	2	0	2	39
Porphyrin and chlorophyll metabolism	2	0.132616	2.632	0.05	Metabolism	ko00860	Porphyrin and chlorophyll metabolism	0.132616	0.503942	2	0	2	40
Fatty acid biosynthesis	2	0.160205	2.632	0.044	Metabolism	ko00061	Fatty acid biosynthesis	0.160205	0.570731	1	1	2	45
Peroxisome	3	0.175918	3.947	0.033	Cellular Processes	ko04146	Peroxisome	0.175918	0.589843	3	0	3	91
Cysteine and methionine metabolism	3	0.212529	3.947	0.03	Metabolism	ko00270	Cysteine and methionine metabolism	0.212529	0.592587	2	1	3	100
Vitamin B6 metabolism	1	0.214214	1.316	0.067	Metabolism	ko00750	Vitamin B6 metabolism	0.214214	0.592587	1	0	1	15
Metabolic pathways	40	0.223487	52.632	0.018	Metabolism	ko01100	Metabolic pathways	0.223487	0.592587	30	10	40	2275
2-Oxocarboxylic acid metabolism	2	0.223803	2.632	0.036	Metabolism	ko01210	2-Oxocarboxylic acid metabolism	0.223803	0.592587	1	1	2	56
Valine, leucine and isoleucine biosynthesis	1	0.239114	1.316	0.059	Metabolism	ko00290	Valine, leucine and isoleucine biosynthesis	0.239114	0.592587	0	1	1	17
Linoleic acid metabolism	1	0.239114	1.316	0.059	Metabolism	ko00591	Linoleic acid metabolism	0.239114	0.592587	1	0	1	17
Glutathione metabolism	3	0.250648	3.947	0.028	Metabolism	ko00480	Glutathione metabolism	0.250648	0.595288	2	1	3	109
Sesquiterpenoid and triterpenoid biosynthesis	1	0.331161	1.316	0.04	Metabolism	ko00909	Sesquiterpenoid and triterpenoid biosynthesis	0.331161	0.717383	0	1	1	25
Amino sugar and nucleotide sugar metabolism	3	0.338071	3.947	0.023	Metabolism	ko00520	Amino sugar and nucleotide sugar metabolism	0.338071	0.717383	1	2	3	129
Pantothenate and CoA biosynthesis	1	0.352399	1.316	0.037	Metabolism	ko00770	Pantothenate and CoA biosynthesis	0.352399	0.717383	0	1	1	27
Diterpenoid biosynthesis	1	0.352399	1.316	0.037	Metabolism	ko00904	Diterpenoid biosynthesis	0.352399	0.717383	1	0	1	27
Isoquinoline alkaloid biosynthesis	1	0.383014	1.316	0.033	Metabolism	ko00950	Isoquinoline alkaloid biosynthesis	0.383014	0.752821	1	0	1	30
Tryptophan metabolism	1	0.430897	1.316	0.029	Metabolism	ko00380	Tryptophan metabolism	0.430897	0.761963	1	0	1	35
Zeatin biosynthesis	1	0.430897	1.316	0.029	Metabolism	ko00908	Zeatin biosynthesis	0.430897	0.761963	1	0	1	35
Phenylalanine metabolism	1	0.440024	1.316	0.028	Metabolism	ko00360	Phenylalanine metabolism	0.440024	0.761963	1	0	1	36
Ascorbate and aldarate metabolism	1	0.449006	1.316	0.027	Metabolism	ko00053	Ascorbate and aldarate metabolism	0.449006	0.761963	1	0	1	37
Base excision repair	1	0.483535	1.316	0.024	Genetic Information Processing	ko03410	Base excision repair	0.483535	0.761963	1	0	1	41
Fatty acid degradation	1	0.49999	1.316	0.023	Metabolism	ko00071	Fatty acid degradation	0.49999	0.761963	1	0	1	43
Carotenoid biosynthesis	1	0.49999	1.316	0.023	Metabolism	ko00906	Carotenoid biosynthesis	0.49999	0.761963	1	0	1	43
RNA degradation	2	0.501873	2.632	0.019	Genetic Information Processing	ko03018	RNA degradation	0.501873	0.761963	2	0	2	105
Pentose and glucuronate interconversions	2	0.517009	2.632	0.019	Metabolism	ko00040	Pentose and glucuronate interconversions	0.517009	0.761963	0	2	2	108
Valine, leucine and isoleucine degradation	1	0.531363	1.316	0.021	Metabolism	ko00280	Valine, leucine and isoleucine degradation	0.531363	0.761963	0	1	1	47
Phenylalanine, tyrosine and tryptophan biosynthesis	1	0.546313	1.316	0.02	Metabolism	ko00400	Phenylalanine, tyrosine and tryptophan biosynthesis	0.546313	0.761963	1	0	1	49
Phosphatidylinositol signaling system	1	0.560791	1.316	0.02	Environmental Information Processing	ko04070	Phosphatidylinositol signaling system	0.560791	0.761963	1	0	1	51
Tyrosine metabolism	1	0.567859	1.316	0.019	Metabolism	ko00350	Tyrosine metabolism	0.567859	0.761963	1	0	1	52
Homologous recombination	1	0.574814	1.316	0.019	Genetic Information Processing	ko03440	Homologous recombination	0.574814	0.761963	1	0	1	53
Arginine and proline metabolism	1	0.588395	1.316	0.018	Metabolism	ko00330	Arginine and proline metabolism	0.588395	0.762239	1	0	1	55
Inositol phosphate metabolism	1	0.607967	1.316	0.017	Metabolism	ko00562	Inositol phosphate metabolism	0.607967	0.770092	1	0	1	58
Flavonoid biosynthesis	1	0.626621	1.316	0.016	Metabolism	ko00941	Flavonoid biosynthesis	0.626621	0.774432	1	0	1	61
Carbon fixation in photosynthetic organisms	1	0.638567	1.316	0.016	Metabolism	ko00710	Carbon fixation in photosynthetic organisms	0.638567	0.774432	1	0	1	63
Biosynthesis of amino acids	3	0.657221	3.947	0.014	Metabolism	ko01230	Biosynthesis of amino acids	0.657221	0.78045	2	1	3	210
Photosynthesis	1	0.682694	1.316	0.014	Metabolism	ko00195	Photosynthesis	0.682694	0.784116	1	0	1	71
Pyruvate metabolism	1	0.687821	1.316	0.014	Metabolism	ko00620	Pyruvate metabolism	0.687821	0.784116	1	0	1	72
Phagosome	1	0.73044	1.316	0.012	Cellular Processes	ko04145	Phagosome	0.73044	0.816374	1	0	1	81
Ubiquitin mediated proteolysis	1	0.860095	1.316	0.008	Genetic Information Processing	ko04120	Ubiquitin mediated proteolysis	0.860095	0.942796	1	0	1	121
Starch and sucrose metabolism	1	0.88521	1.316	0.008	Metabolism	ko00500	Starch and sucrose metabolism	0.88521	0.952018	1	0	1	133
Endocytosis	1	0.91755	1.316	0.007	Cellular Processes	ko04144	Endocytosis	0.91755	0.968525	0	1	1	153
Pyrimidine metabolism	1	0.936792	1.316	0.006	Metabolism	ko00240	Pyrimidine metabolism	0.936792	0.970857	1	0	1	169
Carbon metabolism	1	0.979785	1.316	0.004	Metabolism	ko01200	Carbon metabolism	0.979785	0.992329	1	0	1	237
Ribosome	1	0.992329	1.316	0.003	Genetic Information Processing	ko03010	Ribosome	0.992329	0.992329	0	1	1	294

## Sheet: CK-0d vs. CK-14d
id	num	pvalue	per	ratio	class	ID	Descrption	Pvalue	Qvalue	Up	Down	fg_num	bg_num
Biosynthesis of secondary metabolites	241	1.68e-07	33.519	0.197	Metabolism	ko01110	Biosynthesis of secondary metabolites	1.68e-07	2.06e-05	136	105	241	1223
Photosynthesis - antenna proteins	10	8.28e-06	1.391	0.667	Metabolism	ko00196	Photosynthesis - antenna proteins	8.28e-06	0.000509	0	10	10	15
Starch and sucrose metabolism	38	3.83e-05	5.285	0.286	Metabolism	ko00500	Starch and sucrose metabolism	3.83e-05	0.00157	14	24	38	133
MAPK signaling pathway - plant	36	0.000104653	5.007	0.279	Environmental Information Processing	ko04016	MAPK signaling pathway - plant	0.000104653	0.00322	29	7	36	129
Ribosome biogenesis in eukaryotes	22	0.000602488	3.06	0.306	Genetic Information Processing	ko03008	Ribosome biogenesis in eukaryotes	0.000602488	0.014	0	22	22	72
Galactose metabolism	19	0.000684408	2.643	0.322	Metabolism	ko00052	Galactose metabolism	0.000684408	0.014	14	5	19	59
Diterpenoid biosynthesis	11	0.00108081	1.53	0.407	Metabolism	ko00904	Diterpenoid biosynthesis	0.00108081	0.019	4	7	11	27
Photosynthesis	21	0.00127245	2.921	0.296	Metabolism	ko00195	Photosynthesis	0.00127245	0.0196	2	19	21	71
Circadian rhythm - plant	14	0.00236614	1.947	0.333	Organismal Systems	ko04712	Circadian rhythm - plant	0.00236614	0.0292	8	6	14	42
Plant hormone signal transduction	54	0.00237652	7.51	0.218	Environmental Information Processing	ko04075	Plant hormone signal transduction	0.00237652	0.0292	33	21	54	248
Plant-pathogen interaction	47	0.00279153	6.537	0.223	Organismal Systems	ko04626	Plant-pathogen interaction	0.00279153	0.0312	35	12	47	211
Phenylpropanoid biosynthesis	46	0.00476713	6.398	0.218	Metabolism	ko00940	Phenylpropanoid biosynthesis	0.00476713	0.0489	30	16	46	211
alpha-Linolenic acid metabolism	16	0.00676057	2.225	0.286	Metabolism	ko00592	alpha-Linolenic acid metabolism	0.00676057	0.064	14	2	16	56
Metabolic pathways	371	0.0120096	51.599	0.163	Metabolism	ko01100	Metabolic pathways	0.0120096	0.106	184	187	371	2275
Glutathione metabolism	25	0.0179451	3.477	0.229	Metabolism	ko00480	Glutathione metabolism	0.0179451	0.147	16	9	25	109
Other glycan degradation	7	0.0221432	0.974	0.35	Metabolism	ko00511	Other glycan degradation	0.0221432	0.17	1	6	7	20
Phagosome	19	0.0291374	2.643	0.235	Cellular Processes	ko04145	Phagosome	0.0291374	0.195	7	12	19	81
Zeatin biosynthesis	10	0.0294244	1.391	0.286	Metabolism	ko00908	Zeatin biosynthesis	0.0294244	0.195	8	2	10	35
Porphyrin and chlorophyll metabolism	11	0.0301482	1.53	0.275	Metabolism	ko00860	Porphyrin and chlorophyll metabolism	0.0301482	0.195	3	8	11	40
Linoleic acid metabolism	6	0.0321879	0.834	0.353	Metabolism	ko00591	Linoleic acid metabolism	0.0321879	0.198	3	3	6	17
ABC transporters	9	0.0343938	1.252	0.29	Environmental Information Processing	ko02010	ABC transporters	0.0343938	0.199	4	5	9	31
Pyruvate metabolism	17	0.0356329	2.364	0.236	Metabolism	ko00620	Pyruvate metabolism	0.0356329	0.199	8	9	17	72
Glycosaminoglycan degradation	5	0.047203	0.695	0.357	Metabolism	ko00531	Glycosaminoglycan degradation	0.047203	0.252	1	4	5	14
Stilbenoid, diarylheptanoid and gingerol biosynthesis	10	0.0499305	1.391	0.263	Metabolism	ko00945	Stilbenoid, diarylheptanoid and gingerol biosynthesis	0.0499305	0.256	9	1	10	38
Pentose phosphate pathway	12	0.0554432	1.669	0.245	Metabolism	ko00030	Pentose phosphate pathway	0.0554432	0.273	7	5	12	49
Fatty acid elongation	8	0.0591931	1.113	0.276	Metabolism	ko00062	Fatty acid elongation	0.0591931	0.274	5	3	8	29
Selenocompound metabolism	5	0.062319	0.695	0.333	Metabolism	ko00450	Selenocompound metabolism	0.062319	0.274	4	1	5	15
Vitamin B6 metabolism	5	0.062319	0.695	0.333	Metabolism	ko00750	Vitamin B6 metabolism	0.062319	0.274	5	0	5	15
Cysteine and methionine metabolism	21	0.0665672	2.921	0.21	Metabolism	ko00270	Cysteine and methionine metabolism	0.0665672	0.282	10	11	21	100
Ascorbate and aldarate metabolism	9	0.0934116	1.252	0.243	Metabolism	ko00053	Ascorbate and aldarate metabolism	0.0934116	0.383	1	8	9	37
Glycolysis / Gluconeogenesis	22	0.102294	3.06	0.198	Metabolism	ko00010	Glycolysis / Gluconeogenesis	0.102294	0.406	11	11	22	111
Monobactam biosynthesis	3	0.106067	0.417	0.375	Metabolism	ko00261	Monobactam biosynthesis	0.106067	0.408	2	1	3	8
Nicotinate and nicotinamide metabolism	6	0.120129	0.834	0.261	Metabolism	ko00760	Nicotinate and nicotinamide metabolism	0.120129	0.448	3	3	6	23
Aflatoxin biosynthesis	1	0.150608	0.139	1	Metabolism	ko00254	Aflatoxin biosynthesis	0.150608	0.524	1	0	1	1
Anthocyanin biosynthesis	1	0.150608	0.139	1	Metabolism	ko00942	Anthocyanin biosynthesis	0.150608	0.524	1	0	1	1
Fructose and mannose metabolism	12	0.15333	1.669	0.207	Metabolism	ko00051	Fructose and mannose metabolism	0.15333	0.524	5	7	12	58
Biosynthesis of unsaturated fatty acids	6	0.186918	0.834	0.231	Metabolism	ko01040	Biosynthesis of unsaturated fatty acids	0.186918	0.612	4	2	6	26
Fatty acid degradation	9	0.189227	1.252	0.209	Metabolism	ko00071	Fatty acid degradation	0.189227	0.612	6	3	9	43
Glycosphingolipid biosynthesis - ganglio series	2	0.224883	0.278	0.333	Metabolism	ko00604	Glycosphingolipid biosynthesis - ganglio series	0.224883	0.692	0	2	2	6
Limonene and pinene degradation	2	0.224883	0.278	0.333	Metabolism	ko00903	Limonene and pinene degradation	0.224883	0.692	0	2	2	6
Carbon fixation in photosynthetic organisms	12	0.231678	1.669	0.19	Metabolism	ko00710	Carbon fixation in photosynthetic organisms	0.231678	0.695	8	4	12	63
Sulfur metabolism	6	0.264765	0.834	0.207	Metabolism	ko00920	Sulfur metabolism	0.264765	0.771	5	1	6	29
Alanine, aspartate and glutamate metabolism	8	0.269552	1.113	0.195	Metabolism	ko00250	Alanine, aspartate and glutamate metabolism	0.269552	0.771	4	4	8	41
Glycosphingolipid biosynthesis - globo and isoglobo series	4	0.282149	0.556	0.222	Metabolism	ko00603	Glycosphingolipid biosynthesis - globo and isoglobo series	0.282149	0.789	0	4	4	18
Thiamine metabolism	5	0.289324	0.695	0.208	Metabolism	ko00730	Thiamine metabolism	0.289324	0.791	2	3	5	24
Amino sugar and nucleotide sugar metabolism	22	0.295656	3.06	0.171	Metabolism	ko00520	Amino sugar and nucleotide sugar metabolism	0.295656	0.791	8	14	22	129
Flavonoid biosynthesis	11	0.306975	1.53	0.18	Metabolism	ko00941	Flavonoid biosynthesis	0.306975	0.803	10	1	11	61
Carotenoid biosynthesis	8	0.316424	1.113	0.186	Metabolism	ko00906	Carotenoid biosynthesis	0.316424	0.805	6	2	8	43
Sesquiterpenoid and triterpenoid biosynthesis	5	0.32085	0.695	0.2	Metabolism	ko00909	Sesquiterpenoid and triterpenoid biosynthesis	0.32085	0.805	3	2	5	25
Fatty acid metabolism	12	0.341517	1.669	0.174	Metabolism	ko01212	Fatty acid metabolism	0.341517	0.839	8	4	12	69
Arachidonic acid metabolism	3	0.354568	0.417	0.214	Metabolism	ko00590	Arachidonic acid metabolism	0.354568	0.839	0	3	3	14
Brassinosteroid biosynthesis	3	0.354568	0.417	0.214	Metabolism	ko00905	Brassinosteroid biosynthesis	0.354568	0.839	1	2	3	14
Fatty acid biosynthesis	8	0.36471	1.113	0.178	Metabolism	ko00061	Fatty acid biosynthesis	0.36471	0.846	5	3	8	45
DNA replication	8	0.389128	1.113	0.174	Genetic Information Processing	ko03030	DNA replication	0.389128	0.875	2	6	8	46
Histidine metabolism	3	0.398477	0.417	0.2	Metabolism	ko00340	Histidine metabolism	0.398477	0.875	0	3	3	15
Monoterpenoid biosynthesis	3	0.398477	0.417	0.2	Metabolism	ko00902	Monoterpenoid biosynthesis	0.398477	0.875	2	1	3	15
Biosynthesis of amino acids	33	0.423699	4.59	0.157	Metabolism	ko01230	Biosynthesis of amino acids	0.423699	0.907	17	16	33	210
Carbon metabolism	37	0.432809	5.146	0.156	Metabolism	ko01200	Carbon metabolism	0.432809	0.907	20	17	37	237
Tryptophan metabolism	6	0.435256	0.834	0.171	Metabolism	ko00380	Tryptophan metabolism	0.435256	0.907	2	4	6	35
Phenylalanine, tyrosine and tryptophan biosynthesis	8	0.462321	1.113	0.163	Metabolism	ko00400	Phenylalanine, tyrosine and tryptophan biosynthesis	0.462321	0.935	5	3	8	49
Phenylalanine metabolism	6	0.46366	0.834	0.167	Metabolism	ko00360	Phenylalanine metabolism	0.46366	0.935	5	1	6	36
Glycerolipid metabolism	10	0.482084	1.391	0.159	Metabolism	ko00561	Glycerolipid metabolism	0.482084	0.944	6	4	10	63
Valine, leucine and isoleucine biosynthesis	3	0.483308	0.417	0.176	Metabolism	ko00290	Valine, leucine and isoleucine biosynthesis	0.483308	0.944	1	2	3	17
Glucosinolate biosynthesis	3	0.523539	0.417	0.167	Metabolism	ko00966	Glucosinolate biosynthesis	0.523539	1	1	2	3	18
Steroid biosynthesis	5	0.539927	0.695	0.156	Metabolism	ko00100	Steroid biosynthesis	0.539927	1	2	3	5	32
Tropane, piperidine and pyridine alkaloid biosynthesis	6	0.546129	0.834	0.154	Metabolism	ko00960	Tropane, piperidine and pyridine alkaloid biosynthesis	0.546129	1	5	1	6	39
Biotin metabolism	3	0.561986	0.417	0.158	Metabolism	ko00780	Biotin metabolism	0.561986	1	1	2	3	19
Sphingolipid metabolism	5	0.568874	0.695	0.152	Metabolism	ko00600	Sphingolipid metabolism	0.568874	1	0	5	5	33
Cyanoamino acid metabolism	8	0.579088	1.113	0.148	Metabolism	ko00460	Cyanoamino acid metabolism	0.579088	1	2	6	8	54
Terpenoid backbone biosynthesis	11	0.588453	1.53	0.147	Metabolism	ko00900	Terpenoid backbone biosynthesis	0.588453	1	8	3	11	75
Arginine and proline metabolism	8	0.601041	1.113	0.145	Metabolism	ko00330	Arginine and proline metabolism	0.601041	1	5	3	8	55
Synthesis and degradation of ketone bodies	1	0.624674	0.139	0.167	Metabolism	ko00072	Synthesis and degradation of ketone bodies	0.624674	1	1	0	1	6
Peroxisome	13	0.628084	1.808	0.143	Cellular Processes	ko04146	Peroxisome	0.628084	1	11	2	13	91
Phosphatidylinositol signaling system	7	0.665534	0.974	0.137	Environmental Information Processing	ko04070	Phosphatidylinositol signaling system	0.665534	1	4	3	7	51
C5-Branched dibasic acid metabolism	1	0.681272	0.139	0.143	Metabolism	ko00660	C5-Branched dibasic acid metabolism	0.681272	1	1	0	1	7
Cutin, suberine and wax biosynthesis	4	0.682387	0.556	0.133	Metabolism	ko00073	Cutin, suberine and wax biosynthesis	0.682387	1	1	3	4	30
Ubiquinone and other terpenoid-quinone biosynthesis	7	0.686056	0.974	0.135	Metabolism	ko00130	Ubiquinone and other terpenoid-quinone biosynthesis	0.686056	1	3	4	7	52
Ether lipid metabolism	3	0.723584	0.417	0.125	Metabolism	ko00565	Ether lipid metabolism	0.723584	1	0	3	3	24
Valine, leucine and isoleucine degradation	6	0.731688	0.834	0.128	Metabolism	ko00280	Valine, leucine and isoleucine degradation	0.731688	1	2	4	6	47
RNA degradation	14	0.732223	1.947	0.133	Genetic Information Processing	ko03018	RNA degradation	0.732223	1	8	6	14	105
Butanoate metabolism	2	0.750228	0.278	0.118	Metabolism	ko00650	Butanoate metabolism	0.750228	1	2	0	2	17
One carbon pool by folate	2	0.750228	0.278	0.118	Metabolism	ko00670	One carbon pool by folate	0.750228	1	0	2	2	17
2-Oxocarboxylic acid metabolism	7	0.759822	0.974	0.125	Metabolism	ko01210	2-Oxocarboxylic acid metabolism	0.759822	1	3	4	7	56
Endocytosis	20	0.789752	2.782	0.131	Cellular Processes	ko04144	Endocytosis	0.789752	1	8	12	20	153
Inositol phosphate metabolism	7	0.791657	0.974	0.121	Metabolism	ko00562	Inositol phosphate metabolism	0.791657	1	2	5	7	58
Pantothenate and CoA biosynthesis	3	0.795763	0.417	0.111	Metabolism	ko00770	Pantothenate and CoA biosynthesis	0.795763	1	1	2	3	27
Glycerophospholipid metabolism	9	0.804426	1.252	0.122	Metabolism	ko00564	Glycerophospholipid metabolism	0.804426	1	6	3	9	74
Other types of O-glycan biosynthesis	1	0.804855	0.139	0.1	Metabolism	ko00514	Other types of O-glycan biosynthesis	0.804855	1	1	0	1	10
Glycine, serine and threonine metabolism	7	0.833296	0.974	0.115	Metabolism	ko00260	Glycine, serine and threonine metabolism	0.833296	1	4	3	7	61
Lysine biosynthesis	1	0.834307	0.139	0.091	Metabolism	ko00300	Lysine biosynthesis	0.834307	1	0	1	1	11
Arginine biosynthesis	3	0.834582	0.417	0.103	Metabolism	ko00220	Arginine biosynthesis	0.834582	1	1	2	3	29
beta-Alanine metabolism	5	0.843586	0.695	0.109	Metabolism	ko00410	beta-Alanine metabolism	0.843586	1	2	3	5	46
Riboflavin metabolism	1	0.88056	0.139	0.077	Metabolism	ko00740	Riboflavin metabolism	0.88056	1	1	0	1	13
Purine metabolism	26	0.888875	3.616	0.124	Metabolism	ko00230	Purine metabolism	0.888875	1	9	17	26	210
Pentose and glucuronate interconversions	12	0.907024	1.669	0.111	Metabolism	ko00040	Pentose and glucuronate interconversions	0.907024	1	2	10	12	108
RNA polymerase	4	0.915592	0.556	0.091	Genetic Information Processing	ko03020	RNA polymerase	0.915592	1	0	4	4	44
Mismatch repair	3	0.924499	0.417	0.083	Genetic Information Processing	ko03430	Mismatch repair	0.924499	1	2	1	3	36
Propanoate metabolism	3	0.932841	0.417	0.081	Metabolism	ko00640	Propanoate metabolism	0.932841	1	2	1	3	37
Ubiquitin mediated proteolysis	13	0.935068	1.808	0.107	Genetic Information Processing	ko04120	Ubiquitin mediated proteolysis	0.935068	1	8	5	13	121
Folate biosynthesis	2	0.95328	0.278	0.067	Metabolism	ko00790	Folate biosynthesis	0.95328	1	2	0	2	30
Isoquinoline alkaloid biosynthesis	2	0.95328	0.278	0.067	Metabolism	ko00950	Isoquinoline alkaloid biosynthesis	0.95328	1	2	0	2	30
Base excision repair	3	0.958394	0.417	0.073	Genetic Information Processing	ko03410	Base excision repair	0.958394	1	0	3	3	41
Nitrogen metabolism	2	0.959239	0.278	0.065	Metabolism	ko00910	Nitrogen metabolism	0.959239	1	1	1	2	31
Glyoxylate and dicarboxylate metabolism	5	0.959623	0.695	0.083	Metabolism	ko00630	Glyoxylate and dicarboxylate metabolism	0.959623	1	2	3	5	60
Basal transcription factors	3	0.963177	0.417	0.071	Genetic Information Processing	ko03022	Basal transcription factors	0.963177	1	1	2	3	42
Tyrosine metabolism	4	0.964663	0.556	0.077	Metabolism	ko00350	Tyrosine metabolism	0.964663	1	3	1	4	52
Homologous recombination	4	0.968446	0.556	0.075	Genetic Information Processing	ko03440	Homologous recombination	0.968446	1	1	3	4	53
Lysine degradation	2	0.973053	0.278	0.059	Metabolism	ko00310	Lysine degradation	0.973053	1	0	2	2	34
Various types of N-glycan biosynthesis	2	0.976558	0.278	0.057	Metabolism	ko00513	Various types of N-glycan biosynthesis	0.976558	1	0	2	2	35
Glycosylphosphatidylinositol(GPI)-anchor biosynthesis	1	0.985824	0.139	0.038	Metabolism	ko00563	Glycosylphosphatidylinositol(GPI)-anchor biosynthesis	0.985824	1	0	1	1	26
Aminoacyl-tRNA biosynthesis	3	0.986542	0.417	0.06	Genetic Information Processing	ko00970	Aminoacyl-tRNA biosynthesis	0.986542	1	0	3	3	50
N-Glycan biosynthesis	2	0.989967	0.278	0.049	Metabolism	ko00510	N-Glycan biosynthesis	0.989967	1	2	0	2	41
Citrate cycle (TCA cycle)	2	0.993482	0.278	0.045	Metabolism	ko00020	Citrate cycle (TCA cycle)	0.993482	1	0	2	2	44
Nucleotide excision repair	3	0.994619	0.417	0.053	Genetic Information Processing	ko03420	Nucleotide excision repair	0.994619	1	3	0	3	57
Ribosome	29	0.997306	4.033	0.099	Genetic Information Processing	ko03010	Ribosome	0.997306	1	2	27	29	294
SNARE interactions in vesicular transport	1	0.998328	0.139	0.026	Genetic Information Processing	ko04130	SNARE interactions in vesicular transport	0.998328	1	1	0	1	39
Spliceosome	14	0.99917	1.947	0.077	Genetic Information Processing	ko03040	Spliceosome	0.99917	1	5	9	14	181
Protein export	1	0.999266	0.139	0.023	Genetic Information Processing	ko03060	Protein export	0.999266	1	0	1	1	44
RNA transport	11	0.999301	1.53	0.071	Genetic Information Processing	ko03013	RNA transport	0.999301	1	2	9	11	155
Protein processing in endoplasmic reticulum	15	0.999895	2.086	0.071	Genetic Information Processing	ko04141	Protein processing in endoplasmic reticulum	0.999895	1	7	8	15	211
Pyrimidine metabolism	10	0.999949	1.391	0.059	Metabolism	ko00240	Pyrimidine metabolism	0.999949	1	3	7	10	169
mRNA surveillance pathway	4	0.999992	0.556	0.034	Genetic Information Processing	ko03015	mRNA surveillance pathway	0.999992	1	0	4	4	116
Oxidative phosphorylation	3	0.999999	0.417	0.025	Metabolism	ko00190	Oxidative phosphorylation	0.999999	1	1	2	3	118
