# Supplementary material for: A Transcriptome Analysis of Poncirus trifoliata, an Aurantioideae Species Tolerant to Asian Citrus Psyllid, Has Identified Potential Genes and Events Associated with Psyllid Resistance
Source: Insects. 2024 Aug 2;15(8):589. doi: 10.3390/insects15080589 (PMC11354599; doi:10.3390/insects15080589)
Supplement: Supplementary file 1 [file insects-15-00589-s001.zip › Table S4.xlsx]

## Sheet: CK-7d vs. S-7d
Table S4. MapMan analysis of differential expressed genes in this study
BinCode	BinName	id	type	description	LogFC
11.6.3.4	Phytohormone action.gibberellin.modification and degradation.gibberellin 2-oxidase	ptrif.0003s1614.1.p	Transcript	gibberellin 2-oxidase (original description: pacid=44464255 transcript=Ptrif.0003s1614.1 locus=Ptrif.0003s1614 ID=Ptrif.0003s1614.1.v1.3.1 annot-version=v1.3.1) &	-1.58798
11.2.4.2	Phytohormone action.auxin.transport.auxin efflux transporter (PILS)	ptrif.0009s1516.1.p	Transcript	auxin efflux transporter (PILS) (original description: pacid=44467819 transcript=Ptrif.0009s1516.1 locus=Ptrif.0009s1516 ID=Ptrif.0009s1516.1.v1.3.1 annot-version=v1.3.1) &	1.22911
11.3.2.5	Phytohormone action.brassinosteroid.perception and signal transduction.scaffold protein (TTL)	ptrif.0003s1377.1.p	Transcript	scaffold protein (TTL) of brassinosteroid signalling (original description: pacid=44462715 transcript=Ptrif.0003s1377.1 locus=Ptrif.0003s1377 ID=Ptrif.0003s1377.1.v1.3.1 annot-version=v1.3.1) &	-1.47399
11.3.2.5	Phytohormone action.brassinosteroid.perception and signal transduction.scaffold protein (TTL)	ptrif.0002s0856.1.p	Transcript	scaffold protein (TTL) of brassinosteroid signalling (original description: pacid=44479789 transcript=Ptrif.0002s0856.1 locus=Ptrif.0002s0856 ID=Ptrif.0002s0856.1.v1.3.1 annot-version=v1.3.1) &	-1.66836
11.3.3.2	Phytohormone action.brassinosteroid.conjugation and degradation.brassinosteroid hydroxylase (CYP72B)	ptrif.0001s0635.1.p	Transcript	brassinosteroid hydroxylase (CYP72B) (original description: pacid=44471276 transcript=Ptrif.0001s0635.1 locus=Ptrif.0001s0635 ID=Ptrif.0001s0635.1.v1.3.1 annot-version=v1.3.1) &	-1.36704
11.1.1.4	Phytohormone action.abscisic acid.biosynthesis.neoxanthin cleavage protein	ptrif.0003s1623.1.p	Transcript	neoxanthin cleavage protein (original description: pacid=44465023 transcript=Ptrif.0003s1623.1 locus=Ptrif.0003s1623 ID=Ptrif.0003s1623.1.v1.3.1 annot-version=v1.3.1) &	-2.53689
11.1.2.2.1	Phytohormone action.abscisic acid.perception and signalling.membrane-localized receptors.chloroplast envelope-localized receptor (ABAR)	ptrif.0009s1606.1.p	Transcript	ABAR chloroplast envelope-localized abscisic acid receptor (original description: pacid=44467407 transcript=Ptrif.0009s1606.1 locus=Ptrif.0009s1606 ID=Ptrif.0009s1606.1.v1.3.1 annot-version=v1.3.1) &	-1.17237
11.1.3.2	Phytohormone action.abscisic acid.conjugation and degradation.abscisic acid hydroxylase	ptrif.0008s2222.1.p	Transcript	abscisic acid hydroxylase (original description: pacid=44456727 transcript=Ptrif.0008s2222.1 locus=Ptrif.0008s2222 ID=Ptrif.0008s2222.1.v1.3.1 annot-version=v1.3.1) &	-2.29842
11.5.1.1	Phytohormone action.ethylene.biosynthesis.1-aminocyclopropane-1-carboxylate (ACC) synthase	ptrif.0003s0220.1.p	Transcript	1-aminocyclopropane-1-carboxylate (ACC) synthase (original description: pacid=44459404 transcript=Ptrif.0003s0220.1 locus=Ptrif.0003s0220 ID=Ptrif.0003s0220.1.v1.3.1 annot-version=v1.3.1) &	-2.32546
11.5.1.2	Phytohormone action.ethylene.biosynthesis.1-aminocyclopropane-1-carboxylate (ACC) oxidase	ptrif.0002s1512.1.p	Transcript	1-aminocyclopropane-1-carboxylate (ACC) oxidase (original description: pacid=44479985 transcript=Ptrif.0002s1512.1 locus=Ptrif.0002s1512 ID=Ptrif.0002s1512.1.v1.3.1 annot-version=v1.3.1) &	-1.66951
11.5.1.2	Phytohormone action.ethylene.biosynthesis.1-aminocyclopropane-1-carboxylate (ACC) oxidase	ptrif.0002s3118.1.p	Transcript	1-aminocyclopropane-1-carboxylate (ACC) oxidase (original description: pacid=44481300 transcript=Ptrif.0002s3118.1 locus=Ptrif.0002s3118 ID=Ptrif.0002s3118.1.v1.3.1 annot-version=v1.3.1) &	-1.39708
11.7.1.2	Phytohormone action.jasmonic acid.biosynthesis.13-lipoxygenase	ptrif.0002s0213.1.p	Transcript	13-lipoxygenase (original description: pacid=44480981 transcript=Ptrif.0002s0213.1 locus=Ptrif.0002s0213 ID=Ptrif.0002s0213.1.v1.3.1 annot-version=v1.3.1) &	-2.52088
11.7.1.2	Phytohormone action.jasmonic acid.biosynthesis.13-lipoxygenase	ptrif.0007s0974.1.p	Transcript	13-lipoxygenase (original description: pacid=44483299 transcript=Ptrif.0007s0974.1 locus=Ptrif.0007s0974 ID=Ptrif.0007s0974.1.v1.3.1 annot-version=v1.3.1) &	-1.52783
11.7.1.4	Phytohormone action.jasmonic acid.biosynthesis.allene oxidase cyclase (AOC)	ptrif.0004s1726.1.p	Transcript	allene oxidase cyclase (AOC) (original description: pacid=44471807 transcript=Ptrif.0004s1726.1 locus=Ptrif.0004s1726 ID=Ptrif.0004s1726.1.v1.3.1 annot-version=v1.3.1) &	-1.58754
11.4.1.2	Phytohormone action.cytokinin.biosynthesis.cytokinin phosphoribohydrolase	ptrif.0005s2861.1.p	Transcript	cytokinin phosphoribohydrolase (original description: pacid=44489080 transcript=Ptrif.0005s2861.1 locus=Ptrif.0005s2861 ID=Ptrif.0005s2861.1.v1.3.1 annot-version=v1.3.1) &	-1.28018
11.4.2.5	Phytohormone action.cytokinin.perception and signal transduction.A-type ARR response negative regulator	ptrif.0003s0396.1.p	Transcript	A-type cytokinin ARR response negative regulator (original description: pacid=44464228 transcript=Ptrif.0003s0396.1 locus=Ptrif.0003s0396 ID=Ptrif.0003s0396.1.v1.3.1 annot-version=v1.3.1) &	1.54347
11.4.3.1	Phytohormone action.cytokinin.conjugation and degradation.UDP-dependent glycosyl transferase	ptrif.0009s1536.1.p	Transcript	UDP-dependent glycosyl transferase (original description: pacid=44467281 transcript=Ptrif.0009s1536.1 locus=Ptrif.0009s1536 ID=Ptrif.0009s1536.1.v1.3.1 annot-version=v1.3.1) &	1.53675
21.1.1.1.1	Cell wall organisation.cellulose.cellulose synthase complex (CSC).CSC components.catalytic component CesA	ptrif.0003s3276.1.p	Transcript	catalytic component CesA of cellulose synthase complex (original description: pacid=44460576 transcript=Ptrif.0003s3276.1 locus=Ptrif.0003s3276 ID=Ptrif.0003s3276.1.v1.3.1 annot-version=v1.3.1) &	-2.06998
21.1.1.1.1	Cell wall organisation.cellulose.cellulose synthase complex (CSC).CSC components.catalytic component CesA	ptrif.0001s0270.1.p	Transcript	catalytic component CesA of cellulose synthase complex (original description: pacid=44469336 transcript=Ptrif.0001s0270.1 locus=Ptrif.0001s0270 ID=Ptrif.0001s0270.1.v1.3.1 annot-version=v1.3.1) &	-1.38267
21.1.1.1.1	Cell wall organisation.cellulose.cellulose synthase complex (CSC).CSC components.catalytic component CesA	ptrif.0001s2507.1.p	Transcript	catalytic component CesA of cellulose synthase complex (original description: pacid=44470154 transcript=Ptrif.0001s2507.1 locus=Ptrif.0001s2507 ID=Ptrif.0001s2507.1.v1.3.1 annot-version=v1.3.1) &	-2.21921
21.1.1.1.1	Cell wall organisation.cellulose.cellulose synthase complex (CSC).CSC components.catalytic component CesA	ptrif.0002s2912.1.p	Transcript	catalytic component CesA of cellulose synthase complex (original description: pacid=44479060 transcript=Ptrif.0002s2912.1 locus=Ptrif.0002s2912 ID=Ptrif.0002s2912.1.v1.3.1 annot-version=v1.3.1) &	-2.11017
21.1.1.1.1	Cell wall organisation.cellulose.cellulose synthase complex (CSC).CSC components.catalytic component CesA	ptrif.0007s2298.1.p	Transcript	catalytic component CesA of cellulose synthase complex (original description: pacid=44484859 transcript=Ptrif.0007s2298.1 locus=Ptrif.0007s2298 ID=Ptrif.0007s2298.1.v1.3.1 annot-version=v1.3.1) &	-1.69789
21.1.1.1.1	Cell wall organisation.cellulose.cellulose synthase complex (CSC).CSC components.catalytic component CesA	ptrif.0005s2285.1.p	Transcript	catalytic component CesA of cellulose synthase complex (original description: pacid=44488593 transcript=Ptrif.0005s2285.1 locus=Ptrif.0005s2285 ID=Ptrif.0005s2285.1.v1.3.1 annot-version=v1.3.1) &	-1.75477
21.1.1.1.2	Cell wall organisation.cellulose.cellulose synthase complex (CSC).CSC components.associated endo-1,4-beta-glucanase component KOR	ptrif.0005s0008.1.p	Transcript	KOR-type cellulose synthase endo-1,4-beta-glucanase (original description: pacid=44486654 transcript=Ptrif.0005s0008.1 locus=Ptrif.0005s0008 ID=Ptrif.0005s0008.1.v1.3.1 annot-version=v1.3.1) &	-1.05739
21.1.1.4.3	Cell wall organisation.cellulose.cellulose synthase complex (CSC).microtubule-dependent CSC insertion.regulatory protein (CMU)	ptrif.0003s3990.1.p	Transcript	regulatory protein (CMU) of microtubule-dependent CSC insertion (original description: pacid=44463844 transcript=Ptrif.0003s3990.1 locus=Ptrif.0003s3990 ID=Ptrif.0003s3990.1.v1.3.1 annot-version=v1.3.1) &	-1.24388
21.1.2.1	Cell wall organisation.cellulose.cellulose-hemicellulose network assembly.regulatory protein (CTL)	ptrif.0003s2848.1.p	Transcript	CTL cellulose microfibrils and hemicellulose interaction protein (original description: pacid=44460663 transcript=Ptrif.0003s2848.1 locus=Ptrif.0003s2848 ID=Ptrif.0003s2848.1.v1.3.1 annot-version=v1.3.1) &	-1.20526
21.1.2.1	Cell wall organisation.cellulose.cellulose-hemicellulose network assembly.regulatory protein (CTL)	ptrif.0009s0160.1.p	Transcript	CTL cellulose microfibrils and hemicellulose interaction protein (original description: pacid=44467524 transcript=Ptrif.0009s0160.1 locus=Ptrif.0009s0160 ID=Ptrif.0009s0160.1.v1.3.1 annot-version=v1.3.1) &	-2.01707
21.1.2.2	Cell wall organisation.cellulose.cellulose-hemicellulose network assembly.regulatory protein (COB)	ptrif.0003s1155.1.p	Transcript	COB cellulose microfibrils and hemicellulose interaction protein (original description: pacid=44461389 transcript=Ptrif.0003s1155.1 locus=Ptrif.0003s1155 ID=Ptrif.0003s1155.1.v1.3.1 annot-version=v1.3.1) &	-1.54649
21.1.2.2	Cell wall organisation.cellulose.cellulose-hemicellulose network assembly.regulatory protein (COB)	ptrif.0003s1154.1.p	Transcript	COB cellulose microfibrils and hemicellulose interaction protein (original description: pacid=44463450 transcript=Ptrif.0003s1154.1 locus=Ptrif.0003s1154 ID=Ptrif.0003s1154.1.v1.3.1 annot-version=v1.3.1) &	-1.85414
21.1.2.2	Cell wall organisation.cellulose.cellulose-hemicellulose network assembly.regulatory protein (COB)	ptrif.0009s0178.1.p	Transcript	COB cellulose microfibrils and hemicellulose interaction protein (original description: pacid=44467250 transcript=Ptrif.0009s0178.1 locus=Ptrif.0009s0178 ID=Ptrif.0009s0178.1.v1.3.1 annot-version=v1.3.1) &	-1.47004
21.2.1.1.1	Cell wall organisation.hemicellulose.xyloglucan.biosynthesis.1,4-beta-glucan synthase (CSLC)	ptrif.0001s0086.1.p	Transcript	1,4-beta-glucan synthase (CSLC) (original description: pacid=44470510 transcript=Ptrif.0001s0086.1 locus=Ptrif.0001s0086 ID=Ptrif.0001s0086.1.v1.3.1 annot-version=v1.3.1) &	-1.42349
21.2.1.1.1	Cell wall organisation.hemicellulose.xyloglucan.biosynthesis.1,4-beta-glucan synthase (CSLC)	ptrif.0005s1743.1.p	Transcript	1,4-beta-glucan synthase (CSLC) (original description: pacid=44485863 transcript=Ptrif.0005s1743.1 locus=Ptrif.0005s1743 ID=Ptrif.0005s1743.1.v1.3.1 annot-version=v1.3.1) &	-1.60567
21.2.1.1.2	Cell wall organisation.hemicellulose.xyloglucan.biosynthesis.UDP-xylose-dependent 1,6-alpha-xylosyltransferase	ptrif.0009s0291.1.p	Transcript	UDP-xylose-dependent 1,6-alpha-xylosyltransferase (original description: pacid=44465224 transcript=Ptrif.0009s0291.1 locus=Ptrif.0009s0291 ID=Ptrif.0009s0291.1.v1.3.1 annot-version=v1.3.1) &	-1.12301
21.2.1.2.2	Cell wall organisation.hemicellulose.xyloglucan.modification and degradation.xyloglucan O-acetyltransferase (AXY4)	ptrif.0004s2229.1.p	Transcript	xyloglucan O-acetyltransferase (AXY4) (original description: pacid=44472048 transcript=Ptrif.0004s2229.1 locus=Ptrif.0004s2229 ID=Ptrif.0004s2229.1.v1.3.1 annot-version=v1.3.1) &	-1.95344
21.2.1.2.3	Cell wall organisation.hemicellulose.xyloglucan.modification and degradation.1,2-alpha-fucosidase	ptrif.0008s0393.1.p	Transcript	1,2-alpha-fucosidase (original description: pacid=44457927 transcript=Ptrif.0008s0393.1 locus=Ptrif.0008s0393 ID=Ptrif.0008s0393.1.v1.3.1 annot-version=v1.3.1) &	-1.34501
21.2.1.2.4	Cell wall organisation.hemicellulose.xyloglucan.modification and degradation.1,2-beta-galactosidase	ptrif.0007s2803.1.p	Transcript	1,2-beta-galactosidase (original description: pacid=44485116 transcript=Ptrif.0007s2803.1 locus=Ptrif.0007s2803 ID=Ptrif.0007s2803.1.v1.3.1 annot-version=v1.3.1) &	-1.76951
21.2.2.1.1	Cell wall organisation.hemicellulose.xylan.biosynthesis.galacturonosyltransferase	ptrif.0003s3729.1.p	Transcript	galacturonosyltransferase (original description: pacid=44464599 transcript=Ptrif.0003s3729.1 locus=Ptrif.0003s3729 ID=Ptrif.0003s3729.1.v1.3.1 annot-version=v1.3.1) &	-1.49247
21.2.2.1.1	Cell wall organisation.hemicellulose.xylan.biosynthesis.galacturonosyltransferase	ptrif.0004s1730.1.p	Transcript	galacturonosyltransferase (original description: pacid=44473714 transcript=Ptrif.0004s1730.1 locus=Ptrif.0004s1730 ID=Ptrif.0004s1730.1.v1.3.1 annot-version=v1.3.1) &	-1.7347
21.2.2.1.1	Cell wall organisation.hemicellulose.xylan.biosynthesis.galacturonosyltransferase	ptrif.0004s2260.1.p	Transcript	galacturonosyltransferase (original description: pacid=44474571 transcript=Ptrif.0004s2260.1 locus=Ptrif.0004s2260 ID=Ptrif.0004s2260.1.v1.3.1 annot-version=v1.3.1) &	-1.0743
21.2.2.1.1	Cell wall organisation.hemicellulose.xylan.biosynthesis.galacturonosyltransferase	ptrif.0007s0332.1.p	Transcript	galacturonosyltransferase (original description: pacid=44484126 transcript=Ptrif.0007s0332.1 locus=Ptrif.0007s0332 ID=Ptrif.0007s0332.1.v1.3.1 annot-version=v1.3.1) &	-1.36672
21.2.2.1.1	Cell wall organisation.hemicellulose.xylan.biosynthesis.galacturonosyltransferase	ptrif.0005s2584.1.p	Transcript	galacturonosyltransferase (original description: pacid=44485968 transcript=Ptrif.0005s2584.1 locus=Ptrif.0005s2584 ID=Ptrif.0005s2584.1.v1.3.1 annot-version=v1.3.1) &	-2.09559
21.2.2.1.3.1	Cell wall organisation.hemicellulose.xylan.biosynthesis.xylosyltransferase activities.xylosyltransferase (IRX9)	ptrif.0006s0461.1.p	Transcript	xylosyltransferase (IRX9) (original description: pacid=44475996 transcript=Ptrif.0006s0461.1 locus=Ptrif.0006s0461 ID=Ptrif.0006s0461.1.v1.3.1 annot-version=v1.3.1) &	-1.55389
21.2.2.1.3.1	Cell wall organisation.hemicellulose.xylan.biosynthesis.xylosyltransferase activities.xylosyltransferase (IRX9)	ptrif.0006s0466.1.p	Transcript	xylosyltransferase (IRX9) (original description: pacid=44476616 transcript=Ptrif.0006s0466.1 locus=Ptrif.0006s0466 ID=Ptrif.0006s0466.1.v1.3.1 annot-version=v1.3.1) &	-1.63089
21.2.2.1.3.2	Cell wall organisation.hemicellulose.xylan.biosynthesis.xylosyltransferase activities.xylosyltransferase (IRX10)	ptrif.0008s1266.1.p	Transcript	xylosyltransferase (IRX10) (original description: pacid=44456756 transcript=Ptrif.0008s1266.1 locus=Ptrif.0008s1266 ID=Ptrif.0008s1266.1.v1.3.1 annot-version=v1.3.1) &	-1.52811
21.2.2.2.1	Cell wall organisation.hemicellulose.xylan.modification and degradation.O-acetyltransferase (RWA)	ptrif.0009s0093.1.p	Transcript	O-acetyltransferase (RWA) (original description: pacid=44465799 transcript=Ptrif.0009s0093.1 locus=Ptrif.0009s0093 ID=Ptrif.0009s0093.1.v1.3.1 annot-version=v1.3.1) &	-1.21179
21.2.2.2.2	Cell wall organisation.hemicellulose.xylan.modification and degradation.xylan O-acetyltransferase (XOAT)	ptrif.0006s1743.1.p	Transcript	xylan O-acetyltransferase (XOAT) (original description: pacid=44476789 transcript=Ptrif.0006s1743.1 locus=Ptrif.0006s1743 ID=Ptrif.0006s1743.1.v1.3.1 annot-version=v1.3.1) &	-1.05987
21.2.2.2.2	Cell wall organisation.hemicellulose.xylan.modification and degradation.xylan O-acetyltransferase (XOAT)	ptrif.0006s0946.1.p	Transcript	xylan O-acetyltransferase (XOAT) (original description: pacid=44477477 transcript=Ptrif.0006s0946.1 locus=Ptrif.0006s0946 ID=Ptrif.0006s0946.1.v1.3.1 annot-version=v1.3.1) &	-1.40219
21.2.2.2.2	Cell wall organisation.hemicellulose.xylan.modification and degradation.xylan O-acetyltransferase (XOAT)	ptrif.0006s0890.1.p	Transcript	xylan O-acetyltransferase (XOAT) (original description: pacid=44477953 transcript=Ptrif.0006s0890.1 locus=Ptrif.0006s0890 ID=Ptrif.0006s0890.1.v1.3.1 annot-version=v1.3.1) &	-2.28238
21.2.2.2.3	Cell wall organisation.hemicellulose.xylan.modification and degradation.glucuronoxylan 4-O-methyltransferase	ptrif.0005s0228.1.p	Transcript	glucuronoxylan 4-O-methyltransferase (original description: pacid=44487527 transcript=Ptrif.0005s0228.1 locus=Ptrif.0005s0228 ID=Ptrif.0005s0228.1.v1.3.1 annot-version=v1.3.1) &	-1.95925
21.2.2.2.4	Cell wall organisation.hemicellulose.xylan.modification and degradation.endo-beta-1,4-xylanase	ptrif.0005s1753.1.p	Transcript	endo-beta-1,4-xylanase (original description: pacid=44487813 transcript=Ptrif.0005s1753.1 locus=Ptrif.0005s1753 ID=Ptrif.0005s1753.1.v1.3.1 annot-version=v1.3.1) &	-1.18972
21.2.3.1.1.1	Cell wall organisation.hemicellulose.heteromannan.biosynthesis.mannan synthase activities.mannan synthase (CSLA)	ptrif.0008s1819.1.p	Transcript	mannan synthase (CSLA) (original description: pacid=44456443 transcript=Ptrif.0008s1819.1 locus=Ptrif.0008s1819 ID=Ptrif.0008s1819.1.v1.3.1 annot-version=v1.3.1) &	-2.04777
21.2.3.1.1.1	Cell wall organisation.hemicellulose.heteromannan.biosynthesis.mannan synthase activities.mannan synthase (CSLA)	ptrif.0004s0754.1.p	Transcript	mannan synthase (CSLA) (original description: pacid=44474156 transcript=Ptrif.0004s0754.1 locus=Ptrif.0004s0754 ID=Ptrif.0004s0754.1.v1.3.1 annot-version=v1.3.1) &	-1.87674
21.2.3.1.1.1	Cell wall organisation.hemicellulose.heteromannan.biosynthesis.mannan synthase activities.mannan synthase (CSLA)	ptrif.0006s1573.1.p	Transcript	mannan synthase (CSLA) (original description: pacid=44477450 transcript=Ptrif.0006s1573.1 locus=Ptrif.0006s1573 ID=Ptrif.0006s1573.1.v1.3.1 annot-version=v1.3.1) &	-3.49063
21.2.3.2.2	Cell wall organisation.hemicellulose.heteromannan.modification and degradation.endo-beta-1,4-mannanase	ptrif.0006s1054.1.p	Transcript	endo-beta-1,4-mannanase (original description: pacid=44476807 transcript=Ptrif.0006s1054.1 locus=Ptrif.0006s1054 ID=Ptrif.0006s1054.1.v1.3.1 annot-version=v1.3.1) &	-1.22124
21.3.1.2.1	Cell wall organisation.pectin.homogalacturonan.modification and degradation.pectin methylesterase	ptrif.0003s3705.1.p	Transcript	pectin methylesterase (original description: pacid=44464679 transcript=Ptrif.0003s3705.1 locus=Ptrif.0003s3705 ID=Ptrif.0003s3705.1.v1.3.1 annot-version=v1.3.1) &	-2.02493
21.3.1.2.1	Cell wall organisation.pectin.homogalacturonan.modification and degradation.pectin methylesterase	ptrif.0001s2026.1.p	Transcript	pectin methylesterase (original description: pacid=44469497 transcript=Ptrif.0001s2026.1 locus=Ptrif.0001s2026 ID=Ptrif.0001s2026.1.v1.3.1 annot-version=v1.3.1) &	-1.31554
21.3.1.2.1	Cell wall organisation.pectin.homogalacturonan.modification and degradation.pectin methylesterase	ptrif.0001s2025.1.p	Transcript	pectin methylesterase (original description: pacid=44469998 transcript=Ptrif.0001s2025.1 locus=Ptrif.0001s2025 ID=Ptrif.0001s2025.1.v1.3.1 annot-version=v1.3.1) &	-1.46862
21.3.1.2.1	Cell wall organisation.pectin.homogalacturonan.modification and degradation.pectin methylesterase	ptrif.0001s2028.1.p	Transcript	pectin methylesterase (original description: pacid=44470724 transcript=Ptrif.0001s2028.1 locus=Ptrif.0001s2028 ID=Ptrif.0001s2028.1.v1.3.1 annot-version=v1.3.1) &	-1.49336
21.3.1.2.1	Cell wall organisation.pectin.homogalacturonan.modification and degradation.pectin methylesterase	ptrif.0007s1048.1.p	Transcript	pectin methylesterase (original description: pacid=44482930 transcript=Ptrif.0007s1048.1 locus=Ptrif.0007s1048 ID=Ptrif.0007s1048.1.v1.3.1 annot-version=v1.3.1) &	-2.19362
21.3.1.2.1	Cell wall organisation.pectin.homogalacturonan.modification and degradation.pectin methylesterase	ptrif.0007s1047.1.p	Transcript	pectin methylesterase (original description: pacid=44484825 transcript=Ptrif.0007s1047.1 locus=Ptrif.0007s1047 ID=Ptrif.0007s1047.1.v1.3.1 annot-version=v1.3.1) &	-1.48114
21.3.1.2.1	Cell wall organisation.pectin.homogalacturonan.modification and degradation.pectin methylesterase	ptrif.0005s3243.1.p	Transcript	pectin methylesterase (original description: pacid=44488276 transcript=Ptrif.0005s3243.1 locus=Ptrif.0005s3243 ID=Ptrif.0005s3243.1.v1.3.1 annot-version=v1.3.1) &	-1.45592
21.3.2.1.1	Cell wall organisation.pectin.rhamnogalacturonan I.biosynthesis.rhamnosyltransferase	ptrif.0003s1178.1.p	Transcript	rhamnosyltransferase (original description: pacid=44463407 transcript=Ptrif.0003s1178.1 locus=Ptrif.0003s1178 ID=Ptrif.0003s1178.1.v1.3.1 annot-version=v1.3.1) &	-1.15112
21.3.2.1.3	Cell wall organisation.pectin.rhamnogalacturonan I.biosynthesis.beta-1,4-galactosyltransferase	ptrif.0002s2217.1.p	Transcript	beta-1,4-galactosyltransferase (original description: pacid=44481625 transcript=Ptrif.0002s2217.1 locus=Ptrif.0002s2217 ID=Ptrif.0002s2217.1.v1.3.1 annot-version=v1.3.1) &	-1.98621
21.3.2.2.2	Cell wall organisation.pectin.rhamnogalacturonan I.modification and degradation.beta-galactosidase (BGAL)	ptrif.0008s2741.1.p	Transcript	beta-galactosidase (BGAL) (original description: pacid=44457968 transcript=Ptrif.0008s2741.1 locus=Ptrif.0008s2741 ID=Ptrif.0008s2741.1.v1.3.1 annot-version=v1.3.1) &	-1.15632
21.3.2.2.2	Cell wall organisation.pectin.rhamnogalacturonan I.modification and degradation.beta-galactosidase (BGAL)	ptrif.0007s2021.1.p	Transcript	beta-galactosidase (BGAL) (original description: pacid=44483097 transcript=Ptrif.0007s2021.1 locus=Ptrif.0007s2021 ID=Ptrif.0007s2021.1.v1.3.1 annot-version=v1.3.1) &	-1.53485
21.3.2.2.2	Cell wall organisation.pectin.rhamnogalacturonan I.modification and degradation.beta-galactosidase (BGAL)	ptrif.0007s0876.1.p	Transcript	beta-galactosidase (BGAL) (original description: pacid=44484991 transcript=Ptrif.0007s0876.1 locus=Ptrif.0007s0876 ID=Ptrif.0007s0876.1.v1.3.1 annot-version=v1.3.1) &	-1.04955
21.3.2.2.2	Cell wall organisation.pectin.rhamnogalacturonan I.modification and degradation.beta-galactosidase (BGAL)	ptrif.0007s2803.1.p	Transcript	beta-galactosidase (BGAL) (original description: pacid=44485116 transcript=Ptrif.0007s2803.1 locus=Ptrif.0007s2803 ID=Ptrif.0007s2803.1.v1.3.1 annot-version=v1.3.1) &	-1.76951
21.3.2.2.2	Cell wall organisation.pectin.rhamnogalacturonan I.modification and degradation.beta-galactosidase (BGAL)	ptrif.0007s0214.1.p	Transcript	beta-galactosidase (BGAL) (original description: pacid=44485354 transcript=Ptrif.0007s0214.1 locus=Ptrif.0007s0214 ID=Ptrif.0007s0214.1.v1.3.1 annot-version=v1.3.1) &	-1.09823
21.3.2.2.2	Cell wall organisation.pectin.rhamnogalacturonan I.modification and degradation.beta-galactosidase (BGAL)	ptrif.0005s3343.1.p	Transcript	beta-galactosidase (BGAL) (original description: pacid=44488193 transcript=Ptrif.0005s3343.1 locus=Ptrif.0005s3343 ID=Ptrif.0005s3343.1.v1.3.1 annot-version=v1.3.1) &	-1.3453
21.3.2.2.3.2	Cell wall organisation.pectin.rhamnogalacturonan I.modification and degradation.alpha-L-arabinofuranosidase activities.bifunctional alpha-L-arabinofuranosidase and beta-D-xylosidase (BXL)	ptrif.0009s0164.1.p	Transcript	bifunctional alpha-L-arabinofuranosidase and beta-D-xylosidase (BXL) (original description: pacid=44467326 transcript=Ptrif.0009s0164.1 locus=Ptrif.0009s0164 ID=Ptrif.0009s0164.1.v1.3.1 annot-version=v1.3.1) &	-1.35197
21.3.2.2.3.2	Cell wall organisation.pectin.rhamnogalacturonan I.modification and degradation.alpha-L-arabinofuranosidase activities.bifunctional alpha-L-arabinofuranosidase and beta-D-xylosidase (BXL)	ptrif.0005s0694.1.p	Transcript	bifunctional alpha-L-arabinofuranosidase and beta-D-xylosidase (BXL) (original description: pacid=44486814 transcript=Ptrif.0005s0694.1 locus=Ptrif.0005s0694 ID=Ptrif.0005s0694.1.v1.3.1 annot-version=v1.3.1) &	-2.563
21.3.2.2.3.2	Cell wall organisation.pectin.rhamnogalacturonan I.modification and degradation.alpha-L-arabinofuranosidase activities.bifunctional alpha-L-arabinofuranosidase and beta-D-xylosidase (BXL)	ptrif.0005s1966.1.p	Transcript	bifunctional alpha-L-arabinofuranosidase and beta-D-xylosidase (BXL) (original description: pacid=44488221 transcript=Ptrif.0005s1966.1 locus=Ptrif.0005s1966 ID=Ptrif.0005s1966.1.v1.3.1 annot-version=v1.3.1) &	-1.47748
21.3.3.1.2.1	Cell wall organisation.pectin.rhamnogalacturonan II.biosynthesis.2-keto-3-deoxymanno-octulosonic acid (KDO) biosynthesis.D-arabinose-5-phosphate isomerase	ptrif.0003s3320.1.p	Transcript	D-arabinose-5-phosphate isomerase (original description: pacid=44464692 transcript=Ptrif.0003s3320.1 locus=Ptrif.0003s3320 ID=Ptrif.0003s3320.1.v1.3.1 annot-version=v1.3.1) &	-1.32961
21.3.5.1.2	Cell wall organisation.pectin.modification and degradation.polygalacturonase activities.polygalacturonase (QRT3)	ptrif.0002s2259.1.p	Transcript	polygalacturonase (QRT3) (original description: pacid=44480340 transcript=Ptrif.0002s2259.1 locus=Ptrif.0002s2259 ID=Ptrif.0002s2259.1.v1.3.1 annot-version=v1.3.1) &	-1.38694
21.3.5.2	Cell wall organisation.pectin.modification and degradation.pectate lyase	ptrif.0003s0587.1.p	Transcript	pectate lyase (original description: pacid=44465044 transcript=Ptrif.0003s0587.1 locus=Ptrif.0003s0587 ID=Ptrif.0003s0587.1.v1.3.1 annot-version=v1.3.1) &	-1.4391
21.3.5.2	Cell wall organisation.pectin.modification and degradation.pectate lyase	ptrif.0009s1077.1.p	Transcript	pectate lyase (original description: pacid=44465790 transcript=Ptrif.0009s1077.1 locus=Ptrif.0009s1077 ID=Ptrif.0009s1077.1.v1.3.1 annot-version=v1.3.1) &	-1.31122
21.3.5.2	Cell wall organisation.pectin.modification and degradation.pectate lyase	ptrif.0004s2056.1.p	Transcript	pectate lyase (original description: pacid=44472262 transcript=Ptrif.0004s2056.1 locus=Ptrif.0004s2056 ID=Ptrif.0004s2056.1.v1.3.1 annot-version=v1.3.1) &	-1.81574
21.3.5.2	Cell wall organisation.pectin.modification and degradation.pectate lyase	ptrif.0006s0314.1.p	Transcript	pectate lyase (original description: pacid=44476597 transcript=Ptrif.0006s0314.1 locus=Ptrif.0006s0314 ID=Ptrif.0006s0314.1.v1.3.1 annot-version=v1.3.1) &	-1.36922
21.3.5.4	Cell wall organisation.pectin.modification and degradation.pectin acetylesterase	ptrif.0003s3878.1.p	Transcript	pectin acetylesterase (original description: pacid=44463497 transcript=Ptrif.0003s3878.1 locus=Ptrif.0003s3878 ID=Ptrif.0003s3878.1.v1.3.1 annot-version=v1.3.1) &	-1.38177
21.3.5.4	Cell wall organisation.pectin.modification and degradation.pectin acetylesterase	ptrif.0006s0030.1.p	Transcript	pectin acetylesterase (original description: pacid=44476272 transcript=Ptrif.0006s0030.1 locus=Ptrif.0006s0030 ID=Ptrif.0006s0030.1.v1.3.1 annot-version=v1.3.1) &	-1.51298
21.4.1.1.1	Cell wall organisation.cell wall proteins.hydroxyproline-rich glycoprotein activities.arabinogalactan-protein (AGP) activities.classical AGP	ptrif.0003s3593.1.p	Transcript	classical arabinogalactan protein (original description: pacid=44460180 transcript=Ptrif.0003s3593.1 locus=Ptrif.0003s3593 ID=Ptrif.0003s3593.1.v1.3.1 annot-version=v1.3.1) &	-2.11432
21.4.1.1.2	Cell wall organisation.cell wall proteins.hydroxyproline-rich glycoprotein activities.arabinogalactan-protein (AGP) activities.lysine-rich AGP	ptrif.0007s0513.1.p	Transcript	lysine-rich arabinogalactan protein (original description: pacid=44484130 transcript=Ptrif.0007s0513.1 locus=Ptrif.0007s0513 ID=Ptrif.0007s0513.1.v1.3.1 annot-version=v1.3.1) &	-1.53767
21.4.1.1.3	Cell wall organisation.cell wall proteins.hydroxyproline-rich glycoprotein activities.arabinogalactan-protein (AGP) activities.fasciclin-type AGP (FLA)	ptrif.0008s2021.1.p	Transcript	fasciclin-type arabinogalactan protein (original description: pacid=44457859 transcript=Ptrif.0008s2021.1 locus=Ptrif.0008s2021 ID=Ptrif.0008s2021.1.v1.3.1 annot-version=v1.3.1) &	-1.98819
21.4.1.1.3	Cell wall organisation.cell wall proteins.hydroxyproline-rich glycoprotein activities.arabinogalactan-protein (AGP) activities.fasciclin-type AGP (FLA)	ptrif.0008s2185.1.p	Transcript	fasciclin-type arabinogalactan protein (original description: pacid=44458558 transcript=Ptrif.0008s2185.1 locus=Ptrif.0008s2185 ID=Ptrif.0008s2185.1.v1.3.1 annot-version=v1.3.1) &	-1.00659
21.4.1.1.3	Cell wall organisation.cell wall proteins.hydroxyproline-rich glycoprotein activities.arabinogalactan-protein (AGP) activities.fasciclin-type AGP (FLA)	ptrif.0003s4259.1.p	Transcript	fasciclin-type arabinogalactan protein (original description: pacid=44463603 transcript=Ptrif.0003s4259.1 locus=Ptrif.0003s4259 ID=Ptrif.0003s4259.1.v1.3.1 annot-version=v1.3.1) &	-1.46587
21.4.1.1.3	Cell wall organisation.cell wall proteins.hydroxyproline-rich glycoprotein activities.arabinogalactan-protein (AGP) activities.fasciclin-type AGP (FLA)	ptrif.0001s1813.1.p	Transcript	fasciclin-type arabinogalactan protein (original description: pacid=44469755 transcript=Ptrif.0001s1813.1 locus=Ptrif.0001s1813 ID=Ptrif.0001s1813.1.v1.3.1 annot-version=v1.3.1) &	-1.7456
21.4.1.1.3	Cell wall organisation.cell wall proteins.hydroxyproline-rich glycoprotein activities.arabinogalactan-protein (AGP) activities.fasciclin-type AGP (FLA)	ptrif.0006s1348.1.p	Transcript	fasciclin-type arabinogalactan protein (original description: pacid=44475218 transcript=Ptrif.0006s1348.1 locus=Ptrif.0006s1348 ID=Ptrif.0006s1348.1.v1.3.1 annot-version=v1.3.1) &	-1.92376
21.4.1.1.3	Cell wall organisation.cell wall proteins.hydroxyproline-rich glycoprotein activities.arabinogalactan-protein (AGP) activities.fasciclin-type AGP (FLA)	ptrif.0006s0428.1.p	Transcript	fasciclin-type arabinogalactan protein (original description: pacid=44476826 transcript=Ptrif.0006s0428.1 locus=Ptrif.0006s0428 ID=Ptrif.0006s0428.1.v1.3.1 annot-version=v1.3.1) &	-2.04413
21.4.1.1.3	Cell wall organisation.cell wall proteins.hydroxyproline-rich glycoprotein activities.arabinogalactan-protein (AGP) activities.fasciclin-type AGP (FLA)	ptrif.0002s1629.1.p	Transcript	fasciclin-type arabinogalactan protein (original description: pacid=44478753 transcript=Ptrif.0002s1629.1 locus=Ptrif.0002s1629 ID=Ptrif.0002s1629.1.v1.3.1 annot-version=v1.3.1) &	-2.48287
21.4.1.1.3	Cell wall organisation.cell wall proteins.hydroxyproline-rich glycoprotein activities.arabinogalactan-protein (AGP) activities.fasciclin-type AGP (FLA)	ptrif.0002s0806.1.p	Transcript	fasciclin-type arabinogalactan protein (original description: pacid=44482090 transcript=Ptrif.0002s0806.1 locus=Ptrif.0002s0806 ID=Ptrif.0002s0806.1.v1.3.1 annot-version=v1.3.1) &	-1.01728
21.4.1.1.4	Cell wall organisation.cell wall proteins.hydroxyproline-rich glycoprotein activities.arabinogalactan-protein (AGP) activities.xylogen-type AGP (XYP/XYLP)	ptrif.0008s1180.1.p	Transcript	xylogen-type arabinogalactan protein (original description: pacid=44457102 transcript=Ptrif.0008s1180.1 locus=Ptrif.0008s1180 ID=Ptrif.0008s1180.1.v1.3.1 annot-version=v1.3.1) &	-1.38002
21.4.1.1.5.1	Cell wall organisation.cell wall proteins.hydroxyproline-rich glycoprotein activities.arabinogalactan-protein (AGP) activities.AGP glycosylation.AGP hydroxyproline O-galactosyltransferase	ptrif.0004s2285.1.p	Transcript	AGP hydroxyproline O-galactosyltransferase (original description: pacid=44472700 transcript=Ptrif.0004s2285.1 locus=Ptrif.0004s2285 ID=Ptrif.0004s2285.1.v1.3.1 annot-version=v1.3.1) &	-1.02124
21.4.1.3.2	Cell wall organisation.cell wall proteins.hydroxyproline-rich glycoprotein activities.extensin activities.LRR-domain extensin	ptrif.0001s0697.1.p	Transcript	LRR-domain extensin (original description: pacid=44470614 transcript=Ptrif.0001s0697.1 locus=Ptrif.0001s0697 ID=Ptrif.0001s0697.1.v1.3.1 annot-version=v1.3.1) &	-1.78904
21.4.2.1	Cell wall organisation.cell wall proteins.expansin activities.alpha-class expansin	ptrif.0008s2205.1.p	Transcript	alpha-class expansin (original description: pacid=44459072 transcript=Ptrif.0008s2205.1 locus=Ptrif.0008s2205 ID=Ptrif.0008s2205.1.v1.3.1 annot-version=v1.3.1) &	-1.53156
21.4.2.1	Cell wall organisation.cell wall proteins.expansin activities.alpha-class expansin	ptrif.0004s0278.1.p	Transcript	alpha-class expansin (original description: pacid=44473215 transcript=Ptrif.0004s0278.1 locus=Ptrif.0004s0278 ID=Ptrif.0004s0278.1.v1.3.1 annot-version=v1.3.1) &	-1.56943
21.6.2.2	Cell wall organisation.lignin.monolignol conjugation and polymerization.lignin laccase	ptrif.0008s2335.1.p	Transcript	lignin laccase (original description: pacid=44457057 transcript=Ptrif.0008s2335.1 locus=Ptrif.0008s2335 ID=Ptrif.0008s2335.1.v1.3.1 annot-version=v1.3.1) &	-1.5139
21.6.2.2	Cell wall organisation.lignin.monolignol conjugation and polymerization.lignin laccase	ptrif.0008s2099.1.p	Transcript	lignin laccase (original description: pacid=44458201 transcript=Ptrif.0008s2099.1 locus=Ptrif.0008s2099 ID=Ptrif.0008s2099.1.v1.3.1 annot-version=v1.3.1) &	-1.71849
21.6.2.2	Cell wall organisation.lignin.monolignol conjugation and polymerization.lignin laccase	ptrif.0008s2760.1.p	Transcript	lignin laccase (original description: pacid=44458271 transcript=Ptrif.0008s2760.1 locus=Ptrif.0008s2760 ID=Ptrif.0008s2760.1.v1.3.1 annot-version=v1.3.1) &	-1.20532
21.6.2.2	Cell wall organisation.lignin.monolignol conjugation and polymerization.lignin laccase	ptrif.0006s0816.1.p	Transcript	lignin laccase (original description: pacid=44475813 transcript=Ptrif.0006s0816.1 locus=Ptrif.0006s0816 ID=Ptrif.0006s0816.1.v1.3.1 annot-version=v1.3.1) &	-2.13767
21.6.3.2	Cell wall organisation.lignin.monolignol glycosylation and deglycosylation.coniferin beta-glucosidase	ptrif.0002s3515.1.p	Transcript	coniferin beta-glucosidase (original description: pacid=44481827 transcript=Ptrif.0002s3515.1 locus=Ptrif.0002s3515 ID=Ptrif.0002s3515.1.v1.3.1 annot-version=v1.3.1) &	-1.25439
21.7.1	Cell wall organisation.callose.callose synthase	ptrif.0004s1299.1.p	Transcript	callose synthase (original description: pacid=44471719 transcript=Ptrif.0004s1299.1 locus=Ptrif.0004s1299 ID=Ptrif.0004s1299.1.v1.3.1 annot-version=v1.3.1) &	-1.05885
21.9.1.1	Cell wall organisation.cutin and suberin.cuticular lipid formation.fatty acyl omega-hydroxylase	ptrif.0003s0254.1.p	Transcript	fatty acyl omega-hydroxylase (original description: pacid=44462873 transcript=Ptrif.0003s0254.1 locus=Ptrif.0003s0254 ID=Ptrif.0003s0254.1.v1.3.1 annot-version=v1.3.1) &	-1.57419
21.9.1.2	Cell wall organisation.cutin and suberin.cuticular lipid formation.fatty acyl in-chain hydroxylase	ptrif.0004s0765.1.p	Transcript	fatty acyl in-chain hydroxylase (original description: pacid=44472634 transcript=Ptrif.0004s0765.1 locus=Ptrif.0004s0765 ID=Ptrif.0004s0765.1.v1.3.1 annot-version=v1.3.1) &	-1.55208
21.9.1.7.1.1	Cell wall organisation.cutin and suberin.cuticular lipid formation.alkane-forming pathway.CER1-CER3 alkane-forming complex.aldehyde decarbonylase component CER1	ptrif.0003s4446.1.p	Transcript	aldehyde decarbonylase component CER1 of CER1-CER3 alkane-forming complex (original description: pacid=44464240 transcript=Ptrif.0003s4446.1 locus=Ptrif.0003s4446 ID=Ptrif.0003s4446.1.v1.3.1 annot-version=v1.3.1) &	-1.39804
21.9.3.1	Cell wall organisation.cutin and suberin.biosynthesis regulation.transcription factor (SHN)	ptrif.0001s0580.1.p	Transcript	SHN-type cutin and suberin biosynthesis transcription factor (original description: pacid=44469390 transcript=Ptrif.0001s0580.1 locus=Ptrif.0001s0580 ID=Ptrif.0001s0580.1.v1.3.1 annot-version=v1.3.1) &	-1.35807
21.9.3.1	Cell wall organisation.cutin and suberin.biosynthesis regulation.transcription factor (SHN)	ptrif.0001s0250.1.p	Transcript	SHN-type cutin and suberin biosynthesis transcription factor (original description: pacid=44471558 transcript=Ptrif.0001s0250.1 locus=Ptrif.0001s0250 ID=Ptrif.0001s0250.1.v1.3.1 annot-version=v1.3.1) &	-1.89463
21.9.4.3	Cell wall organisation.cutin and suberin.export.cuticular lipid exporter (PEC1)	ptrif.0001s2650.1.p	Transcript	cuticular lipid exporter (PEC1) (original description: pacid=44468616 transcript=Ptrif.0001s2650.1 locus=Ptrif.0001s2650 ID=Ptrif.0001s2650.1.v1.3.1 annot-version=v1.3.1) &	-1.45923
19.4.1.1	Protein homeostasis.proteolysis.cysteine-type peptidase activities.C1-class protease (Papain)	ptrif.0008s0028.1.p	Transcript	protease (Papain) (original description: pacid=44458191 transcript=Ptrif.0008s0028.1 locus=Ptrif.0008s0028 ID=Ptrif.0008s0028.1.v1.3.1 annot-version=v1.3.1) &	-1.60977
19.4.1.1	Protein homeostasis.proteolysis.cysteine-type peptidase activities.C1-class protease (Papain)	ptrif.0005s2930.1.p	Transcript	protease (Papain) (original description: pacid=44488102 transcript=Ptrif.0005s2930.1 locus=Ptrif.0005s2930 ID=Ptrif.0005s2930.1.v1.3.1 annot-version=v1.3.1) &	-1.47499
19.4.1.4	Protein homeostasis.proteolysis.cysteine-type peptidase activities.C15-class pyrrolidone-carboxylate peptidase	ptrif.0004s2162.1.p	Transcript	pyrrolidone-carboxylate peptidase (original description: pacid=44472110 transcript=Ptrif.0004s2162.1 locus=Ptrif.0004s2162 ID=Ptrif.0004s2162.1.v1.3.1 annot-version=v1.3.1) &	1.13102
19.4.1.7	Protein homeostasis.proteolysis.cysteine-type peptidase activities.C97-class peptidase (PPPDE)	ptrif.0008s0670.1.p	Transcript	peptidase (PPPDE) (original description: pacid=44456300 transcript=Ptrif.0008s0670.1 locus=Ptrif.0008s0670 ID=Ptrif.0008s0670.1.v1.3.1 annot-version=v1.3.1) &	-1.38234
19.4.2.1.1	Protein homeostasis.proteolysis.serine-type peptidase activities.S8-class protease (subtilisin) families.protease (SBT1)	ptrif.0003s4230.1.p	Transcript	protease (SBT1) (original description: pacid=44464898 transcript=Ptrif.0003s4230.1 locus=Ptrif.0003s4230 ID=Ptrif.0003s4230.1.v1.3.1 annot-version=v1.3.1) &	-1.3074
19.4.2.1.1	Protein homeostasis.proteolysis.serine-type peptidase activities.S8-class protease (subtilisin) families.protease (SBT1)	ptrif.0005s2476.1.p	Transcript	protease (SBT1) (original description: pacid=44487762 transcript=Ptrif.0005s2476.1 locus=Ptrif.0005s2476 ID=Ptrif.0005s2476.1.v1.3.1 annot-version=v1.3.1) &	-1.67847
19.4.2.2	Protein homeostasis.proteolysis.serine-type peptidase activities.S10-class serine carboxypeptidase (SCPL)	ptrif.0003s2096.1.p	Transcript	serine carboxypeptidase (original description: pacid=44461298 transcript=Ptrif.0003s2096.1 locus=Ptrif.0003s2096 ID=Ptrif.0003s2096.1.v1.3.1 annot-version=v1.3.1) &	-1.25236
19.4.2.2	Protein homeostasis.proteolysis.serine-type peptidase activities.S10-class serine carboxypeptidase (SCPL)	ptrif.0001s2519.1.p	Transcript	serine carboxypeptidase (original description: pacid=44468197 transcript=Ptrif.0001s2519.1 locus=Ptrif.0001s2519 ID=Ptrif.0001s2519.1.v1.3.1 annot-version=v1.3.1) &	-1.13146
19.4.2.2	Protein homeostasis.proteolysis.serine-type peptidase activities.S10-class serine carboxypeptidase (SCPL)	ptrif.0004s2488.1.p	Transcript	serine carboxypeptidase (original description: pacid=44474408 transcript=Ptrif.0004s2488.1 locus=Ptrif.0004s2488 ID=Ptrif.0004s2488.1.v1.3.1 annot-version=v1.3.1) &	-1.41836
19.4.2.2	Protein homeostasis.proteolysis.serine-type peptidase activities.S10-class serine carboxypeptidase (SCPL)	ptrif.0005s1727.1.p	Transcript	serine carboxypeptidase (original description: pacid=44486612 transcript=Ptrif.0005s1727.1 locus=Ptrif.0005s1727 ID=Ptrif.0005s1727.1.v1.3.1 annot-version=v1.3.1) &	-1.46591
19.4.2.7	Protein homeostasis.proteolysis.serine-type peptidase activities.S28-class serine carboxypeptidase	ptrif.0008s1864.1.p	Transcript	S28-class serine carboxypeptidase (original description: pacid=44458453 transcript=Ptrif.0008s1864.1 locus=Ptrif.0008s1864 ID=Ptrif.0008s1864.1.v1.3.1 annot-version=v1.3.1) &	-4.5259
19.4.3.1	Protein homeostasis.proteolysis.aspartic-type peptidase activities.A1-class protease (Pepsin)	ptrif.0009s0457.1.p	Transcript	pepsin-type protease (original description: pacid=44465802 transcript=Ptrif.0009s0457.1 locus=Ptrif.0009s0457 ID=Ptrif.0009s0457.1.v1.3.1 annot-version=v1.3.1) &	-1.5277
19.4.3.1	Protein homeostasis.proteolysis.aspartic-type peptidase activities.A1-class protease (Pepsin)	ptrif.0009s0446.1.p	Transcript	pepsin-type protease (original description: pacid=44466484 transcript=Ptrif.0009s0446.1 locus=Ptrif.0009s0446 ID=Ptrif.0009s0446.1.v1.3.1 annot-version=v1.3.1) &	-1.32086
19.4.3.1	Protein homeostasis.proteolysis.aspartic-type peptidase activities.A1-class protease (Pepsin)	ptrif.0001s0112.1.p	Transcript	pepsin-type protease (original description: pacid=44470075 transcript=Ptrif.0001s0112.1 locus=Ptrif.0001s0112 ID=Ptrif.0001s0112.1.v1.3.1 annot-version=v1.3.1) &	-1.02494
19.4.3.1	Protein homeostasis.proteolysis.aspartic-type peptidase activities.A1-class protease (Pepsin)	ptrif.0004s1717.1.p	Transcript	pepsin-type protease (original description: pacid=44472545 transcript=Ptrif.0004s1717.1 locus=Ptrif.0004s1717 ID=Ptrif.0004s1717.1.v1.3.1 annot-version=v1.3.1) &	-1.83282
19.4.3.1	Protein homeostasis.proteolysis.aspartic-type peptidase activities.A1-class protease (Pepsin)	ptrif.0004s1279.1.p	Transcript	pepsin-type protease (original description: pacid=44474432 transcript=Ptrif.0004s1279.1 locus=Ptrif.0004s1279 ID=Ptrif.0004s1279.1.v1.3.1 annot-version=v1.3.1) &	-1.28298
19.4.3.1	Protein homeostasis.proteolysis.aspartic-type peptidase activities.A1-class protease (Pepsin)	ptrif.0006s1401.1.p	Transcript	pepsin-type protease (original description: pacid=44476803 transcript=Ptrif.0006s1401.1 locus=Ptrif.0006s1401 ID=Ptrif.0006s1401.1.v1.3.1 annot-version=v1.3.1) &	-1.49263
19.4.3.1	Protein homeostasis.proteolysis.aspartic-type peptidase activities.A1-class protease (Pepsin)	ptrif.0007s2016.1.p	Transcript	pepsin-type protease (original description: pacid=44482514 transcript=Ptrif.0007s2016.1 locus=Ptrif.0007s2016 ID=Ptrif.0007s2016.1.v1.3.1 annot-version=v1.3.1) &	-1.8791
19.4.3.1	Protein homeostasis.proteolysis.aspartic-type peptidase activities.A1-class protease (Pepsin)	ptrif.0007s0822.1.p	Transcript	pepsin-type protease (original description: pacid=44483450 transcript=Ptrif.0007s0822.1 locus=Ptrif.0007s0822 ID=Ptrif.0007s0822.1.v1.3.1 annot-version=v1.3.1) &	-1.64642
19.4.3.1	Protein homeostasis.proteolysis.aspartic-type peptidase activities.A1-class protease (Pepsin)	ptrif.0007s1742.1.p	Transcript	pepsin-type protease (original description: pacid=44484823 transcript=Ptrif.0007s1742.1 locus=Ptrif.0007s1742 ID=Ptrif.0007s1742.1.v1.3.1 annot-version=v1.3.1) &	-1.91904
19.4.4.1	Protein homeostasis.proteolysis.threonine-type peptidase activities.T3-class gamma-glutamyl transpeptidase (GGT)	ptrif.0007s2449.1.p	Transcript	gamma-glutamyl transpeptidase (GGT) (original description: pacid=44483828 transcript=Ptrif.0007s2449.1 locus=Ptrif.0007s2449 ID=Ptrif.0007s2449.1.v1.3.1 annot-version=v1.3.1) &	-1.21313
19.4.5.3	Protein homeostasis.proteolysis.metallopeptidase activities.M10-class metalloprotease (Matrixin)	ptrif.0004s2251.1.p	Transcript	Matrixin-type metalloprotease (original description: pacid=44472161 transcript=Ptrif.0004s2251.1 locus=Ptrif.0004s2251 ID=Ptrif.0004s2251.1.v1.3.1 annot-version=v1.3.1) &	-2.01142
19.4.5.6.6	Protein homeostasis.proteolysis.metallopeptidase activities.aminopeptidase activities.M20-class IAA-amino acid hydrolase	ptrif.0005s2091.1.p	Transcript	M20 IAA-amino acid hydrolase (original description: pacid=44488757 transcript=Ptrif.0005s2091.1 locus=Ptrif.0005s2091 ID=Ptrif.0005s2091.1.v1.3.1 annot-version=v1.3.1) &	-1.36865
19.1.5.1	Protein homeostasis.protein quality control.cytosolic Hsp70 chaperone system.chaperone (Hsp70)	ptrif.0007s1727.1.p	Transcript	chaperone (Hsp70) (original description: pacid=44485546 transcript=Ptrif.0007s1727.1 locus=Ptrif.0007s1727 ID=Ptrif.0007s1727.1.v1.3.1 annot-version=v1.3.1) &	2.27411
19.1.5.2	Protein homeostasis.protein quality control.cytosolic Hsp70 chaperone system.co-chaperone (Hsp40)	ptrif.0004s0888.1.p	Transcript	co-chaperone (Hsp40) (original description: pacid=44474844 transcript=Ptrif.0004s0888.1 locus=Ptrif.0004s0888 ID=Ptrif.0004s0888.1.v1.3.1 annot-version=v1.3.1) &	1.14438
19.1.5.5	Protein homeostasis.protein quality control.cytosolic Hsp70 chaperone system.nucleotide exchange factor (BAG)	ptrif.0009s2028.1.p	Transcript	nucleotide exchange factor (BAG) (original description: pacid=44465742 transcript=Ptrif.0009s2028.1 locus=Ptrif.0009s2028 ID=Ptrif.0009s2028.1.v1.3.1 annot-version=v1.3.1) &	-1.2171
19.1.5.5	Protein homeostasis.protein quality control.cytosolic Hsp70 chaperone system.nucleotide exchange factor (BAG)	ptrif.0002s2494.1.p	Transcript	nucleotide exchange factor (BAG) (original description: pacid=44479102 transcript=Ptrif.0002s2494.1 locus=Ptrif.0002s2494 ID=Ptrif.0002s2494.1.v1.3.1 annot-version=v1.3.1) &	-1.7022
19.1.6.1	Protein homeostasis.protein quality control.Hsp90 chaperone system.chaperone (Hsp90)	ptrif.0003s0226.1.p	Transcript	chaperone (Hsp90) (original description: pacid=44461558 transcript=Ptrif.0003s0226.1 locus=Ptrif.0003s0226 ID=Ptrif.0003s0226.1.v1.3.1 annot-version=v1.3.1) &	1.27662
20.1.1.1	Cytoskeleton organisation.microtubular network.alpha-beta-Tubulin heterodimer.component alpha-Tubulin	ptrif.0005s1766.1.p	Transcript	component alpha-Tubulin of alpha-beta-Tubulin heterodimer (original description: pacid=44487033 transcript=Ptrif.0005s1766.1 locus=Ptrif.0005s1766 ID=Ptrif.0005s1766.1.v1.3.1 annot-version=v1.3.1) &	-1.66653
20.1.1.1	Cytoskeleton organisation.microtubular network.alpha-beta-Tubulin heterodimer.component alpha-Tubulin	ptrif.0008s0283.1.p	Transcript	component alpha-Tubulin of alpha-beta-Tubulin heterodimer (original description: pacid=44458177 transcript=Ptrif.0008s0283.1 locus=Ptrif.0008s0283 ID=Ptrif.0008s0283.1.v1.3.1 annot-version=v1.3.1) &	-1.50849
20.1.1.2	Cytoskeleton organisation.microtubular network.alpha-beta-Tubulin heterodimer.component beta-Tubulin	ptrif.0009s2079.1.p	Transcript	component beta-Tubulin of alpha-beta-Tubulin heterodimer (original description: pacid=44466478 transcript=Ptrif.0009s2079.1 locus=Ptrif.0009s2079 ID=Ptrif.0009s2079.1.v1.3.1 annot-version=v1.3.1) &	-1.6142
10.2.2.3	Redox homeostasis.enzymatic reactive oxygen species scavengers.superoxide dismutase activities.copper/zinc superoxide dismutase	ptrif.0008s1894.1.p	Transcript	copper/zinc superoxide dismutase (original description: pacid=44456766 transcript=Ptrif.0008s1894.1 locus=Ptrif.0008s1894 ID=Ptrif.0008s1894.1.v1.3.1 annot-version=v1.3.1) &	-1.5806
10.3.1.4	Redox homeostasis.low-molecular-weight scavengers.ascorbate biosynthesis.GDP-D-mannose-epimerase (GME)	ptrif.0005s1122.1.p	Transcript	GDP-D-mannose-epimerase (GME) (original description: pacid=44486118 transcript=Ptrif.0005s1122.1 locus=Ptrif.0005s1122 ID=Ptrif.0005s1122.1.v1.3.1 annot-version=v1.3.1) &	-1.18536
10.6.1	Redox homeostasis.cytosol/mitochondrion/nucleus redox homeostasis.H-type thioredoxin	ptrif.0007s0213.1.p	Transcript	H-type thioredoxin (original description: pacid=44485341 transcript=Ptrif.0007s0213.1 locus=Ptrif.0007s0213 ID=Ptrif.0007s0213.1.v1.3.1 annot-version=v1.3.1) &	-1.02057
20.1.3.3	Cytoskeleton organisation.microtubular network.Kinesin microtubule-based motor protein activities.motor protein (Kinesin-4)	ptrif.0007s0464.1.p	Transcript	motor protein (Kinesin-4) (original description: pacid=44484617 transcript=Ptrif.0007s0464.1 locus=Ptrif.0007s0464 ID=Ptrif.0007s0464.1.v1.3.1 annot-version=v1.3.1) &	-1.20968
20.1.3.3	Cytoskeleton organisation.microtubular network.Kinesin microtubule-based motor protein activities.motor protein (Kinesin-4)	ptrif.0005s2462.1.p	Transcript	motor protein (Kinesin-4) (original description: pacid=44486168 transcript=Ptrif.0005s2462.1 locus=Ptrif.0005s2462 ID=Ptrif.0005s2462.1.v1.3.1 annot-version=v1.3.1) &	-1.56419
20.1.3.6	Cytoskeleton organisation.microtubular network.Kinesin microtubule-based motor protein activities.motor protein (Kinesin-7)	ptrif.0008s0812.1.p	Transcript	motor protein (Kinesin-7) (original description: pacid=44457428 transcript=Ptrif.0008s0812.1 locus=Ptrif.0008s0812 ID=Ptrif.0008s0812.1.v1.3.1 annot-version=v1.3.1) &	-2.46029
20.1.3.7	Cytoskeleton organisation.microtubular network.Kinesin microtubule-based motor protein activities.motor protein (Kinesin-8)	ptrif.0007s0632.1.p	Transcript	motor protein (Kinesin-8) (original description: pacid=44482368 transcript=Ptrif.0007s0632.1 locus=Ptrif.0007s0632 ID=Ptrif.0007s0632.1.v1.3.1 annot-version=v1.3.1) &	-2.18221
20.1.3.10	Cytoskeleton organisation.microtubular network.Kinesin microtubule-based motor protein activities.motor protein (Kinesin-12)	ptrif.0009s0051.1.p	Transcript	motor protein (Kinesin-12) (original description: pacid=44466319 transcript=Ptrif.0009s0051.1 locus=Ptrif.0009s0051 ID=Ptrif.0009s0051.1.v1.3.1 annot-version=v1.3.1) &	-1.3708
20.1.3.11	Cytoskeleton organisation.microtubular network.Kinesin microtubule-based motor protein activities.motor protein (Kinesin-13)	ptrif.0007s1190.1.p	Transcript	motor protein (Kinesin-13) (original description: pacid=44483137 transcript=Ptrif.0007s1190.1 locus=Ptrif.0007s1190 ID=Ptrif.0007s1190.1.v1.3.1 annot-version=v1.3.1) &	-1.30747
20.1.3.12	Cytoskeleton organisation.microtubular network.Kinesin microtubule-based motor protein activities.motor protein (Kinesin-14)	ptrif.0001s1486.1.p	Transcript	motor protein (Kinesin-14) (original description: pacid=44471240 transcript=Ptrif.0001s1486.1 locus=Ptrif.0001s1486 ID=Ptrif.0001s1486.1.v1.3.1 annot-version=v1.3.1) &	-1.27401
20.1.3.12	Cytoskeleton organisation.microtubular network.Kinesin microtubule-based motor protein activities.motor protein (Kinesin-14)	ptrif.0001s1876.1.p	Transcript	motor protein (Kinesin-14) (original description: pacid=44471524 transcript=Ptrif.0001s1876.1 locus=Ptrif.0001s1876 ID=Ptrif.0001s1876.1.v1.3.1 annot-version=v1.3.1) &	-1.25575
20.1.3.12	Cytoskeleton organisation.microtubular network.Kinesin microtubule-based motor protein activities.motor protein (Kinesin-14)	ptrif.0002s0005.1.p	Transcript	motor protein (Kinesin-14) (original description: pacid=44478693 transcript=Ptrif.0002s0005.1 locus=Ptrif.0002s0005 ID=Ptrif.0002s0005.1.v1.3.1 annot-version=v1.3.1) &	-1.89553
15.5.1.3	RNA biosynthesis.transcriptional regulation.C2C2 transcription factor superfamily.transcription factor (GATA)	ptrif.0008s1978.1.p	Transcript	transcription factor (GATA) (original description: pacid=44456784 transcript=Ptrif.0008s1978.1 locus=Ptrif.0008s1978 ID=Ptrif.0008s1978.1.v1.3.1 annot-version=v1.3.1) &	-1.20525
15.5.1.3	RNA biosynthesis.transcriptional regulation.C2C2 transcription factor superfamily.transcription factor (GATA)	ptrif.0003s3012.1.p	Transcript	transcription factor (GATA) (original description: pacid=44463053 transcript=Ptrif.0003s3012.1 locus=Ptrif.0003s3012 ID=Ptrif.0003s3012.1.v1.3.1 annot-version=v1.3.1) &	-1.90085
15.5.1.3	RNA biosynthesis.transcriptional regulation.C2C2 transcription factor superfamily.transcription factor (GATA)	ptrif.0004s0580.1.p	Transcript	transcription factor (GATA) (original description: pacid=44471822 transcript=Ptrif.0004s0580.1 locus=Ptrif.0004s0580 ID=Ptrif.0004s0580.1.v1.3.1 annot-version=v1.3.1) &	-1.59601
15.5.1.5	RNA biosynthesis.transcriptional regulation.C2C2 transcription factor superfamily.transcription factor (DOF)	ptrif.0003s0470.1.p	Transcript	transcription factor (DOF) (original description: pacid=44463153 transcript=Ptrif.0003s0470.1 locus=Ptrif.0003s0470 ID=Ptrif.0003s0470.1.v1.3.1 annot-version=v1.3.1) &	-1.61957
15.5.2.1	RNA biosynthesis.transcriptional regulation.MYB transcription factor superfamily.transcription factor (MYB)	ptrif.0003s0224.1.p	Transcript	transcription factor (MYB) (original description: pacid=44459792 transcript=Ptrif.0003s0224.1 locus=Ptrif.0003s0224 ID=Ptrif.0003s0224.1.v1.3.1 annot-version=v1.3.1) &	-1.63088
15.5.2.1	RNA biosynthesis.transcriptional regulation.MYB transcription factor superfamily.transcription factor (MYB)	ptrif.0003s0874.1.p	Transcript	transcription factor (MYB) (original description: pacid=44461379 transcript=Ptrif.0003s0874.1 locus=Ptrif.0003s0874 ID=Ptrif.0003s0874.1.v1.3.1 annot-version=v1.3.1) &	-1.17109
15.5.2.2	RNA biosynthesis.transcriptional regulation.MYB transcription factor superfamily.transcription factor (MYB-related)	ptrif.0008s0717.1.p	Transcript	transcription factor (MYB-related) (original description: pacid=44456553 transcript=Ptrif.0008s0717.1 locus=Ptrif.0008s0717 ID=Ptrif.0008s0717.1.v1.3.1 annot-version=v1.3.1) &	-3.19089
15.5.2.2	RNA biosynthesis.transcriptional regulation.MYB transcription factor superfamily.transcription factor (MYB-related)	ptrif.0008s0722.1.p	Transcript	transcription factor (MYB-related) (original description: pacid=44458621 transcript=Ptrif.0008s0722.1 locus=Ptrif.0008s0722 ID=Ptrif.0008s0722.1.v1.3.1 annot-version=v1.3.1) &	1.05059
15.5.2.2	RNA biosynthesis.transcriptional regulation.MYB transcription factor superfamily.transcription factor (MYB-related)	ptrif.0005s2640.1.p	Transcript	transcription factor (MYB-related) (original description: pacid=44486462 transcript=Ptrif.0005s2640.1 locus=Ptrif.0005s2640 ID=Ptrif.0005s2640.1.v1.3.1 annot-version=v1.3.1) &	-1.80239
15.5.2.3	RNA biosynthesis.transcriptional regulation.MYB transcription factor superfamily.transcription factor (GARP)	ptrif.0004s2382.1.p	Transcript	G2-like GARP transcription factor (original description: pacid=44474870 transcript=Ptrif.0004s2382.1 locus=Ptrif.0004s2382 ID=Ptrif.0004s2382.1.v1.3.1 annot-version=v1.3.1) &	-1.0392
15.5.3.1	RNA biosynthesis.transcriptional regulation.Homeobox transcription factor superfamily.transcription factor (HD-ZIP I/II)	ptrif.0003s4471.1.p	Transcript	transcription factor (HD-ZIP I/II) (original description: pacid=44463458 transcript=Ptrif.0003s4471.1 locus=Ptrif.0003s4471 ID=Ptrif.0003s4471.1.v1.3.1 annot-version=v1.3.1) &	1.91835
15.5.3.1	RNA biosynthesis.transcriptional regulation.Homeobox transcription factor superfamily.transcription factor (HD-ZIP I/II)	ptrif.0001s1195.1.p	Transcript	transcription factor (HD-ZIP I/II) (original description: pacid=44469441 transcript=Ptrif.0001s1195.1 locus=Ptrif.0001s1195 ID=Ptrif.0001s1195.1.v1.3.1 annot-version=v1.3.1) &	1.54033
15.5.3.2	RNA biosynthesis.transcriptional regulation.Homeobox transcription factor superfamily.transcription factor (HD-ZIP III)	ptrif.0002s2450.1.p	Transcript	transcription factor (HD-ZIP III) (original description: pacid=44479530 transcript=Ptrif.0002s2450.1 locus=Ptrif.0002s2450 ID=Ptrif.0002s2450.1.v1.3.1 annot-version=v1.3.1) &	-1.15009
15.5.3.6	RNA biosynthesis.transcriptional regulation.Homeobox transcription factor superfamily.transcription factor (WOX)	ptrif.0005s2467.1.p	Transcript	transcription factor (WOX) (original description: pacid=44486487 transcript=Ptrif.0005s2467.1 locus=Ptrif.0005s2467 ID=Ptrif.0005s2467.1.v1.3.1 annot-version=v1.3.1) &	-1.28562
15.5.4.1	RNA biosynthesis.transcriptional regulation.bZIP transcription factor superfamily.transcription factor (bZIP)	ptrif.0007s0584.1.p	Transcript	transcription factor (bZIP) (original description: pacid=44485056 transcript=Ptrif.0007s0584.1 locus=Ptrif.0007s0584 ID=Ptrif.0007s0584.1.v1.3.1 annot-version=v1.3.1) &	1.55454
15.5.7.1	RNA biosynthesis.transcriptional regulation.AP2/ERF transcription factor superfamily.transcription factor (ERF)	ptrif.0008s1722.1.p	Transcript	transcription factor (ERF) (original description: pacid=44456764 transcript=Ptrif.0008s1722.1 locus=Ptrif.0008s1722 ID=Ptrif.0008s1722.1.v1.3.1 annot-version=v1.3.1) &	2.00294
15.5.7.1	RNA biosynthesis.transcriptional regulation.AP2/ERF transcription factor superfamily.transcription factor (ERF)	ptrif.0003s0757.1.p	Transcript	transcription factor (ERF) (original description: pacid=44461562 transcript=Ptrif.0003s0757.1 locus=Ptrif.0003s0757 ID=Ptrif.0003s0757.1.v1.3.1 annot-version=v1.3.1) &	-1.6912
15.5.7.1	RNA biosynthesis.transcriptional regulation.AP2/ERF transcription factor superfamily.transcription factor (ERF)	ptrif.0009s1759.1.p	Transcript	transcription factor (ERF) (original description: pacid=44465429 transcript=Ptrif.0009s1759.1 locus=Ptrif.0009s1759 ID=Ptrif.0009s1759.1.v1.3.1 annot-version=v1.3.1) &	1.11372
15.5.7.1	RNA biosynthesis.transcriptional regulation.AP2/ERF transcription factor superfamily.transcription factor (ERF)	ptrif.0009s1749.1.p	Transcript	transcription factor (ERF) (original description: pacid=44466835 transcript=Ptrif.0009s1749.1 locus=Ptrif.0009s1749 ID=Ptrif.0009s1749.1.v1.3.1 annot-version=v1.3.1) &	-1.11129
15.5.7.1	RNA biosynthesis.transcriptional regulation.AP2/ERF transcription factor superfamily.transcription factor (ERF)	ptrif.0009s1750.1.p	Transcript	transcription factor (ERF) (original description: pacid=44467796 transcript=Ptrif.0009s1750.1 locus=Ptrif.0009s1750 ID=Ptrif.0009s1750.1.v1.3.1 annot-version=v1.3.1) &	-1.27495
15.5.7.1	RNA biosynthesis.transcriptional regulation.AP2/ERF transcription factor superfamily.transcription factor (ERF)	ptrif.0001s0580.1.p	Transcript	transcription factor (ERF) (original description: pacid=44469390 transcript=Ptrif.0001s0580.1 locus=Ptrif.0001s0580 ID=Ptrif.0001s0580.1.v1.3.1 annot-version=v1.3.1) &	-1.35807
15.5.7.1	RNA biosynthesis.transcriptional regulation.AP2/ERF transcription factor superfamily.transcription factor (ERF)	ptrif.0001s0250.1.p	Transcript	transcription factor (ERF) (original description: pacid=44471558 transcript=Ptrif.0001s0250.1 locus=Ptrif.0001s0250 ID=Ptrif.0001s0250.1.v1.3.1 annot-version=v1.3.1) &	-1.89463
15.5.7.1	RNA biosynthesis.transcriptional regulation.AP2/ERF transcription factor superfamily.transcription factor (ERF)	ptrif.0002s1189.1.p	Transcript	transcription factor (ERF) (original description: pacid=44479420 transcript=Ptrif.0002s1189.1 locus=Ptrif.0002s1189 ID=Ptrif.0002s1189.1.v1.3.1 annot-version=v1.3.1) &	-1.68644
15.5.7.1	RNA biosynthesis.transcriptional regulation.AP2/ERF transcription factor superfamily.transcription factor (ERF)	ptrif.0002s2794.1.p	Transcript	transcription factor (ERF) (original description: pacid=44480515 transcript=Ptrif.0002s2794.1 locus=Ptrif.0002s2794 ID=Ptrif.0002s2794.1.v1.3.1 annot-version=v1.3.1) &	-1.06076
15.5.7.2	RNA biosynthesis.transcriptional regulation.AP2/ERF transcription factor superfamily.transcription factor (DREB)	ptrif.0003s3999.1.p	Transcript	transcription factor (DREB) (original description: pacid=44463587 transcript=Ptrif.0003s3999.1 locus=Ptrif.0003s3999 ID=Ptrif.0003s3999.1.v1.3.1 annot-version=v1.3.1) &	-1.3997
15.5.7.2	RNA biosynthesis.transcriptional regulation.AP2/ERF transcription factor superfamily.transcription factor (DREB)	ptrif.0009s2019.1.p	Transcript	transcription factor (DREB) (original description: pacid=44467811 transcript=Ptrif.0009s2019.1 locus=Ptrif.0009s2019 ID=Ptrif.0009s2019.1.v1.3.1 annot-version=v1.3.1) &	-1.68118
15.5.7.2	RNA biosynthesis.transcriptional regulation.AP2/ERF transcription factor superfamily.transcription factor (DREB)	ptrif.0009s2020.1.p	Transcript	transcription factor (DREB) (original description: pacid=44467996 transcript=Ptrif.0009s2020.1 locus=Ptrif.0009s2020 ID=Ptrif.0009s2020.1.v1.3.1 annot-version=v1.3.1) &	-1.67385
15.5.7.2	RNA biosynthesis.transcriptional regulation.AP2/ERF transcription factor superfamily.transcription factor (DREB)	ptrif.0001s2051.1.p	Transcript	transcription factor (DREB) (original description: pacid=44469802 transcript=Ptrif.0001s2051.1 locus=Ptrif.0001s2051 ID=Ptrif.0001s2051.1.v1.3.1 annot-version=v1.3.1) &	-2.31751
15.5.7.2	RNA biosynthesis.transcriptional regulation.AP2/ERF transcription factor superfamily.transcription factor (DREB)	ptrif.0001s1983.1.p	Transcript	transcription factor (DREB) (original description: pacid=44469898 transcript=Ptrif.0001s1983.1 locus=Ptrif.0001s1983 ID=Ptrif.0001s1983.1.v1.3.1 annot-version=v1.3.1) &	-1.57629
15.5.9	RNA biosynthesis.transcriptional regulation.transcription factor (CPP1)	ptrif.0009s0598.1.p	Transcript	CPP1-like transcription factor (original description: pacid=44466315 transcript=Ptrif.0009s0598.1 locus=Ptrif.0009s0598 ID=Ptrif.0009s0598.1.v1.3.1 annot-version=v1.3.1) &	-1.56568
15.5.13	RNA biosynthesis.transcriptional regulation.transcription factor (HSF)	ptrif.0017s0001.1.p	Transcript	transcription factor (HSF) (original description: pacid=44459331 transcript=Ptrif.0017s0001.1 locus=Ptrif.0017s0001 ID=Ptrif.0017s0001.1.v1.3.1 annot-version=v1.3.1) &	1.08614
15.5.13	RNA biosynthesis.transcriptional regulation.transcription factor (HSF)	ptrif.0005s2481.1.p	Transcript	transcription factor (HSF) (original description: pacid=44488671 transcript=Ptrif.0005s2481.1 locus=Ptrif.0005s2481 ID=Ptrif.0005s2481.1.v1.3.1 annot-version=v1.3.1) &	-2.13966
15.5.14	RNA biosynthesis.transcriptional regulation.transcription factor (MADS/AGL)	ptrif.0003s1159.1.p	Transcript	transcription factor (MADS/AGL) (original description: pacid=44461888 transcript=Ptrif.0003s1159.1 locus=Ptrif.0003s1159 ID=Ptrif.0003s1159.1.v1.3.1 annot-version=v1.3.1) &	1.33282
15.5.14	RNA biosynthesis.transcriptional regulation.transcription factor (MADS/AGL)	ptrif.0004s1925.1.p	Transcript	transcription factor (MADS/AGL) (original description: pacid=44473318 transcript=Ptrif.0004s1925.1 locus=Ptrif.0004s1925 ID=Ptrif.0004s1925.1.v1.3.1 annot-version=v1.3.1) &	1.19993
15.5.14	RNA biosynthesis.transcriptional regulation.transcription factor (MADS/AGL)	ptrif.0004s1841.1.p	Transcript	transcription factor (MADS/AGL) (original description: pacid=44473886 transcript=Ptrif.0004s1841.1 locus=Ptrif.0004s1841 ID=Ptrif.0004s1841.1.v1.3.1 annot-version=v1.3.1) &	-1.02475
15.5.15	RNA biosynthesis.transcriptional regulation.transcription factor (C2H2-ZF)	ptrif.0008s2136.1.p	Transcript	C2H2 zinc finger transcription factor (original description: pacid=44456709 transcript=Ptrif.0008s2136.1 locus=Ptrif.0008s2136 ID=Ptrif.0008s2136.1.v1.3.1 annot-version=v1.3.1) &	-1.64254
15.5.15	RNA biosynthesis.transcriptional regulation.transcription factor (C2H2-ZF)	ptrif.0001s2808.1.p	Transcript	C2H2 zinc finger transcription factor (original description: pacid=44470100 transcript=Ptrif.0001s2808.1 locus=Ptrif.0001s2808 ID=Ptrif.0001s2808.1.v1.3.1 annot-version=v1.3.1) &	-1.63486
15.5.15	RNA biosynthesis.transcriptional regulation.transcription factor (C2H2-ZF)	ptrif.0001s1763.1.p	Transcript	C2H2 zinc finger transcription factor (original description: pacid=44470205 transcript=Ptrif.0001s1763.1 locus=Ptrif.0001s1763 ID=Ptrif.0001s1763.1.v1.3.1 annot-version=v1.3.1) &	-2.9051
15.5.15	RNA biosynthesis.transcriptional regulation.transcription factor (C2H2-ZF)	ptrif.0005s1701.1.p	Transcript	C2H2 zinc finger transcription factor (original description: pacid=44486937 transcript=Ptrif.0005s1701.1 locus=Ptrif.0005s1701 ID=Ptrif.0005s1701.1.v1.3.1 annot-version=v1.3.1) &	-1.14541
15.5.15	RNA biosynthesis.transcriptional regulation.transcription factor (C2H2-ZF)	ptrif.0005s2759.1.p	Transcript	C2H2 zinc finger transcription factor (original description: pacid=44489455 transcript=Ptrif.0005s2759.1 locus=Ptrif.0005s2759 ID=Ptrif.0005s2759.1.v1.3.1 annot-version=v1.3.1) &	-1.78113
15.5.16	RNA biosynthesis.transcriptional regulation.transcription factor (C3H-ZF)	ptrif.0002s2084.1.p	Transcript	C3H zinc finger transcription factor (original description: pacid=44481081 transcript=Ptrif.0002s2084.1 locus=Ptrif.0002s2084 ID=Ptrif.0002s2084.1.v1.3.1 annot-version=v1.3.1) &	-1.1656
15.5.17	RNA biosynthesis.transcriptional regulation.transcription factor (NAC)	ptrif.0004s1029.1.p	Transcript	transcription factor (NAC) (original description: pacid=44474059 transcript=Ptrif.0004s1029.1 locus=Ptrif.0004s1029 ID=Ptrif.0004s1029.1.v1.3.1 annot-version=v1.3.1) &	-1.52676
15.5.17	RNA biosynthesis.transcriptional regulation.transcription factor (NAC)	ptrif.0004s1032.1.p	Transcript	transcription factor (NAC) (original description: pacid=44474268 transcript=Ptrif.0004s1032.1 locus=Ptrif.0004s1032 ID=Ptrif.0004s1032.1.v1.3.1 annot-version=v1.3.1) &	-1.52338
15.5.17	RNA biosynthesis.transcriptional regulation.transcription factor (NAC)	ptrif.0006s1613.1.p	Transcript	transcription factor (NAC) (original description: pacid=44475260 transcript=Ptrif.0006s1613.1 locus=Ptrif.0006s1613 ID=Ptrif.0006s1613.1.v1.3.1 annot-version=v1.3.1) &	-1.77417
15.5.17	RNA biosynthesis.transcriptional regulation.transcription factor (NAC)	ptrif.0002s0799.1.p	Transcript	transcription factor (NAC) (original description: pacid=44478341 transcript=Ptrif.0002s0799.1 locus=Ptrif.0002s0799 ID=Ptrif.0002s0799.1.v1.3.1 annot-version=v1.3.1) &	-1.12005
15.5.17	RNA biosynthesis.transcriptional regulation.transcription factor (NAC)	ptrif.0007s2799.1.p	Transcript	transcription factor (NAC) (original description: pacid=44484338 transcript=Ptrif.0007s2799.1 locus=Ptrif.0007s2799 ID=Ptrif.0007s2799.1.v1.3.1 annot-version=v1.3.1) &	-1.41843
15.5.18	RNA biosynthesis.transcriptional regulation.transcription factor (SBP)	ptrif.0003s4342.1.p	Transcript	transcription factor (SBP) (original description: pacid=44462340 transcript=Ptrif.0003s4342.1 locus=Ptrif.0003s4342 ID=Ptrif.0003s4342.1.v1.3.1 annot-version=v1.3.1) &	-1.66559
15.5.22	RNA biosynthesis.transcriptional regulation.transcription factor (WRKY)	ptrif.0003s0154.1.p	Transcript	transcription factor (WRKY) (original description: pacid=44464878 transcript=Ptrif.0003s0154.1 locus=Ptrif.0003s0154 ID=Ptrif.0003s0154.1.v1.3.1 annot-version=v1.3.1) &	-2.42853
15.5.22	RNA biosynthesis.transcriptional regulation.transcription factor (WRKY)	ptrif.0003s4035.1.p	Transcript	transcription factor (WRKY) (original description: pacid=44465055 transcript=Ptrif.0003s4035.1 locus=Ptrif.0003s4035 ID=Ptrif.0003s4035.1.v1.3.1 annot-version=v1.3.1) &	-1.40904
15.5.22	RNA biosynthesis.transcriptional regulation.transcription factor (WRKY)	ptrif.0006s0966.1.p	Transcript	transcription factor (WRKY) (original description: pacid=44477638 transcript=Ptrif.0006s0966.1 locus=Ptrif.0006s0966 ID=Ptrif.0006s0966.1.v1.3.1 annot-version=v1.3.1) &	-1.25992
15.5.24	RNA biosynthesis.transcriptional regulation.transcription factor (AS2/LOB)	ptrif.0009s2294.1.p	Transcript	transcription factor (AS2/LOB) (original description: pacid=44465994 transcript=Ptrif.0009s2294.1 locus=Ptrif.0009s2294 ID=Ptrif.0009s2294.1.v1.3.1 annot-version=v1.3.1) &	1.26949
15.5.32	RNA biosynthesis.transcriptional regulation.transcription factor (bHLH)	ptrif.0003s4467.1.p	Transcript	transcription factor (bHLH) (original description: pacid=44462012 transcript=Ptrif.0003s4467.1 locus=Ptrif.0003s4467 ID=Ptrif.0003s4467.1.v1.3.1 annot-version=v1.3.1) &	-2.12607
15.5.32	RNA biosynthesis.transcriptional regulation.transcription factor (bHLH)	ptrif.0003s4144.1.p	Transcript	transcription factor (bHLH) (original description: pacid=44464661 transcript=Ptrif.0003s4144.1 locus=Ptrif.0003s4144 ID=Ptrif.0003s4144.1.v1.3.1 annot-version=v1.3.1) &	-1.59739
15.5.32	RNA biosynthesis.transcriptional regulation.transcription factor (bHLH)	ptrif.0005s3167.1.p	Transcript	transcription factor (bHLH) (original description: pacid=44486716 transcript=Ptrif.0005s3167.1 locus=Ptrif.0005s3167 ID=Ptrif.0005s3167.1.v1.3.1 annot-version=v1.3.1) &	-1.19839
15.5.41	RNA biosynthesis.transcriptional regulation.transcription factor (LIM)	ptrif.0004s0021.1.p	Transcript	transcription factor (LIM) (original description: pacid=44474939 transcript=Ptrif.0004s0021.1 locus=Ptrif.0004s0021 ID=Ptrif.0004s0021.1.v1.3.1 annot-version=v1.3.1) &	-1.02105
15.5.45	RNA biosynthesis.transcriptional regulation.transcription factor (TIFY)	ptrif.0001s1976.1.p	Transcript	transcription factor (TIFY) (original description: pacid=44469515 transcript=Ptrif.0001s1976.1 locus=Ptrif.0001s1976 ID=Ptrif.0001s1976.1.v1.3.1 annot-version=v1.3.1) &	-1.25343
15.5.45	RNA biosynthesis.transcriptional regulation.transcription factor (TIFY)	ptrif.0004s2475.1.p	Transcript	transcription factor (TIFY) (original description: pacid=44473250 transcript=Ptrif.0004s2475.1 locus=Ptrif.0004s2475 ID=Ptrif.0004s2475.1.v1.3.1 annot-version=v1.3.1) &	-2.32232
15.5.45	RNA biosynthesis.transcriptional regulation.transcription factor (TIFY)	ptrif.0002s3045.1.p	Transcript	transcription factor (TIFY) (original description: pacid=44481265 transcript=Ptrif.0002s3045.1 locus=Ptrif.0002s3045 ID=Ptrif.0002s3045.1.v1.3.1 annot-version=v1.3.1) &	-2.03702
15.5.45	RNA biosynthesis.transcriptional regulation.transcription factor (TIFY)	ptrif.0007s0991.1.p	Transcript	transcription factor (TIFY) (original description: pacid=44482830 transcript=Ptrif.0007s0991.1 locus=Ptrif.0007s0991 ID=Ptrif.0007s0991.1.v1.3.1 annot-version=v1.3.1) &	-3.75762
15.5.45	RNA biosynthesis.transcriptional regulation.transcription factor (TIFY)	ptrif.0007s0992.1.p	Transcript	transcription factor (TIFY) (original description: pacid=44484901 transcript=Ptrif.0007s0992.1 locus=Ptrif.0007s0992 ID=Ptrif.0007s0992.1.v1.3.1 annot-version=v1.3.1) &	-3.46447
15.5.46	RNA biosynthesis.transcriptional regulation.transcription factor (FAR1)	ptrif.0007s2716.1.p	Transcript	transcription factor (FAR1) (original description: pacid=44483763 transcript=Ptrif.0007s2716.1 locus=Ptrif.0007s2716 ID=Ptrif.0007s2716.1.v1.3.1 annot-version=v1.3.1) &	1.20827
15.5.46	RNA biosynthesis.transcriptional regulation.transcription factor (FAR1)	ptrif.0007s2912.1.p	Transcript	transcription factor (FAR1) (original description: pacid=44485411 transcript=Ptrif.0007s2912.1 locus=Ptrif.0007s2912 ID=Ptrif.0007s2912.1.v1.3.1 annot-version=v1.3.1) &	1.28382
15.5.51.1	RNA biosynthesis.transcriptional regulation.NF-Y transcription factor complex.component NF-YA	ptrif.0009s1653.1.p	Transcript	component NF-YA of NF-Y transcription factor complex (original description: pacid=44465393 transcript=Ptrif.0009s1653.1 locus=Ptrif.0009s1653 ID=Ptrif.0009s1653.1.v1.3.1 annot-version=v1.3.1) &	1.32085
9.1.1.3	Secondary metabolism.terpenoids.mevalonate pathway.3-hydroxy-3-methylglutaryl-CoA reductase	ptrif.0008s0015.1.p	Transcript	3-hydroxy-3-methylglutaryl-CoA reductase (original description: pacid=44457422 transcript=Ptrif.0008s0015.1 locus=Ptrif.0008s0015 ID=Ptrif.0008s0015.1.v1.3.1 annot-version=v1.3.1) &	-1.49403
9.1.2.2	Secondary metabolism.terpenoids.methylerythritol phosphate (MEP) pathway.1-deoxy-D-xylulose 5-phosphate synthase (DXS)	ptrif.0007s0678.1.p	Transcript	1-deoxy-D-xylulose 5-phosphate synthase (DXS) (original description: pacid=44484378 transcript=Ptrif.0007s0678.1 locus=Ptrif.0007s0678 ID=Ptrif.0007s0678.1.v1.3.1 annot-version=v1.3.1) &	-1.35754
9.1.4.2	Secondary metabolism.terpenoids.terpene biosynthesis.mono-/sesquiterpene-/diterpene synthase	ptrif.0009s2597.1.p	Transcript	mono-/sesquiterpene-/diterpene synthase (original description: pacid=44467198 transcript=Ptrif.0009s2597.1 locus=Ptrif.0009s2597 ID=Ptrif.0009s2597.1.v1.3.1 annot-version=v1.3.1) &	2.23974
9.1.4.2	Secondary metabolism.terpenoids.terpene biosynthesis.mono-/sesquiterpene-/diterpene synthase	ptrif.0001s1500.1.p	Transcript	mono-/sesquiterpene-/diterpene synthase (original description: pacid=44468822 transcript=Ptrif.0001s1500.1 locus=Ptrif.0001s1500 ID=Ptrif.0001s1500.1.v1.3.1 annot-version=v1.3.1) &	3.11285
9.1.4.2	Secondary metabolism.terpenoids.terpene biosynthesis.mono-/sesquiterpene-/diterpene synthase	ptrif.0001s1497.1.p	Transcript	mono-/sesquiterpene-/diterpene synthase (original description: pacid=44468967 transcript=Ptrif.0001s1497.1 locus=Ptrif.0001s1497 ID=Ptrif.0001s1497.1.v1.3.1 annot-version=v1.3.1) &	3.85616
9.1.4.2	Secondary metabolism.terpenoids.terpene biosynthesis.mono-/sesquiterpene-/diterpene synthase	ptrif.0001s1499.1.p	Transcript	mono-/sesquiterpene-/diterpene synthase (original description: pacid=44469096 transcript=Ptrif.0001s1499.1 locus=Ptrif.0001s1499 ID=Ptrif.0001s1499.1.v1.3.1 annot-version=v1.3.1) &	2.75084
9.1.4.2	Secondary metabolism.terpenoids.terpene biosynthesis.mono-/sesquiterpene-/diterpene synthase	ptrif.0001s1469.1.p	Transcript	mono-/sesquiterpene-/diterpene synthase (original description: pacid=44471426 transcript=Ptrif.0001s1469.1 locus=Ptrif.0001s1469 ID=Ptrif.0001s1469.1.v1.3.1 annot-version=v1.3.1) &	-1.98267
9.1.4.2	Secondary metabolism.terpenoids.terpene biosynthesis.mono-/sesquiterpene-/diterpene synthase	ptrif.0002s2616.1.p	Transcript	mono-/sesquiterpene-/diterpene synthase (original description: pacid=44480760 transcript=Ptrif.0002s2616.1 locus=Ptrif.0002s2616 ID=Ptrif.0002s2616.1.v1.3.1 annot-version=v1.3.1) &	-1.57545
9.1.4.3	Secondary metabolism.terpenoids.terpene biosynthesis.triterpenoid synthase	ptrif.0008s2454.1.p	Transcript	triterpenoid synthase (original description: pacid=44456925 transcript=Ptrif.0008s2454.1 locus=Ptrif.0008s2454 ID=Ptrif.0008s2454.1.v1.3.1 annot-version=v1.3.1) &	-1.23209
9.1.4.3	Secondary metabolism.terpenoids.terpene biosynthesis.triterpenoid synthase	ptrif.0007s2870.1.p	Transcript	triterpenoid synthase (original description: pacid=44483526 transcript=Ptrif.0007s2870.1 locus=Ptrif.0007s2870 ID=Ptrif.0007s2870.1.v1.3.1 annot-version=v1.3.1) &	-1.14793
9.1.4.3	Secondary metabolism.terpenoids.terpene biosynthesis.triterpenoid synthase	ptrif.0007s1878.1.p	Transcript	triterpenoid synthase (original description: pacid=44484780 transcript=Ptrif.0007s1878.1 locus=Ptrif.0007s1878 ID=Ptrif.0007s1878.1.v1.3.1 annot-version=v1.3.1) &	1.4106
9.1.6.1.1	Secondary metabolism.terpenoids.carotenoid biosynthesis.carotenes.phytoene synthase (PSY)	ptrif.0002s0083.1.p	Transcript	phytoene synthase (PSY) (original description: pacid=44478947 transcript=Ptrif.0002s0083.1 locus=Ptrif.0002s0083 ID=Ptrif.0002s0083.1.v1.3.1 annot-version=v1.3.1) &	-1.41519
9.2.1.1.1	Secondary metabolism.phenolics.p-coumaroyl-CoA biosynthesis.phenylalanine ammonia lyase activity.phenylalanine ammonia lyase (PAL)	ptrif.0008s1964.1.p	Transcript	phenylalanine ammonia lyase (PAL) (original description: pacid=44456474 transcript=Ptrif.0008s1964.1 locus=Ptrif.0008s1964 ID=Ptrif.0008s1964.1.v1.3.1 annot-version=v1.3.1) &	-1.85437
9.2.1.1.1	Secondary metabolism.phenolics.p-coumaroyl-CoA biosynthesis.phenylalanine ammonia lyase activity.phenylalanine ammonia lyase (PAL)	ptrif.0008s1965.1.p	Transcript	phenylalanine ammonia lyase (PAL) (original description: pacid=44457705 transcript=Ptrif.0008s1965.1 locus=Ptrif.0008s1965 ID=Ptrif.0008s1965.1.v1.3.1 annot-version=v1.3.1) &	-1.41696
9.2.1.1.1	Secondary metabolism.phenolics.p-coumaroyl-CoA biosynthesis.phenylalanine ammonia lyase activity.phenylalanine ammonia lyase (PAL)	ptrif.0006s0395.1.p	Transcript	phenylalanine ammonia lyase (PAL) (original description: pacid=44477908 transcript=Ptrif.0006s0395.1 locus=Ptrif.0006s0395 ID=Ptrif.0006s0395.1.v1.3.1 annot-version=v1.3.1) &	-1.59081
9.2.1.3	Secondary metabolism.phenolics.p-coumaroyl-CoA biosynthesis.4-coumarate:CoA ligase (4CL)	ptrif.0003s2873.1.p	Transcript	4-coumarate:CoA ligase (4CL) (original description: pacid=44462978 transcript=Ptrif.0003s2873.1 locus=Ptrif.0003s2873 ID=Ptrif.0003s2873.1.v1.3.1 annot-version=v1.3.1) &	-1.31263
9.2.2.1.1.1	Secondary metabolism.phenolics.flavonoid biosynthesis.chalcones.chalcone synthase activity.chalcone synthase (CHS)	ptrif.0002s0947.1.p	Transcript	chalcone synthase (original description: pacid=44481609 transcript=Ptrif.0002s0947.1 locus=Ptrif.0002s0947 ID=Ptrif.0002s0947.1.v1.3.1 annot-version=v1.3.1) &	-1.4926
9.2.2.1.1.1	Secondary metabolism.phenolics.flavonoid biosynthesis.chalcones.chalcone synthase activity.chalcone synthase (CHS)	ptrif.0007s2371.1.p	Transcript	chalcone synthase (original description: pacid=44483604 transcript=Ptrif.0007s2371.1 locus=Ptrif.0007s2371 ID=Ptrif.0007s2371.1.v1.3.1 annot-version=v1.3.1) &	1.32964
9.2.2.6.2	Secondary metabolism.phenolics.flavonoid biosynthesis.flavonol glycosides.flavonol-3-O-rhamnosyltransferase	ptrif.0003s2861.1.p	Transcript	flavonol-3-O-rhamnosyltransferase (original description: pacid=44463008 transcript=Ptrif.0003s2861.1 locus=Ptrif.0003s2861 ID=Ptrif.0003s2861.1.v1.3.1 annot-version=v1.3.1) &	-1.11063
9.5.1.6.1	Secondary metabolism.glucosinolates.glucosinolate biosynthesis.benzenic and indolic core structure.phenylalanine N-monooxygenase	ptrif.0004s0286.1.p	Transcript	phenylalanine N-monooxygenase (original description: pacid=44472511 transcript=Ptrif.0004s0286.1 locus=Ptrif.0004s0286 ID=Ptrif.0004s0286.1.v1.3.1 annot-version=v1.3.1) &	-1.4468

## Sheet: CK-14d vs. S-14d
BinCode	BinName	id	type	description	LogFC
11.2.3.1	Phytohormone action.auxin.conjugation and degradation.indole-3-acetic acid-amido synthetase	ptrif.0008s0385.1.p	Transcript	indole-3-acetic acid-amido synthetase (original description: pacid=44458346 transcript=Ptrif.0008s0385.1 locus=Ptrif.0008s0385 ID=Ptrif.0008s0385.1.v1.3.1 annot-version=v1.3.1) &	-1.67676
11.7.1.2	Phytohormone action.jasmonic acid.biosynthesis.13-lipoxygenase	ptrif.0002s0214.1.p	Transcript	13-lipoxygenase (original description: pacid=44478972 transcript=Ptrif.0002s0214.1 locus=Ptrif.0002s0214 ID=Ptrif.0002s0214.1.v1.3.1 annot-version=v1.3.1) &	-1.02144
11.7.1.2	Phytohormone action.jasmonic acid.biosynthesis.13-lipoxygenase	ptrif.0002s0215.1.p	Transcript	13-lipoxygenase (original description: pacid=44481338 transcript=Ptrif.0002s0215.1 locus=Ptrif.0002s0215 ID=Ptrif.0002s0215.1.v1.3.1 annot-version=v1.3.1) &	-1.17293
11.7.1.2	Phytohormone action.jasmonic acid.biosynthesis.13-lipoxygenase	ptrif.0007s0974.1.p	Transcript	13-lipoxygenase (original description: pacid=44483299 transcript=Ptrif.0007s0974.1 locus=Ptrif.0007s0974 ID=Ptrif.0007s0974.1.v1.3.1 annot-version=v1.3.1) &	-1.10499
21.2.1.1.1	Cell wall organisation.hemicellulose.xyloglucan.biosynthesis.1,4-beta-glucan synthase (CSLC)	ptrif.0001s0086.1.p	Transcript	1,4-beta-glucan synthase (CSLC) (original description: pacid=44470510 transcript=Ptrif.0001s0086.1 locus=Ptrif.0001s0086 ID=Ptrif.0001s0086.1.v1.3.1 annot-version=v1.3.1) &	-1.11587
21.2.1.1.1	Cell wall organisation.hemicellulose.xyloglucan.biosynthesis.1,4-beta-glucan synthase (CSLC)	ptrif.0005s1743.1.p	Transcript	1,4-beta-glucan synthase (CSLC) (original description: pacid=44485863 transcript=Ptrif.0005s1743.1 locus=Ptrif.0005s1743 ID=Ptrif.0005s1743.1.v1.3.1 annot-version=v1.3.1) &	-1.52355
21.2.2.1.1	Cell wall organisation.hemicellulose.xylan.biosynthesis.galacturonosyltransferase	ptrif.0002s0593.1.p	Transcript	galacturonosyltransferase (original description: pacid=44480208 transcript=Ptrif.0002s0593.1 locus=Ptrif.0002s0593 ID=Ptrif.0002s0593.1.v1.3.1 annot-version=v1.3.1) &	-2.66791
21.2.3.1.1.1	Cell wall organisation.hemicellulose.heteromannan.biosynthesis.mannan synthase activities.mannan synthase (CSLA)	ptrif.0008s1819.1.p	Transcript	mannan synthase (CSLA) (original description: pacid=44456443 transcript=Ptrif.0008s1819.1 locus=Ptrif.0008s1819 ID=Ptrif.0008s1819.1.v1.3.1 annot-version=v1.3.1) &	-1.22209
21.2.3.1.1.1	Cell wall organisation.hemicellulose.heteromannan.biosynthesis.mannan synthase activities.mannan synthase (CSLA)	ptrif.0006s1573.1.p	Transcript	mannan synthase (CSLA) (original description: pacid=44477450 transcript=Ptrif.0006s1573.1 locus=Ptrif.0006s1573 ID=Ptrif.0006s1573.1.v1.3.1 annot-version=v1.3.1) &	-1.87067
21.3.1.2.1	Cell wall organisation.pectin.homogalacturonan.modification and degradation.pectin methylesterase	ptrif.0003s3705.1.p	Transcript	pectin methylesterase (original description: pacid=44464679 transcript=Ptrif.0003s3705.1 locus=Ptrif.0003s3705 ID=Ptrif.0003s3705.1.v1.3.1 annot-version=v1.3.1) &	-1.40848
21.3.1.2.1	Cell wall organisation.pectin.homogalacturonan.modification and degradation.pectin methylesterase	ptrif.0007s1048.1.p	Transcript	pectin methylesterase (original description: pacid=44482930 transcript=Ptrif.0007s1048.1 locus=Ptrif.0007s1048 ID=Ptrif.0007s1048.1.v1.3.1 annot-version=v1.3.1) &	-1.01939
21.3.5.2	Cell wall organisation.pectin.modification and degradation.pectate lyase	ptrif.0009s1077.1.p	Transcript	pectate lyase (original description: pacid=44465790 transcript=Ptrif.0009s1077.1 locus=Ptrif.0009s1077 ID=Ptrif.0009s1077.1.v1.3.1 annot-version=v1.3.1) &	-2.04354
21.9.1.4	Cell wall organisation.cutin and suberin.cuticular lipid formation.omega-hydroxy fatty acyl dehydrogenase	ptrif.0007s0898.1.p	Transcript	omega-hydroxy fatty acyl dehydrogenase (original description: pacid=44483422 transcript=Ptrif.0007s0898.1 locus=Ptrif.0007s0898 ID=Ptrif.0007s0898.1.v1.3.1 annot-version=v1.3.1) &	-1.68888
21.9.5.2	Cell wall organisation.cutin and suberin.cutin polyester biosynthesis.cutin synthase (CD)	ptrif.0003s2938.1.p	Transcript	cutin synthase (CD) (original description: pacid=44462851 transcript=Ptrif.0003s2938.1 locus=Ptrif.0003s2938 ID=Ptrif.0003s2938.1.v1.3.1 annot-version=v1.3.1) &	-4.52854
19.4.2.1.1	Protein homeostasis.proteolysis.serine-type peptidase activities.S8-class protease (subtilisin) families.protease (SBT1)	ptrif.0009s1970.1.p	Transcript	protease (SBT1) (original description: pacid=44466233 transcript=Ptrif.0009s1970.1 locus=Ptrif.0009s1970 ID=Ptrif.0009s1970.1.v1.3.1 annot-version=v1.3.1) &	-1.46801
19.4.3.1	Protein homeostasis.proteolysis.aspartic-type peptidase activities.A1-class protease (Pepsin)	ptrif.0005s0715.1.p	Transcript	pepsin-type protease (original description: pacid=44488431 transcript=Ptrif.0005s0715.1 locus=Ptrif.0005s0715 ID=Ptrif.0005s0715.1.v1.3.1 annot-version=v1.3.1) &	-1.31275
19.4.5.3	Protein homeostasis.proteolysis.metallopeptidase activities.M10-class metalloprotease (Matrixin)	ptrif.0004s2251.1.p	Transcript	Matrixin-type metalloprotease (original description: pacid=44472161 transcript=Ptrif.0004s2251.1 locus=Ptrif.0004s2251 ID=Ptrif.0004s2251.1.v1.3.1 annot-version=v1.3.1) &	-1.06617
19.4.5.6.6	Protein homeostasis.proteolysis.metallopeptidase activities.aminopeptidase activities.M20-class IAA-amino acid hydrolase	ptrif.0005s2091.1.p	Transcript	M20 IAA-amino acid hydrolase (original description: pacid=44488757 transcript=Ptrif.0005s2091.1 locus=Ptrif.0005s2091 ID=Ptrif.0005s2091.1.v1.3.1 annot-version=v1.3.1) &	-1.23877
9.1.2.2	Secondary metabolism.terpenoids.methylerythritol phosphate (MEP) pathway.1-deoxy-D-xylulose 5-phosphate synthase (DXS)	ptrif.0007s0678.1.p	Transcript	1-deoxy-D-xylulose 5-phosphate synthase (DXS) (original description: pacid=44484378 transcript=Ptrif.0007s0678.1 locus=Ptrif.0007s0678 ID=Ptrif.0007s0678.1.v1.3.1 annot-version=v1.3.1) &	-1.10517
9.1.4.2	Secondary metabolism.terpenoids.terpene biosynthesis.mono-/sesquiterpene-/diterpene synthase	ptrif.0001s1470.1.p	Transcript	mono-/sesquiterpene-/diterpene synthase (original description: pacid=44470591 transcript=Ptrif.0001s1470.1 locus=Ptrif.0001s1470 ID=Ptrif.0001s1470.1.v1.3.1 annot-version=v1.3.1) &	-1.06821
9.1.4.2	Secondary metabolism.terpenoids.terpene biosynthesis.mono-/sesquiterpene-/diterpene synthase	ptrif.0002s1379.1.p	Transcript	mono-/sesquiterpene-/diterpene synthase (original description: pacid=44481112 transcript=Ptrif.0002s1379.1 locus=Ptrif.0002s1379 ID=Ptrif.0002s1379.1.v1.3.1 annot-version=v1.3.1) &	-1.41113
15.5.7.1	RNA biosynthesis.transcriptional regulation.AP2/ERF transcription factor superfamily.transcription factor (ERF)	ptrif.0008s0485.1.p	Transcript	transcription factor (ERF) (original description: pacid=44458785 transcript=Ptrif.0008s0485.1 locus=Ptrif.0008s0485 ID=Ptrif.0008s0485.1.v1.3.1 annot-version=v1.3.1) &	-2.43197
15.5.7.1	RNA biosynthesis.transcriptional regulation.AP2/ERF transcription factor superfamily.transcription factor (ERF)	ptrif.0003s0757.1.p	Transcript	transcription factor (ERF) (original description: pacid=44461562 transcript=Ptrif.0003s0757.1 locus=Ptrif.0003s0757 ID=Ptrif.0003s0757.1.v1.3.1 annot-version=v1.3.1) &	-1.33115
15.5.7.1	RNA biosynthesis.transcriptional regulation.AP2/ERF transcription factor superfamily.transcription factor (ERF)	ptrif.0009s1759.1.p	Transcript	transcription factor (ERF) (original description: pacid=44465429 transcript=Ptrif.0009s1759.1 locus=Ptrif.0009s1759 ID=Ptrif.0009s1759.1.v1.3.1 annot-version=v1.3.1) &	1.4087
15.5.7.2	RNA biosynthesis.transcriptional regulation.AP2/ERF transcription factor superfamily.transcription factor (DREB)	ptrif.0003s0964.1.p	Transcript	transcription factor (DREB) (original description: pacid=44460969 transcript=Ptrif.0003s0964.1 locus=Ptrif.0003s0964 ID=Ptrif.0003s0964.1.v1.3.1 annot-version=v1.3.1) &	-1.42636
15.5.7.2	RNA biosynthesis.transcriptional regulation.AP2/ERF transcription factor superfamily.transcription factor (DREB)	ptrif.0003s1164.1.p	Transcript	transcription factor (DREB) (original description: pacid=44462538 transcript=Ptrif.0003s1164.1 locus=Ptrif.0003s1164 ID=Ptrif.0003s1164.1.v1.3.1 annot-version=v1.3.1) &	-1.62461
15.5.7.2	RNA biosynthesis.transcriptional regulation.AP2/ERF transcription factor superfamily.transcription factor (DREB)	ptrif.0009s2019.1.p	Transcript	transcription factor (DREB) (original description: pacid=44467811 transcript=Ptrif.0009s2019.1 locus=Ptrif.0009s2019 ID=Ptrif.0009s2019.1.v1.3.1 annot-version=v1.3.1) &	-2.31594
15.5.7.2	RNA biosynthesis.transcriptional regulation.AP2/ERF transcription factor superfamily.transcription factor (DREB)	ptrif.0009s2020.1.p	Transcript	transcription factor (DREB) (original description: pacid=44467996 transcript=Ptrif.0009s2020.1 locus=Ptrif.0009s2020 ID=Ptrif.0009s2020.1.v1.3.1 annot-version=v1.3.1) &	-1.08995
15.5.17	RNA biosynthesis.transcriptional regulation.transcription factor (NAC)	ptrif.0004s1029.1.p	Transcript	transcription factor (NAC) (original description: pacid=44474059 transcript=Ptrif.0004s1029.1 locus=Ptrif.0004s1029 ID=Ptrif.0004s1029.1.v1.3.1 annot-version=v1.3.1) &	-1.21744
15.5.22	RNA biosynthesis.transcriptional regulation.transcription factor (WRKY)	ptrif.0003s0154.1.p	Transcript	transcription factor (WRKY) (original description: pacid=44464878 transcript=Ptrif.0003s0154.1 locus=Ptrif.0003s0154 ID=Ptrif.0003s0154.1.v1.3.1 annot-version=v1.3.1) &	-1.52279
15.5.22	RNA biosynthesis.transcriptional regulation.transcription factor (WRKY)	ptrif.0006s0966.1.p	Transcript	transcription factor (WRKY) (original description: pacid=44477638 transcript=Ptrif.0006s0966.1 locus=Ptrif.0006s0966 ID=Ptrif.0006s0966.1.v1.3.1 annot-version=v1.3.1) &	-1.09099
15.5.45	RNA biosynthesis.transcriptional regulation.transcription factor (TIFY)	ptrif.0001s1976.1.p	Transcript	transcription factor (TIFY) (original description: pacid=44469515 transcript=Ptrif.0001s1976.1 locus=Ptrif.0001s1976 ID=Ptrif.0001s1976.1.v1.3.1 annot-version=v1.3.1) &	-1.36676
15.5.45	RNA biosynthesis.transcriptional regulation.transcription factor (TIFY)	ptrif.0004s2475.1.p	Transcript	transcription factor (TIFY) (original description: pacid=44473250 transcript=Ptrif.0004s2475.1 locus=Ptrif.0004s2475 ID=Ptrif.0004s2475.1.v1.3.1 annot-version=v1.3.1) &	-1.18808
15.5.45	RNA biosynthesis.transcriptional regulation.transcription factor (TIFY)	ptrif.0002s3045.1.p	Transcript	transcription factor (TIFY) (original description: pacid=44481265 transcript=Ptrif.0002s3045.1 locus=Ptrif.0002s3045 ID=Ptrif.0002s3045.1.v1.3.1 annot-version=v1.3.1) &	-1.40727

## Sheet: CK-7d∩S-7d vs. CK-14d∩S-14d
BinCode	BinName	id	type	description	LogFC
11.5.1.1	Phytohormone action.ethylene.biosynthesis.1-aminocyclopropane-1-carboxylate (ACC) synthase	ptrif.0003s0220.1.p	Transcript	1-aminocyclopropane-1-carboxylate (ACC) synthase (original description: pacid=44459404 transcript=Ptrif.0003s0220.1 locus=Ptrif.0003s0220 ID=Ptrif.0003s0220.1.v1.3.1 annot-version=v1.3.1) &	-2.32546
11.7.1.2	Phytohormone action.jasmonic acid.biosynthesis.13-lipoxygenase	ptrif.0007s0974.1.p	Transcript	13-lipoxygenase (original description: pacid=44483299 transcript=Ptrif.0007s0974.1 locus=Ptrif.0007s0974 ID=Ptrif.0007s0974.1.v1.3.1 annot-version=v1.3.1) &	-1.52783
21.2.1.1.1	Cell wall organisation.hemicellulose.xyloglucan.biosynthesis.1,4-beta-glucan synthase (CSLC)	ptrif.0001s0086.1.p	Transcript	1,4-beta-glucan synthase (CSLC) (original description: pacid=44470510 transcript=Ptrif.0001s0086.1 locus=Ptrif.0001s0086 ID=Ptrif.0001s0086.1.v1.3.1 annot-version=v1.3.1) &	-1.42349
21.2.1.1.1	Cell wall organisation.hemicellulose.xyloglucan.biosynthesis.1,4-beta-glucan synthase (CSLC)	ptrif.0005s1743.1.p	Transcript	1,4-beta-glucan synthase (CSLC) (original description: pacid=44485863 transcript=Ptrif.0005s1743.1 locus=Ptrif.0005s1743 ID=Ptrif.0005s1743.1.v1.3.1 annot-version=v1.3.1) &	-1.60567
21.2.3.1.1.1	Cell wall organisation.hemicellulose.heteromannan.biosynthesis.mannan synthase activities.mannan synthase (CSLA)	ptrif.0008s1819.1.p	Transcript	mannan synthase (CSLA) (original description: pacid=44456443 transcript=Ptrif.0008s1819.1 locus=Ptrif.0008s1819 ID=Ptrif.0008s1819.1.v1.3.1 annot-version=v1.3.1) &	-2.04777
21.2.3.1.1.1	Cell wall organisation.hemicellulose.heteromannan.biosynthesis.mannan synthase activities.mannan synthase (CSLA)	ptrif.0006s1573.1.p	Transcript	mannan synthase (CSLA) (original description: pacid=44477450 transcript=Ptrif.0006s1573.1 locus=Ptrif.0006s1573 ID=Ptrif.0006s1573.1.v1.3.1 annot-version=v1.3.1) &	-3.49063
21.3.1.2.1	Cell wall organisation.pectin.homogalacturonan.modification and degradation.pectin methylesterase	ptrif.0003s3705.1.p	Transcript	pectin methylesterase (original description: pacid=44464679 transcript=Ptrif.0003s3705.1 locus=Ptrif.0003s3705 ID=Ptrif.0003s3705.1.v1.3.1 annot-version=v1.3.1) &	-2.02493
21.3.1.2.1	Cell wall organisation.pectin.homogalacturonan.modification and degradation.pectin methylesterase	ptrif.0007s1048.1.p	Transcript	pectin methylesterase (original description: pacid=44482930 transcript=Ptrif.0007s1048.1 locus=Ptrif.0007s1048 ID=Ptrif.0007s1048.1.v1.3.1 annot-version=v1.3.1) &	-2.19362
21.3.5.2	Cell wall organisation.pectin.modification and degradation.pectate lyase	ptrif.0009s1077.1.p	Transcript	pectate lyase (original description: pacid=44465790 transcript=Ptrif.0009s1077.1 locus=Ptrif.0009s1077 ID=Ptrif.0009s1077.1.v1.3.1 annot-version=v1.3.1) &	-1.31122
19.4.5.3	Protein homeostasis.proteolysis.metallopeptidase activities.M10-class metalloprotease (Matrixin)	ptrif.0004s2251.1.p	Transcript	Matrixin-type metalloprotease (original description: pacid=44472161 transcript=Ptrif.0004s2251.1 locus=Ptrif.0004s2251 ID=Ptrif.0004s2251.1.v1.3.1 annot-version=v1.3.1) &	-2.01142
19.4.5.6.6	Protein homeostasis.proteolysis.metallopeptidase activities.aminopeptidase activities.M20-class IAA-amino acid hydrolase	ptrif.0005s2091.1.p	Transcript	M20 IAA-amino acid hydrolase (original description: pacid=44488757 transcript=Ptrif.0005s2091.1 locus=Ptrif.0005s2091 ID=Ptrif.0005s2091.1.v1.3.1 annot-version=v1.3.1) &	-1.36865
15.5.7.1	RNA biosynthesis.transcriptional regulation.AP2/ERF transcription factor superfamily.transcription factor (ERF)	ptrif.0003s0757.1.p	Transcript	transcription factor (ERF) (original description: pacid=44461562 transcript=Ptrif.0003s0757.1 locus=Ptrif.0003s0757 ID=Ptrif.0003s0757.1.v1.3.1 annot-version=v1.3.1) &	-1.6912
15.5.7.1	RNA biosynthesis.transcriptional regulation.AP2/ERF transcription factor superfamily.transcription factor (ERF)	ptrif.0009s1759.1.p	Transcript	transcription factor (ERF) (original description: pacid=44465429 transcript=Ptrif.0009s1759.1 locus=Ptrif.0009s1759 ID=Ptrif.0009s1759.1.v1.3.1 annot-version=v1.3.1) &	1.11372
15.5.7.2	RNA biosynthesis.transcriptional regulation.AP2/ERF transcription factor superfamily.transcription factor (DREB)	ptrif.0009s2019.1.p	Transcript	transcription factor (DREB) (original description: pacid=44467811 transcript=Ptrif.0009s2019.1 locus=Ptrif.0009s2019 ID=Ptrif.0009s2019.1.v1.3.1 annot-version=v1.3.1) &	-1.68118
15.5.7.2	RNA biosynthesis.transcriptional regulation.AP2/ERF transcription factor superfamily.transcription factor (DREB)	ptrif.0009s2020.1.p	Transcript	transcription factor (DREB) (original description: pacid=44467996 transcript=Ptrif.0009s2020.1 locus=Ptrif.0009s2020 ID=Ptrif.0009s2020.1.v1.3.1 annot-version=v1.3.1) &	-1.67385
15.5.17	RNA biosynthesis.transcriptional regulation.transcription factor (NAC)	ptrif.0004s1029.1.p	Transcript	transcription factor (NAC) (original description: pacid=44474059 transcript=Ptrif.0004s1029.1 locus=Ptrif.0004s1029 ID=Ptrif.0004s1029.1.v1.3.1 annot-version=v1.3.1) &	-1.52676
15.5.22	RNA biosynthesis.transcriptional regulation.transcription factor (WRKY)	ptrif.0003s0154.1.p	Transcript	transcription factor (WRKY) (original description: pacid=44464878 transcript=Ptrif.0003s0154.1 locus=Ptrif.0003s0154 ID=Ptrif.0003s0154.1.v1.3.1 annot-version=v1.3.1) &	-2.42853
15.5.22	RNA biosynthesis.transcriptional regulation.transcription factor (WRKY)	ptrif.0006s0966.1.p	Transcript	transcription factor (WRKY) (original description: pacid=44477638 transcript=Ptrif.0006s0966.1 locus=Ptrif.0006s0966 ID=Ptrif.0006s0966.1.v1.3.1 annot-version=v1.3.1) &	-1.25992
15.5.45	RNA biosynthesis.transcriptional regulation.transcription factor (TIFY)	ptrif.0001s1976.1.p	Transcript	transcription factor (TIFY) (original description: pacid=44469515 transcript=Ptrif.0001s1976.1 locus=Ptrif.0001s1976 ID=Ptrif.0001s1976.1.v1.3.1 annot-version=v1.3.1) &	-1.25343
15.5.45	RNA biosynthesis.transcriptional regulation.transcription factor (TIFY)	ptrif.0004s2475.1.p	Transcript	transcription factor (TIFY) (original description: pacid=44473250 transcript=Ptrif.0004s2475.1 locus=Ptrif.0004s2475 ID=Ptrif.0004s2475.1.v1.3.1 annot-version=v1.3.1) &	-2.32232
15.5.45	RNA biosynthesis.transcriptional regulation.transcription factor (TIFY)	ptrif.0002s3045.1.p	Transcript	transcription factor (TIFY) (original description: pacid=44481265 transcript=Ptrif.0002s3045.1 locus=Ptrif.0002s3045 ID=Ptrif.0002s3045.1.v1.3.1 annot-version=v1.3.1) &	-2.03702
9.1.2.2	Secondary metabolism.terpenoids.methylerythritol phosphate (MEP) pathway.1-deoxy-D-xylulose 5-phosphate synthase (DXS)	ptrif.0007s0678.1.p	Transcript	1-deoxy-D-xylulose 5-phosphate synthase (DXS) (original description: pacid=44484378 transcript=Ptrif.0007s0678.1 locus=Ptrif.0007s0678 ID=Ptrif.0007s0678.1.v1.3.1 annot-version=v1.3.1) &	-1.35754

## Sheet: CK-7d∩CK-0d vs. CK-14d∩CK-0d
BinCode	BinName	id	type	description	LogFC
11.6.2.1	Phytohormone action.gibberellin.perception and signal transduction.receptor protein (GID1)	ptrif.0003s3569.1.p	Transcript	GID1-type gibberellin receptor (original description: pacid=44462683 transcript=Ptrif.0003s3569.1 locus=Ptrif.0003s3569 ID=Ptrif.0003s3569.1.v1.3.1 annot-version=v1.3.1) &	1.50513
11.2.3.1	Phytohormone action.auxin.conjugation and degradation.indole-3-acetic acid-amido synthetase	ptrif.0008s0385.1.p	Transcript	indole-3-acetic acid-amido synthetase (original description: pacid=44458346 transcript=Ptrif.0008s0385.1 locus=Ptrif.0008s0385 ID=Ptrif.0008s0385.1.v1.3.1 annot-version=v1.3.1) &	1.63276
11.2.3.1	Phytohormone action.auxin.conjugation and degradation.indole-3-acetic acid-amido synthetase	ptrif.0007s0503.1.p	Transcript	indole-3-acetic acid-amido synthetase (original description: pacid=44485398 transcript=Ptrif.0007s0503.1 locus=Ptrif.0007s0503 ID=Ptrif.0007s0503.1.v1.3.1 annot-version=v1.3.1) &	1.0452
11.1.1.4	Phytohormone action.abscisic acid.biosynthesis.neoxanthin cleavage protein	ptrif.0003s1623.1.p	Transcript	neoxanthin cleavage protein (original description: pacid=44465023 transcript=Ptrif.0003s1623.1 locus=Ptrif.0003s1623 ID=Ptrif.0003s1623.1.v1.3.1 annot-version=v1.3.1) &	3.05453
11.1.4.1	Phytohormone action.abscisic acid.transport.abscisic acid transporter (AIT)	ptrif.0004s2309.1.p	Transcript	abscisic acid transporter (AIT) (original description: pacid=44472813 transcript=Ptrif.0004s2309.1 locus=Ptrif.0004s2309 ID=Ptrif.0004s2309.1.v1.3.1 annot-version=v1.3.1) &	1.08364
11.5.1.2	Phytohormone action.ethylene.biosynthesis.1-aminocyclopropane-1-carboxylate (ACC) oxidase	ptrif.0002s3118.1.p	Transcript	1-aminocyclopropane-1-carboxylate (ACC) oxidase (original description: pacid=44481300 transcript=Ptrif.0002s3118.1 locus=Ptrif.0002s3118 ID=Ptrif.0002s3118.1.v1.3.1 annot-version=v1.3.1) &	1.73857
11.7.1.2	Phytohormone action.jasmonic acid.biosynthesis.13-lipoxygenase	ptrif.0002s0215.1.p	Transcript	13-lipoxygenase (original description: pacid=44481338 transcript=Ptrif.0002s0215.1 locus=Ptrif.0002s0215 ID=Ptrif.0002s0215.1.v1.3.1 annot-version=v1.3.1) &	1.28985
11.7.1.4	Phytohormone action.jasmonic acid.biosynthesis.allene oxidase cyclase (AOC)	ptrif.0004s1726.1.p	Transcript	allene oxidase cyclase (AOC) (original description: pacid=44471807 transcript=Ptrif.0004s1726.1 locus=Ptrif.0004s1726 ID=Ptrif.0004s1726.1.v1.3.1 annot-version=v1.3.1) &	1.19443
21.3.1.2.1	Cell wall organisation.pectin.homogalacturonan.modification and degradation.pectin methylesterase	ptrif.0002s1952.1.p	Transcript	pectin methylesterase (original description: pacid=44478322 transcript=Ptrif.0002s1952.1 locus=Ptrif.0002s1952 ID=Ptrif.0002s1952.1.v1.3.1 annot-version=v1.3.1) &	-1.07904
21.3.5.2	Cell wall organisation.pectin.modification and degradation.pectate lyase	ptrif.0002s1172.1.p	Transcript	pectate lyase (original description: pacid=44478235 transcript=Ptrif.0002s1172.1 locus=Ptrif.0002s1172 ID=Ptrif.0002s1172.1.v1.3.1 annot-version=v1.3.1) &	-1.12621
21.4.2.1	Cell wall organisation.cell wall proteins.expansin activities.alpha-class expansin	ptrif.0003s1030.1.p	Transcript	alpha-class expansin (original description: pacid=44459516 transcript=Ptrif.0003s1030.1 locus=Ptrif.0003s1030 ID=Ptrif.0003s1030.1.v1.3.1 annot-version=v1.3.1) &	-1.35991
19.4.3.1	Protein homeostasis.proteolysis.aspartic-type peptidase activities.A1-class protease (Pepsin)	ptrif.0004s0085.1.p	Transcript	pepsin-type protease (original description: pacid=44474426 transcript=Ptrif.0004s0085.1 locus=Ptrif.0004s0085 ID=Ptrif.0004s0085.1.v1.3.1 annot-version=v1.3.1) &	1.12811
19.4.5.3	Protein homeostasis.proteolysis.metallopeptidase activities.M10-class metalloprotease (Matrixin)	ptrif.0004s2251.1.p	Transcript	Matrixin-type metalloprotease (original description: pacid=44472161 transcript=Ptrif.0004s2251.1 locus=Ptrif.0004s2251 ID=Ptrif.0004s2251.1.v1.3.1 annot-version=v1.3.1) &	1.34014
18.4.3.6	Protein modification.phosphorylation.CMGC protein kinase superfamily.protein kinase (MAPK)	ptrif.0009s0425.1.p	Transcript	protein kinase (MAPK) (original description: pacid=44467511 transcript=Ptrif.0009s0425.1 locus=Ptrif.0009s0425 ID=Ptrif.0009s0425.1.v1.3.1 annot-version=v1.3.1) &	1.09573
15.5.2.1	RNA biosynthesis.transcriptional regulation.MYB transcription factor superfamily.transcription factor (MYB)	ptrif.0009s2393.1.p	Transcript	transcription factor (MYB) (original description: pacid=44466413 transcript=Ptrif.0009s2393.1 locus=Ptrif.0009s2393 ID=Ptrif.0009s2393.1.v1.3.1 annot-version=v1.3.1) &	1.03044
15.5.2.1	RNA biosynthesis.transcriptional regulation.MYB transcription factor superfamily.transcription factor (MYB)	ptrif.0009s0790.1.p	Transcript	transcription factor (MYB) (original description: pacid=44468080 transcript=Ptrif.0009s0790.1 locus=Ptrif.0009s0790 ID=Ptrif.0009s0790.1.v1.3.1 annot-version=v1.3.1) &	1.89507
15.5.2.1	RNA biosynthesis.transcriptional regulation.MYB transcription factor superfamily.transcription factor (MYB)	ptrif.0007s0122.1.p	Transcript	transcription factor (MYB) (original description: pacid=44482752 transcript=Ptrif.0007s0122.1 locus=Ptrif.0007s0122 ID=Ptrif.0007s0122.1.v1.3.1 annot-version=v1.3.1) &	1.15264
15.5.2.2	RNA biosynthesis.transcriptional regulation.MYB transcription factor superfamily.transcription factor (MYB-related)	ptrif.0003s1885.1.p	Transcript	transcription factor (MYB-related) (original description: pacid=44460092 transcript=Ptrif.0003s1885.1 locus=Ptrif.0003s1885 ID=Ptrif.0003s1885.1.v1.3.1 annot-version=v1.3.1) &	1.39448
15.5.2.2	RNA biosynthesis.transcriptional regulation.MYB transcription factor superfamily.transcription factor (MYB-related)	ptrif.0004s0015.1.p	Transcript	transcription factor (MYB-related) (original description: pacid=44473680 transcript=Ptrif.0004s0015.1 locus=Ptrif.0004s0015 ID=Ptrif.0004s0015.1.v1.3.1 annot-version=v1.3.1) &	1.29028
15.5.2.2	RNA biosynthesis.transcriptional regulation.MYB transcription factor superfamily.transcription factor (MYB-related)	ptrif.0006s1617.1.p	Transcript	transcription factor (MYB-related) (original description: pacid=44475610 transcript=Ptrif.0006s1617.1 locus=Ptrif.0006s1617 ID=Ptrif.0006s1617.1.v1.3.1 annot-version=v1.3.1) &	2.55746
15.5.2.2	RNA biosynthesis.transcriptional regulation.MYB transcription factor superfamily.transcription factor (MYB-related)	ptrif.0006s0495.1.p	Transcript	transcription factor (MYB-related) (original description: pacid=44476815 transcript=Ptrif.0006s0495.1 locus=Ptrif.0006s0495 ID=Ptrif.0006s0495.1.v1.3.1 annot-version=v1.3.1) &	1.36698
15.5.3.1	RNA biosynthesis.transcriptional regulation.Homeobox transcription factor superfamily.transcription factor (HD-ZIP I/II)	ptrif.0003s3961.1.p	Transcript	transcription factor (HD-ZIP I/II) (original description: pacid=44460901 transcript=Ptrif.0003s3961.1 locus=Ptrif.0003s3961 ID=Ptrif.0003s3961.1.v1.3.1 annot-version=v1.3.1) &	1.41817
15.5.3.1	RNA biosynthesis.transcriptional regulation.Homeobox transcription factor superfamily.transcription factor (HD-ZIP I/II)	ptrif.0003s4471.1.p	Transcript	transcription factor (HD-ZIP I/II) (original description: pacid=44463458 transcript=Ptrif.0003s4471.1 locus=Ptrif.0003s4471 ID=Ptrif.0003s4471.1.v1.3.1 annot-version=v1.3.1) &	1.34602
15.5.4.1	RNA biosynthesis.transcriptional regulation.bZIP transcription factor superfamily.transcription factor (bZIP)	ptrif.0005s2809.1.p	Transcript	transcription factor (bZIP) (original description: pacid=44485749 transcript=Ptrif.0005s2809.1 locus=Ptrif.0005s2809 ID=Ptrif.0005s2809.1.v1.3.1 annot-version=v1.3.1) &	1.11192
15.5.7.1	RNA biosynthesis.transcriptional regulation.AP2/ERF transcription factor superfamily.transcription factor (ERF)	ptrif.0003s0757.1.p	Transcript	transcription factor (ERF) (original description: pacid=44461562 transcript=Ptrif.0003s0757.1 locus=Ptrif.0003s0757 ID=Ptrif.0003s0757.1.v1.3.1 annot-version=v1.3.1) &	2.60478
15.5.7.1	RNA biosynthesis.transcriptional regulation.AP2/ERF transcription factor superfamily.transcription factor (ERF)	ptrif.0003s3714.1.p	Transcript	transcription factor (ERF) (original description: pacid=44464183 transcript=Ptrif.0003s3714.1 locus=Ptrif.0003s3714 ID=Ptrif.0003s3714.1.v1.3.1 annot-version=v1.3.1) &	-1.06797
15.5.7.1	RNA biosynthesis.transcriptional regulation.AP2/ERF transcription factor superfamily.transcription factor (ERF)	ptrif.0009s2447.1.p	Transcript	transcription factor (ERF) (original description: pacid=44466559 transcript=Ptrif.0009s2447.1 locus=Ptrif.0009s2447 ID=Ptrif.0009s2447.1.v1.3.1 annot-version=v1.3.1) &	2.02444
15.5.7.1	RNA biosynthesis.transcriptional regulation.AP2/ERF transcription factor superfamily.transcription factor (ERF)	ptrif.0009s1749.1.p	Transcript	transcription factor (ERF) (original description: pacid=44466835 transcript=Ptrif.0009s1749.1 locus=Ptrif.0009s1749 ID=Ptrif.0009s1749.1.v1.3.1 annot-version=v1.3.1) &	1.88176
15.5.7.1	RNA biosynthesis.transcriptional regulation.AP2/ERF transcription factor superfamily.transcription factor (ERF)	ptrif.0009s1750.1.p	Transcript	transcription factor (ERF) (original description: pacid=44467796 transcript=Ptrif.0009s1750.1 locus=Ptrif.0009s1750 ID=Ptrif.0009s1750.1.v1.3.1 annot-version=v1.3.1) &	1.87976
15.5.7.1	RNA biosynthesis.transcriptional regulation.AP2/ERF transcription factor superfamily.transcription factor (ERF)	ptrif.0001s1204.1.p	Transcript	transcription factor (ERF) (original description: pacid=44470224 transcript=Ptrif.0001s1204.1 locus=Ptrif.0001s1204 ID=Ptrif.0001s1204.1.v1.3.1 annot-version=v1.3.1) &	2.88344
15.5.7.1	RNA biosynthesis.transcriptional regulation.AP2/ERF transcription factor superfamily.transcription factor (ERF)	ptrif.0002s1189.1.p	Transcript	transcription factor (ERF) (original description: pacid=44479420 transcript=Ptrif.0002s1189.1 locus=Ptrif.0002s1189 ID=Ptrif.0002s1189.1.v1.3.1 annot-version=v1.3.1) &	2.44318
15.5.7.1	RNA biosynthesis.transcriptional regulation.AP2/ERF transcription factor superfamily.transcription factor (ERF)	ptrif.0002s2794.1.p	Transcript	transcription factor (ERF) (original description: pacid=44480515 transcript=Ptrif.0002s2794.1 locus=Ptrif.0002s2794 ID=Ptrif.0002s2794.1.v1.3.1 annot-version=v1.3.1) &	1.70509
15.5.7.2	RNA biosynthesis.transcriptional regulation.AP2/ERF transcription factor superfamily.transcription factor (DREB)	ptrif.0009s2019.1.p	Transcript	transcription factor (DREB) (original description: pacid=44467811 transcript=Ptrif.0009s2019.1 locus=Ptrif.0009s2019 ID=Ptrif.0009s2019.1.v1.3.1 annot-version=v1.3.1) &	1.81547
15.5.7.2	RNA biosynthesis.transcriptional regulation.AP2/ERF transcription factor superfamily.transcription factor (DREB)	ptrif.0009s2020.1.p	Transcript	transcription factor (DREB) (original description: pacid=44467996 transcript=Ptrif.0009s2020.1 locus=Ptrif.0009s2020 ID=Ptrif.0009s2020.1.v1.3.1 annot-version=v1.3.1) &	1.10151
15.5.7.2	RNA biosynthesis.transcriptional regulation.AP2/ERF transcription factor superfamily.transcription factor (DREB)	ptrif.0001s2051.1.p	Transcript	transcription factor (DREB) (original description: pacid=44469802 transcript=Ptrif.0001s2051.1 locus=Ptrif.0001s2051 ID=Ptrif.0001s2051.1.v1.3.1 annot-version=v1.3.1) &	2.13528
15.5.7.2	RNA biosynthesis.transcriptional regulation.AP2/ERF transcription factor superfamily.transcription factor (DREB)	ptrif.0001s1983.1.p	Transcript	transcription factor (DREB) (original description: pacid=44469898 transcript=Ptrif.0001s1983.1 locus=Ptrif.0001s1983 ID=Ptrif.0001s1983.1.v1.3.1 annot-version=v1.3.1) &	1.29536
15.5.7.2	RNA biosynthesis.transcriptional regulation.AP2/ERF transcription factor superfamily.transcription factor (DREB)	ptrif.0002s1279.1.p	Transcript	transcription factor (DREB) (original description: pacid=44480434 transcript=Ptrif.0002s1279.1 locus=Ptrif.0002s1279 ID=Ptrif.0002s1279.1.v1.3.1 annot-version=v1.3.1) &	1.61177
15.5.12	RNA biosynthesis.transcriptional regulation.transcription factor (GRAS)	ptrif.0008s2214.1.p	Transcript	transcription factor (GRAS) (original description: pacid=44458028 transcript=Ptrif.0008s2214.1 locus=Ptrif.0008s2214 ID=Ptrif.0008s2214.1.v1.3.1 annot-version=v1.3.1) &	2.05428
15.5.12	RNA biosynthesis.transcriptional regulation.transcription factor (GRAS)	ptrif.0002s3171.1.p	Transcript	transcription factor (GRAS) (original description: pacid=44480817 transcript=Ptrif.0002s3171.1 locus=Ptrif.0002s3171 ID=Ptrif.0002s3171.1.v1.3.1 annot-version=v1.3.1) &	1.00794
15.5.15	RNA biosynthesis.transcriptional regulation.transcription factor (C2H2-ZF)	ptrif.0008s2136.1.p	Transcript	C2H2 zinc finger transcription factor (original description: pacid=44456709 transcript=Ptrif.0008s2136.1 locus=Ptrif.0008s2136 ID=Ptrif.0008s2136.1.v1.3.1 annot-version=v1.3.1) &	1.39177
15.5.15	RNA biosynthesis.transcriptional regulation.transcription factor (C2H2-ZF)	ptrif.0008s0352.1.p	Transcript	C2H2 zinc finger transcription factor (original description: pacid=44457275 transcript=Ptrif.0008s0352.1 locus=Ptrif.0008s0352 ID=Ptrif.0008s0352.1.v1.3.1 annot-version=v1.3.1) &	1.59532
15.5.15	RNA biosynthesis.transcriptional regulation.transcription factor (C2H2-ZF)	ptrif.0005s1701.1.p	Transcript	C2H2 zinc finger transcription factor (original description: pacid=44486937 transcript=Ptrif.0005s1701.1 locus=Ptrif.0005s1701 ID=Ptrif.0005s1701.1.v1.3.1 annot-version=v1.3.1) &	2.51672
15.5.17	RNA biosynthesis.transcriptional regulation.transcription factor (NAC)	ptrif.0003s2987.1.p	Transcript	transcription factor (NAC) (original description: pacid=44459529 transcript=Ptrif.0003s2987.1 locus=Ptrif.0003s2987 ID=Ptrif.0003s2987.1.v1.3.1 annot-version=v1.3.1) &	1.49103
15.5.17	RNA biosynthesis.transcriptional regulation.transcription factor (NAC)	ptrif.0004s1031.1.p	Transcript	transcription factor (NAC) (original description: pacid=44472862 transcript=Ptrif.0004s1031.1 locus=Ptrif.0004s1031 ID=Ptrif.0004s1031.1.v1.3.1 annot-version=v1.3.1) &	1.34482
15.5.17	RNA biosynthesis.transcriptional regulation.transcription factor (NAC)	ptrif.0004s1029.1.p	Transcript	transcription factor (NAC) (original description: pacid=44474059 transcript=Ptrif.0004s1029.1 locus=Ptrif.0004s1029 ID=Ptrif.0004s1029.1.v1.3.1 annot-version=v1.3.1) &	1.83155
15.5.17	RNA biosynthesis.transcriptional regulation.transcription factor (NAC)	ptrif.0004s1032.1.p	Transcript	transcription factor (NAC) (original description: pacid=44474268 transcript=Ptrif.0004s1032.1 locus=Ptrif.0004s1032 ID=Ptrif.0004s1032.1.v1.3.1 annot-version=v1.3.1) &	1.65437
15.5.17	RNA biosynthesis.transcriptional regulation.transcription factor (NAC)	ptrif.0004s2958.1.p	Transcript	transcription factor (NAC) (original description: pacid=44475036 transcript=Ptrif.0004s2958.1 locus=Ptrif.0004s2958 ID=Ptrif.0004s2958.1.v1.3.1 annot-version=v1.3.1) &	2.02002
15.5.17	RNA biosynthesis.transcriptional regulation.transcription factor (NAC)	ptrif.0007s2799.1.p	Transcript	transcription factor (NAC) (original description: pacid=44484338 transcript=Ptrif.0007s2799.1 locus=Ptrif.0007s2799 ID=Ptrif.0007s2799.1.v1.3.1 annot-version=v1.3.1) &	1.91166
15.5.17	RNA biosynthesis.transcriptional regulation.transcription factor (NAC)	ptrif.0007s2085.1.p	Transcript	transcription factor (NAC) (original description: pacid=44484986 transcript=Ptrif.0007s2085.1 locus=Ptrif.0007s2085 ID=Ptrif.0007s2085.1.v1.3.1 annot-version=v1.3.1) &	1.28468
15.5.18	RNA biosynthesis.transcriptional regulation.transcription factor (SBP)	ptrif.0004s1078.1.p	Transcript	transcription factor (SBP) (original description: pacid=44472835 transcript=Ptrif.0004s1078.1 locus=Ptrif.0004s1078 ID=Ptrif.0004s1078.1.v1.3.1 annot-version=v1.3.1) &	1.09757
15.5.22	RNA biosynthesis.transcriptional regulation.transcription factor (WRKY)	ptrif.0003s0154.1.p	Transcript	transcription factor (WRKY) (original description: pacid=44464878 transcript=Ptrif.0003s0154.1 locus=Ptrif.0003s0154 ID=Ptrif.0003s0154.1.v1.3.1 annot-version=v1.3.1) &	1.04855
15.5.32	RNA biosynthesis.transcriptional regulation.transcription factor (bHLH)	ptrif.0008s0723.1.p	Transcript	transcription factor (bHLH) (original description: pacid=44456809 transcript=Ptrif.0008s0723.1 locus=Ptrif.0008s0723 ID=Ptrif.0008s0723.1.v1.3.1 annot-version=v1.3.1) &	-1.08506
15.5.32	RNA biosynthesis.transcriptional regulation.transcription factor (bHLH)	ptrif.0001s2272.1.p	Transcript	transcription factor (bHLH) (original description: pacid=44468756 transcript=Ptrif.0001s2272.1 locus=Ptrif.0001s2272 ID=Ptrif.0001s2272.1.v1.3.1 annot-version=v1.3.1) &	1.33054
15.5.32	RNA biosynthesis.transcriptional regulation.transcription factor (bHLH)	ptrif.0004s1129.1.p	Transcript	transcription factor (bHLH) (original description: pacid=44472981 transcript=Ptrif.0004s1129.1 locus=Ptrif.0004s1129 ID=Ptrif.0004s1129.1.v1.3.1 annot-version=v1.3.1) &	-1.37877
15.5.32	RNA biosynthesis.transcriptional regulation.transcription factor (bHLH)	ptrif.0004s0935.1.p	Transcript	transcription factor (bHLH) (original description: pacid=44474204 transcript=Ptrif.0004s0935.1 locus=Ptrif.0004s0935 ID=Ptrif.0004s0935.1.v1.3.1 annot-version=v1.3.1) &	1.0021
15.5.32	RNA biosynthesis.transcriptional regulation.transcription factor (bHLH)	ptrif.0005s0547.1.p	Transcript	transcription factor (bHLH) (original description: pacid=44487932 transcript=Ptrif.0005s0547.1 locus=Ptrif.0005s0547 ID=Ptrif.0005s0547.1.v1.3.1 annot-version=v1.3.1) &	-2.44849
15.5.37	RNA biosynthesis.transcriptional regulation.transcription factor (OFP)	ptrif.0006s1410.1.p	Transcript	transcription factor (OFP) (original description: pacid=44477543 transcript=Ptrif.0006s1410.1 locus=Ptrif.0006s1410 ID=Ptrif.0006s1410.1.v1.3.1 annot-version=v1.3.1) &	-1.21396
15.5.45	RNA biosynthesis.transcriptional regulation.transcription factor (TIFY)	ptrif.0004s2475.1.p	Transcript	transcription factor (TIFY) (original description: pacid=44473250 transcript=Ptrif.0004s2475.1 locus=Ptrif.0004s2475 ID=Ptrif.0004s2475.1.v1.3.1 annot-version=v1.3.1) &	1.16223
15.5.45	RNA biosynthesis.transcriptional regulation.transcription factor (TIFY)	ptrif.0002s3045.1.p	Transcript	transcription factor (TIFY) (original description: pacid=44481265 transcript=Ptrif.0002s3045.1 locus=Ptrif.0002s3045 ID=Ptrif.0002s3045.1.v1.3.1 annot-version=v1.3.1) &	1.58589
15.5.45	RNA biosynthesis.transcriptional regulation.transcription factor (TIFY)	ptrif.0007s0991.1.p	Transcript	transcription factor (TIFY) (original description: pacid=44482830 transcript=Ptrif.0007s0991.1 locus=Ptrif.0007s0991 ID=Ptrif.0007s0991.1.v1.3.1 annot-version=v1.3.1) &	2.41743
15.5.45	RNA biosynthesis.transcriptional regulation.transcription factor (TIFY)	ptrif.0007s0992.1.p	Transcript	transcription factor (TIFY) (original description: pacid=44484901 transcript=Ptrif.0007s0992.1 locus=Ptrif.0007s0992 ID=Ptrif.0007s0992.1.v1.3.1 annot-version=v1.3.1) &	2.56451
15.5.51.1	RNA biosynthesis.transcriptional regulation.NF-Y transcription factor complex.component NF-YA	ptrif.0009s1653.1.p	Transcript	component NF-YA of NF-Y transcription factor complex (original description: pacid=44465393 transcript=Ptrif.0009s1653.1 locus=Ptrif.0009s1653 ID=Ptrif.0009s1653.1.v1.3.1 annot-version=v1.3.1) &	2.13982
15.5.53.3	RNA biosynthesis.transcriptional regulation.transcriptional repression.transcriptional co-repressor (AFP/NINJA)	ptrif.0003s3131.1.p	Transcript	transcriptional co-repressor (AFP/NINJA) (original description: pacid=44462107 transcript=Ptrif.0003s3131.1 locus=Ptrif.0003s3131 ID=Ptrif.0003s3131.1.v1.3.1 annot-version=v1.3.1) &	1.89725
10.3.1.5	Redox homeostasis.low-molecular-weight scavengers.ascorbate biosynthesis.GDP-L-galactose phosphorylase (VTC2/5)	ptrif.0001s1701.1.p	Transcript	GDP-L-galactose phosphorylase (VTC2/5) (original description: pacid=44469275 transcript=Ptrif.0001s1701.1 locus=Ptrif.0001s1701 ID=Ptrif.0001s1701.1.v1.3.1 annot-version=v1.3.1) &	1.78217
10.3.2.4	Redox homeostasis.low-molecular-weight scavengers.tocopherol biosynthesis.MPBQ-methyltransferase (VTE3)	ptrif.0003s3415.1.p	Transcript	MPBQ-methyltransferase (VTE3) (original description: pacid=44462759 transcript=Ptrif.0003s3415.1 locus=Ptrif.0003s3415 ID=Ptrif.0003s3415.1.v1.3.1 annot-version=v1.3.1) &	1.06751
10.5.7	Redox homeostasis.chloroplast redox homeostasis.atypical thioredoxin (ACHT)	ptrif.0003s2998.1.p	Transcript	atypical thioredoxin (ACHT) (original description: pacid=44459593 transcript=Ptrif.0003s2998.1 locus=Ptrif.0003s2998 ID=Ptrif.0003s2998.1.v1.3.1 annot-version=v1.3.1) &	1.2594
9.1.4.2	Secondary metabolism.terpenoids.terpene biosynthesis.mono-/sesquiterpene-/diterpene synthase	ptrif.0001s1469.1.p	Transcript	mono-/sesquiterpene-/diterpene synthase (original description: pacid=44471426 transcript=Ptrif.0001s1469.1 locus=Ptrif.0001s1469 ID=Ptrif.0001s1469.1.v1.3.1 annot-version=v1.3.1) &	-1.76638
9.2.2.2.1	Secondary metabolism.phenolics.flavonoid biosynthesis.flavanones.chalcone isomerase	ptrif.0004s0460.1.p	Transcript	chalcone isomerase (original description: pacid=44474143 transcript=Ptrif.0004s0460.1 locus=Ptrif.0004s0460 ID=Ptrif.0004s0460.1.v1.3.1 annot-version=v1.3.1) &	1.01591
