# Supplementary material for: A Transcriptome Analysis of Poncirus trifoliata, an Aurantioideae Species Tolerant to Asian Citrus Psyllid, Has Identified Potential Genes and Events Associated with Psyllid Resistance
Source: Insects. 2024 Aug 2;15(8):589. doi: 10.3390/insects15080589 (PMC11354599; doi:10.3390/insects15080589)
Supplement: Supplementary file 1 [file insects-15-00589-s001.zip › Table S5.xlsx]

## Sheet: Validation
Table S5. Relative expression and FPKM value of candidate genes by qRT-PCR
qRT-PCR							FPKM
ID	CK_0d	CK_7d	S_7d	CK_14d	S_14d		ID	CK_0d	CK_7d	S_7d	CK_14d	S_14d
Ptrif.0001s1470	1.01715	420.167	0.978663	4.09811	0.254		Ptrif.0001s1470	2.99906	29.3361	0.795057	2.2299	0.643245
Ptrif.0001s2400	1.00988	260.708	0.964966	5.95979	0.250445		Ptrif.0001s2400	1.60143	15.8012	0.0697853	2.06196	0.16906
Ptrif.0001s2820	1.00007	288.318	0.518189	2.02892	0.13449		Ptrif.0001s2820	0.668033	8.49057	0	0.49279	0.034005
Ptrif.0002s2362	1.01667	81.7023	0.669108	3.45327	0.321597		Ptrif.0002s2362	1.70579	10.7245	0.603774	2.00457	0.824509
Ptrif.0004s1029	1.01512	31.6444	3.06664	13.7299	0.835205		Ptrif.0004s1029	3.11983	18.2005	5.3512	13.8441	3.60315
Ptrif.0004s1848	1.00087	8.36305	1.03127	1.19596	0.341518		Ptrif.0004s1848	19.2338	45.8769	16.0519	20.4797	18.4896
Ptrif.0005s2721	1	135.355	6.01216	10.08	7.3654		Ptrif.0005s2721	0.0915463	0.844196	0.0305887	0.135198	0.0380673
Ptrif.0007s0854	1.00146	0.838166	0.280421	14.2638	0.560846		Ptrif.0007s0854	13.5922	43.107	3.87062	338.151	50.3128
Ptrif.0008s2389	1.00146	2.72536	0.580823	0.708693	0.0919509		Ptrif.0008s2389	3.33166	10.7717	2.49174	3.9727	0.735661
Ptrif.0009s1970	1.02628	57.2945	0.295497	0.111477	0.0766928		Ptrif.0009s1970	0.798115	9.8808	0.0231183	0.559294	0.0103393
Ptrif.0009s2019	1.0015	66.4979	5.50122	82.5594	5.74322		Ptrif.0009s2019	0.364235	9.3953	1.17882	12.1105	0.815069
