# Supplementary material for: A Transcriptome Analysis of Poncirus trifoliata, an Aurantioideae Species Tolerant to Asian Citrus Psyllid, Has Identified Potential Genes and Events Associated with Psyllid Resistance
Source: Insects. 2024 Aug 2;15(8):589. doi: 10.3390/insects15080589 (PMC11354599; doi:10.3390/insects15080589)
Supplement: Supplementary file 1 [file insects-15-00589-s001.zip › Table S6.xlsx]

## Sheet: primers
Table S6. Primers for qRT-PCR in this study
Primer	Sequence
Ptrif.0001s1470-F	CAGCCTCTCCTGCTAAAGTAATC
Ptrif.0001s1470-R	CCTGGGTGTCACAAGCATATT
Ptrif.0001s2400-F	CAACGACAACGCAACCATATAC
Ptrif.0001s2400-R	CCCATTTCATGGCCCTTACT
Ptrif.0001s2820-F	GCTTATGGAGCTGGTGTAGTT
Ptrif.0001s2820-R	CAAGTGCAGAGTGGCCTATTA
Ptrif.0002s2362-F	TCGGCTACGACGAACCTAATA
Ptrif.0002s2362-R	CGATGGAGAGGATTCTGACTTTG
Ptrif.0004s1029-F	CTGCTGCCGAGAAAGATAAGA
Ptrif.0004s1029-R	CAAGGCGACACACAACAAAG
Ptrif.0004s1848-F	CAAGCCTCGTGAGAGAAACA
Ptrif.0004s1848-R	CGGTCGAATGCCAGATTCATA
Ptrif.0005s2721-F	TCAAGATGGAATGGTGCTCTC
Ptrif.0005s2721-R	CCTGCATAGTAGCCACGTAAA
Ptrif.0007s0854-F	AATCTCTGCCCGCCAAAT
Ptrif.0007s0854-R	CTCCACTTCCATCACCAAGATAG
Ptrif.0008s2389-F	GTACTACCGTGAGCCGAATAAA
Ptrif.0008s2389-R	CTCCAGTGTCGCTCACAAA
Ptrif.0009s1970-F	CACGGTGCAGGACACATAAA
Ptrif.0009s1970-R	GCGCAGAGGAAATCGAAGTAA
Ptrif.0009s2019-F	TTGAACTTCGCTGACTCTTCTT
Ptrif.0009s2019-R	GTCATCCACCCTCCTCAAATC
Ptrif.actin-F	AGTGGTCGTACAACTGGTATTG
Ptrif.actin-R	GCCAAGTCCAAACGAAGAATG
